# Supplementary material for: Crystal structure and Hirshfeld surface analysis of 5-acetyl-3-amino-6-methyl-N-phenyl-4-[(E)-2-phenyl­ethen­yl]thieno[2,3-b]pyridine-2-carbox­amide
Source: Acta Crystallogr E Crystallogr Commun. 2022 Jan 28;78(Pt 2):225–30. doi: 10.1107/S2056989022000743 (PMC8819448; doi:10.1107/S2056989022000743)
Supplement: Supplementary file 1 [file e-78-00225-sup1.cif]

##############################################################################
#                                                                            #
# This CIF contains the data in a paper accepted for publication in          #
# Acta Crystallographica Section E. It conforms to the requirements of       #
# Notes for Authors for Acta Crystallographica Section E, and has been       #
# peer reviewed under the auspices of the IUCr Commission on Journals.       #
#                                                                            #
# Full details of the Crystallographic Information File format               #
# are given in the paper "The Crystallographic Information File (CIF):       #
# a New Standard Archive File for Crystallography" by S. R. Hall, F. H.      #
# Allen and I. D. Brown [Acta Cryst. (1991), A47, 655-685].                  #
#                                                                            #
# The current version of the core CIF dictionary is obtainable from          #
# ftp://ftp.iucr.org/pub/cif_core.dic.                                       #
#                                                                            #
# Software is freely available for graphical display of the structure(s)     #
# in this CIF. For information consult the CIF software page                 #
# http://www.iucr.org/resources/cif/software.                                #
#                                                                            #
# This file may be used for bona fide research purposes within the           #
# scientific community so long as proper attribution is given to the journal # 
# article from which it was obtained.                                        #
#                                                                            #
##############################################################################
data_I
_audit_creation_method     'SHELXL-2018/3'
_chemical_name_systematic
;\
5-Acetyl-3-amino-6-methyl-<i>N</i>-phenyl-\
4-[(<i>E</i>)-2-phenylethenyl]thieno[2,3-<i>b</i>]pyridine-2-carboxamide
;
_chemical_name_common     ?
_chemical_formula_moiety     'C25 H21 N3 O2 S'
_chemical_formula_sum     'C25 H21 N3 O2 S'
_chemical_formula_iupac     'C25 H21 N3 O2 S'
_chemical_formula_weight     427.51
_chemical_melting_point     ?
_space_group_crystal_system     monoclinic
_space_group_name_H-M_alt     'P 21/n'
_space_group_name_Hall     '-P 2yn'
loop_
    _space_group_symop_operation_xyz
    'x, y, z'
    '-x+1/2, y+1/2, -z+1/2'
    '-x, -y, -z'
    'x-1/2, -y-1/2, z-1/2'
_cell_length_a     18.2782(5)
_cell_length_b     19.1455(6)
_cell_length_c     24.6978(7)
_cell_angle_alpha     90
_cell_angle_beta     96.3230(10)
_cell_angle_gamma     90
_cell_volume     8590.3(4)
_cell_formula_units_Z     16
_cell_measurement_reflns_used     9118
_cell_measurement_theta_min     4.2788
_cell_measurement_theta_max     74.5549
_cell_measurement_temperature     150(2)
_exptl_crystal_description     block
_exptl_crystal_colour     yellow
_exptl_crystal_size_max     0.430
_exptl_crystal_size_mid     0.350
_exptl_crystal_size_min     0.134
_exptl_crystal_density_diffrn     1.322
_exptl_crystal_density_meas     ?
_exptl_crystal_density_method     'not measured'
_exptl_crystal_F_000     3584
_exptl_absorpt_coefficient_mu     1.557
_exptl_absorpt_correction_type     multi-scan
_exptl_absorpt_process_details
;
(<i>SADABS</i>; Krause <i>et al.</i>, 2015)
;
_exptl_absorpt_correction_T_min     0.73
_exptl_absorpt_correction_T_max     0.82
_diffrn_ambient_temperature     150(2)
_diffrn_source     'INCOATEC I\mS micro--focus source'
_diffrn_radiation_type     CuK\a
_diffrn_radiation_wavelength     1.54178
_diffrn_radiation_monochromator     mirror
_diffrn_measurement_device_type     'Bruker D8 VENTURE PHOTON 100 CMOS'
_diffrn_measurement_method     '\w scans'
_diffrn_detector_area_resol_mean     10.4167
_diffrn_reflns_number     65284
_diffrn_reflns_av_R_equivalents     0.0379
_diffrn_reflns_av_unetI/netI     0.0314
_diffrn_reflns_theta_min     2.927
_diffrn_reflns_theta_max     74.726
_diffrn_reflns_theta_full     70.000
_diffrn_measured_fraction_theta_max     0.975
_diffrn_measured_fraction_theta_full     0.992
_diffrn_reflns_limit_h_min     -22
_diffrn_reflns_limit_h_max     22
_diffrn_reflns_limit_k_min     -23
_diffrn_reflns_limit_k_max     22
_diffrn_reflns_limit_l_min     -29
_diffrn_reflns_limit_l_max     30
_refine_special_details
;
Refinement of F^2^ against ALL reflections.  The weighted R-factor wR and
goodness of fit S are based on F^2^, conventional R-factors R are based
on F, with F set to zero for negative F^2^. The threshold expression of
F^2^ > 2sigma(F^2^) is used only for calculating R-factors(gt) etc. and is
not relevant to the choice of reflections for refinement.  R-factors based
on F^2^ are statistically about twice as large as those based on F, and R-
factors based on ALL data will be even larger. H-atoms attached to carbon
were placed in calculated positions (C---H = 0.95 - 0.98 \%A) while those
attached to nitrogen were placed in locations derived from a difference
map and their parameters adjusted to give N---H = 0.91 \%A. All were
included as riding contributions with isotropic displacement
parameters 1.2 - 1.5 times those of the attached atoms.
;
_reflns_number_total     17176
_reflns_number_gt     14297
_reflns_threshold_expression     'I > 2\s(I)'
_refine_ls_structure_factor_coef     Fsqd
_refine_ls_matrix_type     full
_refine_ls_R_factor_all     0.0536
_refine_ls_R_factor_gt     0.0433
_refine_ls_wR_factor_gt     0.1060
_refine_ls_wR_factor_ref     0.1144
_refine_ls_goodness_of_fit_ref     1.043
_refine_ls_restrained_S_all     1.043
_refine_ls_number_reflns     17176
_refine_ls_number_parameters     1126
_refine_ls_number_restraints     0
_refine_ls_hydrogen_treatment     constr
_refine_ls_weighting_scheme     calc
_refine_ls_weighting_details
              'w=1/[\s^2^(Fo^2^)+(0.0485P)^2^+4.7725P] where P=(Fo^2^+2Fc^2^)/3'
_atom_sites_solution_hydrogens     mixed
_atom_sites_solution_primary     dual
_atom_sites_solution_secondary     difmap
_refine_ls_shift/su_max     0.001
_refine_ls_shift/su_mean     0.000
_refine_diff_density_max     0.684
_refine_diff_density_min     -0.391
_refine_ls_extinction_method
;
<i>SHELXL</i> (Sheldrick, 2015<i>b</i>)
;
_refine_ls_extinction_coef     0.00063(3)
_refine_ls_extinction_expression
                                  'Fc^*^=kFc[1+0.001xFc^2^\l^3^/sin(2\q)]^-1/4^'
loop_
    _atom_type_symbol
    _atom_type_description
    _atom_type_scat_dispersion_real
    _atom_type_scat_dispersion_imag
    _atom_type_scat_source
    'C' 'C' 0.0181 0.0091
                         'International Tables Vol C Tables 4.2.6.8 and 6.1.1.4'
    'H' 'H' 0.0000 0.0000
                         'International Tables Vol C Tables 4.2.6.8 and 6.1.1.4'
    'N' 'N' 0.0311 0.0180
                         'International Tables Vol C Tables 4.2.6.8 and 6.1.1.4'
    'O' 'O' 0.0492 0.0322
                         'International Tables Vol C Tables 4.2.6.8 and 6.1.1.4'
    'S' 'S' 0.3331 0.5567
                         'International Tables Vol C Tables 4.2.6.8 and 6.1.1.4'
_computing_data_collection
;
<i>APEX3</i> (Bruker, 2016)
;
_computing_cell_refinement
;
<i>SAINT</i> (Bruker, 2016)
;
_computing_data_reduction
;
<i>SAINT</i>  (Bruker, 2016)
;
_computing_structure_solution
;
<i>SHELXT</i> (Sheldrick, 2015<i>a</i>)
;
_computing_structure_refinement
;
<i>SHELXL</i> (Sheldrick, 2015<i>b</i>)
;
_computing_molecular_graphics
;
<i>DIAMOND</i> (Brandenburg & Putz, 2012), <i>OLEX2</i> (Dolomanov <i>et
al</i>.,
2009)
;
_computing_publication_material
;
<i>publCIF</i> (Westrip, 2010)
;
loop_
    _atom_site_type_symbol
    _atom_site_label
    _atom_site_fract_x
    _atom_site_fract_y
    _atom_site_fract_z
    _atom_site_U_iso_or_equiv
    _atom_site_adp_type
    _atom_site_calc_flag
    _atom_site_occupancy
    _atom_site_disorder_assembly
    _atom_site_disorder_group
    S S1 0.62520(3) 0.30624(2) 0.17394(2) 0.03185(10) Uani d 1 . .
    O O1 0.55039(8) 0.58307(7) 0.31695(6) 0.0421(3) Uani d 1 . .
    O O2 0.64768(8) 0.14490(7) 0.27516(5) 0.0406(3) Uani d 1 . .
    N N1 0.58071(8) 0.43773(8) 0.18463(6) 0.0300(3) Uani d 1 . .
    N N2 0.59334(9) 0.25628(8) 0.32483(6) 0.0324(3) Uani d 1 . .
    H H2A 0.615181 0.213520 0.327535 0.039 Uiso d 1 . .
    H H2B 0.600892 0.286081 0.353598 0.039 Uiso d 1 . .
    N N3 0.67707(8) 0.15460(8) 0.18797(6) 0.0320(3) Uani d 1 . .
    H H3A 0.675877 0.183762 0.158792 0.038 Uiso d 1 . .
    C C1 0.55522(10) 0.48828(9) 0.21497(7) 0.0308(4) Uani d 1 . .
    C C2 0.53820(10) 0.47654(9) 0.26873(7) 0.0300(4) Uani d 1 . .
    C C3 0.54733(9) 0.41048(9) 0.29249(7) 0.0281(3) Uani d 1 . .
    C C4 0.57713(9) 0.35781(9) 0.26157(7) 0.0264(3) Uani d 1 . .
    C C5 0.59141(9) 0.37510(9) 0.20844(7) 0.0279(3) Uani d 1 . .
    C C6 0.54387(12) 0.55831(10) 0.18774(8) 0.0416(4) Uani d 1 . .
    H H6A 0.492551 0.572890 0.188234 0.062 Uiso calc 1 . .
    H H6B 0.555166 0.554896 0.149948 0.062 Uiso calc 1 . .
    H H6C 0.576490 0.592769 0.207279 0.062 Uiso calc 1 . .
    C C7 0.50914(11) 0.53688(10) 0.29932(7) 0.0330(4) Uani d 1 . .
    C C8 0.42847(11) 0.53794(11) 0.30383(9) 0.0414(4) Uani d 1 . .
    H H8A 0.412776 0.491869 0.315429 0.062 Uiso calc 1 . .
    H H8B 0.401883 0.549543 0.268329 0.062 Uiso calc 1 . .
    H H8C 0.417730 0.573094 0.330690 0.062 Uiso calc 1 . .
    C C9 0.52653(10) 0.39531(10) 0.34737(7) 0.0304(4) Uani d 1 . .
    H H9 0.494318 0.357032 0.350899 0.037 Uiso calc 1 . .
    C C10 0.54946(10) 0.43121(10) 0.39249(7) 0.0314(4) Uani d 1 . .
    H H10 0.580706 0.470164 0.388737 0.038 Uiso calc 1 . .
    C C11 0.53033(10) 0.41539(10) 0.44731(7) 0.0324(4) Uani d 1 . .
    C C12 0.57324(12) 0.44375(11) 0.49233(8) 0.0388(4) Uani d 1 . .
    H H12 0.613478 0.473367 0.486868 0.047 Uiso calc 1 . .
    C C13 0.55781(14) 0.42920(12) 0.54475(8) 0.0476(5) Uani d 1 . .
    H H13 0.587936 0.448134 0.575009 0.057 Uiso calc 1 . .
    C C14 0.49904(15) 0.38746(12) 0.55313(8) 0.0509(6) Uani d 1 . .
    H H14 0.488555 0.377599 0.589171 0.061 Uiso calc 1 . .
    C C15 0.45492(14) 0.35963(12) 0.50907(9) 0.0490(5) Uani d 1 . .
    H H15 0.413865 0.331271 0.514885 0.059 Uiso calc 1 . .
    C C16 0.47095(12) 0.37335(11) 0.45647(8) 0.0391(4) Uani d 1 . .
    H H16 0.440982 0.353784 0.426397 0.047 Uiso calc 1 . .
    C C17 0.59831(9) 0.28651(9) 0.27486(7) 0.0269(3) Uani d 1 . .
    C C18 0.62344(9) 0.25232(9) 0.23108(7) 0.0292(4) Uani d 1 . .
    C C19 0.64993(9) 0.18031(10) 0.23342(7) 0.0307(4) Uani d 1 . .
    C C20 0.70776(10) 0.08771(10) 0.18143(7) 0.0314(4) Uani d 1 . .
    C C21 0.72491(11) 0.04053(11) 0.22391(8) 0.0399(4) Uani d 1 . .
    H H21 0.715616 0.052318 0.259885 0.048 Uiso calc 1 . .
    C C22 0.75559(12) -0.02373(11) 0.21350(9) 0.0426(5) Uani d 1 . .
    H H22 0.767168 -0.055687 0.242608 0.051 Uiso calc 1 . .
    C C23 0.76955(12) -0.04196(11) 0.16166(9) 0.0442(5) Uani d 1 . .
    H H23 0.790212 -0.086241 0.154953 0.053 Uiso calc 1 . .
    C C24 0.75326(14) 0.00458(13) 0.11987(9) 0.0527(6) Uani d 1 . .
    H H24 0.762728 -0.007587 0.084008 0.063 Uiso calc 1 . .
    C C25 0.72304(13) 0.06933(12) 0.12953(8) 0.0457(5) Uani d 1 . .
    H H25 0.712741 0.101362 0.100306 0.055 Uiso calc 1 . .
    S S2 0.03954(3) 0.33246(3) 0.57578(2) 0.04351(13) Uani d 1 . .
    O O3 0.32420(9) 0.25977(11) 0.43995(7) 0.0637(5) Uani d 1 . .
    O O4 -0.09694(9) 0.43274(9) 0.46759(6) 0.0517(4) Uani d 1 . .
    N N4 0.16909(9) 0.27160(10) 0.57169(6) 0.0387(4) Uani d 1 . .
    N N5 0.01371(10) 0.37310(11) 0.41885(6) 0.0463(4) Uani d 1 . .
    H H5A -0.020564 0.407740 0.416974 0.056 Uiso d 1 . .
    H H5B 0.047379 0.373820 0.394320 0.056 Uiso d 1 . .
    N N6 -0.09656(9) 0.42275(9) 0.55974(6) 0.0385(4) Uani d 1 . .
    H H6D -0.073302 0.401715 0.589899 0.046 Uiso d 1 . .
    C C26 0.22238(10) 0.24755(11) 0.54371(7) 0.0369(4) Uani d 1 . .
    C C27 0.21831(10) 0.25353(10) 0.48685(7) 0.0331(4) Uani d 1 . .
    C C28 0.15804(10) 0.28521(11) 0.45707(7) 0.0346(4) Uani d 1 . .
    C C29 0.10163(10) 0.31114(10) 0.48631(7) 0.0298(4) Uani d 1 . .
    C C30 0.11108(10) 0.30046(10) 0.54284(7) 0.0331(4) Uani d 1 . .
    C C31 0.28697(13) 0.21482(16) 0.57694(9) 0.0592(7) Uani d 1 . .
    H H31A 0.288331 0.230208 0.614884 0.089 Uiso calc 1 . .
    H H31B 0.332503 0.228994 0.562430 0.089 Uiso calc 1 . .
    H H31C 0.282312 0.163852 0.575239 0.089 Uiso calc 1 . .
    C C32 0.27920(11) 0.22264(13) 0.45800(7) 0.0431(5) Uani d 1 . .
    C C33 0.28079(16) 0.14500(16) 0.45355(13) 0.0716(8) Uani d 1 . .
    H H33A 0.308692 0.125409 0.486193 0.107 Uiso calc 1 . .
    H H33B 0.304358 0.131671 0.421304 0.107 Uiso calc 1 . .
    H H33C 0.230343 0.126882 0.450211 0.107 Uiso calc 1 . .
    C C34 0.15891(12) 0.28910(13) 0.39694(8) 0.0449(5) Uani d 1 . .
    H H34 0.201552 0.308062 0.383690 0.054 Uiso calc 1 . .
    C C35 0.10510(12) 0.26828(12) 0.36074(8) 0.0422(5) Uani d 1 . .
    H H35 0.059907 0.256078 0.373944 0.051 Uiso calc 1 . .
    C C36 0.10852(12) 0.26214(11) 0.30152(8) 0.0396(4) Uani d 1 . .
    C C37 0.17197(12) 0.27616(12) 0.27676(8) 0.0449(5) Uani d 1 . .
    H H37 0.214360 0.294217 0.297862 0.054 Uiso calc 1 . .
    C C38 0.17354(12) 0.26388(14) 0.22140(8) 0.0514(6) Uani d 1 . .
    H H38 0.216954 0.273184 0.204739 0.062 Uiso calc 1 . .
    C C39 0.11155(12) 0.23804(12) 0.19073(8) 0.0425(5) Uani d 1 . .
    H H39 0.112564 0.228469 0.153073 0.051 Uiso calc 1 . .
    C C40 0.04855(12) 0.22627(11) 0.21489(8) 0.0417(5) Uani d 1 . .
    H H40 0.005492 0.210072 0.193532 0.050 Uiso calc 1 . .
    C C41 0.04721(12) 0.23769(11) 0.26968(9) 0.0423(5) Uani d 1 . .
    H H41 0.003374 0.228602 0.285860 0.051 Uiso calc 1 . .
    C C42 0.03557(10) 0.35116(10) 0.47085(7) 0.0333(4) Uani d 1 . .
    C C43 -0.00274(10) 0.36595(10) 0.51460(7) 0.0338(4) Uani d 1 . .
    C C44 -0.06858(11) 0.40936(11) 0.51163(8) 0.0369(4) Uani d 1 . .
    C C45 -0.15844(11) 0.46469(11) 0.56711(8) 0.0406(4) Uani d 1 . .
    C C46 -0.19320(13) 0.45263(16) 0.61369(9) 0.0573(6) Uani d 1 . .
    H H46 -0.176193 0.416450 0.638244 0.069 Uiso calc 1 . .
    C C47 -0.25276(14) 0.49358(18) 0.62416(11) 0.0707(8) Uani d 1 . .
    H H47 -0.275922 0.485663 0.656211 0.085 Uiso calc 1 . .
    C C48 -0.27856(14) 0.54561(16) 0.58849(12) 0.0647(7) Uani d 1 . .
    H H48 -0.319212 0.573612 0.595885 0.078 Uiso calc 1 . .
    C C49 -0.24488(13) 0.55661(13) 0.54207(12) 0.0570(6) Uani d 1 . .
    H H49 -0.263306 0.591860 0.517132 0.068 Uiso calc 1 . .
    C C50 -0.18451(12) 0.51725(11) 0.53093(10) 0.0473(5) Uani d 1 . .
    H H50 -0.161260 0.526015 0.499054 0.057 Uiso calc 1 . .
    S S3 0.41314(3) 0.24335(2) 0.18027(2) 0.03262(10) Uani d 1 . .
    O O5 0.55494(9) -0.03140(9) 0.31956(7) 0.0561(4) Uani d 1 . .
    O O6 0.34405(8) 0.37124(7) 0.28995(5) 0.0366(3) Uani d 1 . .
    N N7 0.46504(9) 0.11366(8) 0.18421(6) 0.0331(3) Uani d 1 . .
    N N8 0.38422(9) 0.24697(9) 0.33573(6) 0.0358(4) Uani d 1 . .
    H H8D 0.363500 0.289773 0.338965 0.043 Uiso d 1 . .
    H H8E 0.390783 0.218293 0.360412 0.043 Uiso d 1 . .
    N N9 0.33751(8) 0.38233(8) 0.19765(6) 0.0318(3) Uani d 1 . .
    H H9A 0.344208 0.362128 0.165217 0.038 Uiso d 1 . .
    C C51 0.48351(10) 0.05531(10) 0.21191(7) 0.0337(4) Uani d 1 . .
    C C52 0.47698(10) 0.04870(10) 0.26806(7) 0.0322(4) Uani d 1 . .
    C C53 0.45350(10) 0.10456(9) 0.29802(7) 0.0300(4) Uani d 1 . .
    C C54 0.43342(9) 0.16649(9) 0.26909(7) 0.0270(3) Uani d 1 . .
    C C55 0.44097(9) 0.16667(9) 0.21287(7) 0.0285(3) Uani d 1 . .
    C C56 0.51391(14) -0.00244(12) 0.17965(9) 0.0495(5) Uani d 1 . .
    H H56A 0.494565 -0.047394 0.190622 0.074 Uiso calc 1 . .
    H H56B 0.567744 -0.002688 0.186584 0.074 Uiso calc 1 . .
    H H56C 0.499232 0.005148 0.140725 0.074 Uiso calc 1 . .
    C C57 0.49572(11) -0.02065(10) 0.29534(8) 0.0375(4) Uani d 1 . .
    C C58 0.43791(16) -0.07515(13) 0.28970(14) 0.0694(8) Uani d 1 . .
    H H58A 0.402642 -0.066499 0.316094 0.104 Uiso calc 1 . .
    H H58B 0.460575 -0.121146 0.296565 0.104 Uiso calc 1 . .
    H H58C 0.412261 -0.073868 0.252722 0.104 Uiso calc 1 . .
    C C59 0.44971(11) 0.09547(10) 0.35740(7) 0.0351(4) Uani d 1 . .
    H H59 0.420414 0.058376 0.368735 0.042 Uiso calc 1 . .
    C C60 0.48473(10) 0.13597(10) 0.39578(7) 0.0348(4) Uani d 1 . .
    H H60 0.514138 0.172461 0.383629 0.042 Uiso calc 1 . .
    C C61 0.48267(10) 0.13014(11) 0.45512(7) 0.0351(4) Uani d 1 . .
    C C62 0.51007(11) 0.18508(13) 0.48754(8) 0.0441(5) Uani d 1 . .
    H H62 0.532423 0.223576 0.471510 0.053 Uiso calc 1 . .
    C C63 0.50531(14) 0.18468(14) 0.54312(9) 0.0538(6) Uani d 1 . .
    H H63 0.524141 0.222977 0.564808 0.065 Uiso calc 1 . .
    C C64 0.47365(14) 0.12944(14) 0.56708(8) 0.0526(6) Uani d 1 . .
    H H64 0.469875 0.129730 0.605133 0.063 Uiso calc 1 . .
    C C65 0.44757(17) 0.07403(15) 0.53596(10) 0.0637(7) Uani d 1 . .
    H H65 0.426479 0.035234 0.552525 0.076 Uiso calc 1 . .
    C C66 0.45179(16) 0.07417(13) 0.47981(9) 0.0562(6) Uani d 1 . .
    H H66 0.433295 0.035497 0.458403 0.067 Uiso calc 1 . .
    C C67 0.40131(9) 0.23191(9) 0.28491(7) 0.0275(3) Uani d 1 . .
    C C68 0.38802(9) 0.27729(9) 0.24124(7) 0.0285(3) Uani d 1 . .
    C C69 0.35528(9) 0.34646(9) 0.24508(7) 0.0295(4) Uani d 1 . .
    C C70 0.31164(10) 0.45239(10) 0.19555(7) 0.0326(4) Uani d 1 . .
    C C71 0.25865(11) 0.47501(11) 0.22759(8) 0.0394(4) Uani d 1 . .
    H H71 0.237517 0.443184 0.250946 0.047 Uiso calc 1 . .
    C C72 0.23663(12) 0.54441(12) 0.22536(9) 0.0483(5) Uani d 1 . .
    H H72 0.200382 0.559884 0.247398 0.058 Uiso calc 1 . .
    C C73 0.26680(14) 0.59137(12) 0.19145(10) 0.0528(6) Uani d 1 . .
    H H73 0.251683 0.638872 0.190318 0.063 Uiso calc 1 . .
    C C74 0.31914(14) 0.56837(12) 0.15928(10) 0.0535(6) Uani d 1 . .
    H H74 0.340186 0.600310 0.135956 0.064 Uiso calc 1 . .
    C C75 0.34120(12) 0.49912(11) 0.16073(8) 0.0421(5) Uani d 1 . .
    H H75 0.376527 0.483546 0.137950 0.051 Uiso calc 1 . .
    S S4 0.96809(2) 0.10829(3) 0.58282(2) 0.03352(11) Uani d 1 . .
    O O7 0.66763(8) 0.24504(8) 0.44738(6) 0.0469(4) Uani d 1 . .
    O O8 1.10998(8) 0.08556(9) 0.47378(6) 0.0525(4) Uani d 1 . .
    N N10 0.83433(8) 0.16708(9) 0.57761(6) 0.0320(3) Uani d 1 . .
    N N11 0.99537(9) 0.16551(9) 0.43311(6) 0.0394(4) Uani d 1 . .
    H H11A 1.035436 0.139938 0.426578 0.047 Uiso d 1 . .
    H H11B 0.958515 0.174776 0.406215 0.047 Uiso d 1 . .
    N N12 1.11828(8) 0.04831(9) 0.56184(7) 0.0361(3) Uani d 1 . .
    H H12A 1.100106 0.051922 0.594580 0.043 Uiso d 1 . .
    C C76 0.77995(10) 0.20337(11) 0.55000(7) 0.0338(4) Uani d 1 . .
    C C77 0.78529(10) 0.22969(10) 0.49697(7) 0.0305(4) Uani d 1 . .
    C C78 0.84814(9) 0.21799(9) 0.47142(7) 0.0283(3) Uani d 1 . .
    C C79 0.90435(9) 0.17761(9) 0.49958(7) 0.0280(3) Uani d 1 . .
    C C80 0.89395(9) 0.15499(9) 0.55204(7) 0.0289(3) Uani d 1 . .
    C C81 0.71284(12) 0.21607(14) 0.57828(8) 0.0506(6) Uani d 1 . .
    H H81A 0.714743 0.186665 0.610886 0.076 Uiso calc 1 . .
    H H81B 0.668763 0.204530 0.553632 0.076 Uiso calc 1 . .
    H H81C 0.711063 0.265330 0.588846 0.076 Uiso calc 1 . .
    C C82 0.72317(10) 0.27253(11) 0.46837(7) 0.0341(4) Uani d 1 . .
    C C83 0.73380(13) 0.34962(12) 0.46793(11) 0.0520(6) Uani d 1 . .
    H H83A 0.734134 0.367835 0.505044 0.078 Uiso calc 1 . .
    H H83B 0.693495 0.371266 0.444304 0.078 Uiso calc 1 . .
    H H83C 0.780772 0.360506 0.454169 0.078 Uiso calc 1 . .
    C C84 0.85655(10) 0.24714(10) 0.41675(7) 0.0316(4) Uani d 1 . .
    H H84 0.890110 0.284669 0.414592 0.038 Uiso calc 1 . .
    C C85 0.82008(10) 0.22411(10) 0.37049(7) 0.0323(4) Uani d 1 . .
    H H85 0.783976 0.188765 0.372410 0.039 Uiso calc 1 . .
    C C86 0.83325(9) 0.25100(10) 0.31645(7) 0.0310(4) Uani d 1 . .
    C C87 0.82741(10) 0.20614(11) 0.27184(7) 0.0367(4) Uani d 1 . .
    H H87 0.811175 0.159488 0.275900 0.044 Uiso calc 1 . .
    C C88 0.84504(11) 0.22879(13) 0.22153(8) 0.0438(5) Uani d 1 . .
    H H88 0.842385 0.197287 0.191656 0.053 Uiso calc 1 . .
    C C89 0.86645(11) 0.29714(13) 0.21487(8) 0.0453(5) Uani d 1 . .
    H H89 0.878778 0.312654 0.180487 0.054 Uiso calc 1 . .
    C C90 0.86990(12) 0.34285(12) 0.25827(8) 0.0433(5) Uani d 1 . .
    H H90 0.883050 0.390254 0.253365 0.052 Uiso calc 1 . .
    C C91 0.85428(11) 0.31998(11) 0.30899(8) 0.0381(4) Uani d 1 . .
    H H91 0.857941 0.351528 0.338851 0.046 Uiso calc 1 . .
    C C92 0.97321(9) 0.15270(10) 0.48329(7) 0.0297(4) Uani d 1 . .
    C C93 1.01328(10) 0.11581(10) 0.52398(7) 0.0323(4) Uani d 1 . .
    C C94 1.08387(10) 0.08226(11) 0.51783(8) 0.0356(4) Uani d 1 . .
    C C95 1.18535(10) 0.01034(10) 0.56321(8) 0.0352(4) Uani d 1 . .
    C C96 1.22618(12) 0.00083(13) 0.61333(9) 0.0480(5) Uani d 1 . .
    H H96 1.209688 0.020722 0.645068 0.058 Uiso calc 1 . .
    C C97 1.29099(12) -0.03754(15) 0.61753(11) 0.0573(6) Uani d 1 . .
    H H97 1.318522 -0.043966 0.652093 0.069 Uiso calc 1 . .
    C C98 1.31539(12) -0.06623(13) 0.57180(11) 0.0556(6) Uani d 1 . .
    H H98 1.359673 -0.092601 0.574634 0.067 Uiso calc 1 . .
    C C99 1.27543(13) -0.05655(12) 0.52205(11) 0.0528(6) Uani d 1 . .
    H H99 1.292817 -0.075870 0.490422 0.063 Uiso calc 1 . .
    C C100 1.20983(12) -0.01894(11) 0.51702(9) 0.0445(5) Uani d 1 . .
    H H100 1.182166 -0.013380 0.482413 0.053 Uiso calc 1 . .
loop_
    _atom_site_aniso_label
    _atom_site_aniso_U_11
    _atom_site_aniso_U_22
    _atom_site_aniso_U_33
    _atom_site_aniso_U_12
    _atom_site_aniso_U_13
    _atom_site_aniso_U_23
    S1 0.0399(2) 0.0355(2) 0.02096(19) 0.00223(18) 0.00724(17) 0.00067(17)
    O1 0.0468(8) 0.0355(7) 0.0432(8) -0.0021(6) 0.0021(6) -0.0060(6)
    O2 0.0534(8) 0.0395(7) 0.0312(7) 0.0106(6) 0.0155(6) 0.0081(6)
    N1 0.0308(7) 0.0337(8) 0.0252(7) -0.0029(6) 0.0023(6) 0.0020(6)
    N2 0.0406(8) 0.0357(8) 0.0217(7) 0.0038(6) 0.0074(6) 0.0029(6)
    N3 0.0376(8) 0.0352(8) 0.0234(7) 0.0021(6) 0.0046(6) -0.0009(6)
    C1 0.0312(8) 0.0328(9) 0.0280(9) -0.0028(7) 0.0016(7) 0.0000(7)
    C2 0.0303(8) 0.0323(9) 0.0271(8) -0.0012(7) 0.0022(7) -0.0018(7)
    C3 0.0273(8) 0.0331(9) 0.0237(8) -0.0025(7) 0.0015(6) -0.0016(7)
    C4 0.0253(7) 0.0319(9) 0.0219(8) -0.0028(6) 0.0019(6) -0.0002(7)
    C5 0.0286(8) 0.0336(9) 0.0212(8) -0.0032(7) 0.0022(6) -0.0002(7)
    C6 0.0510(11) 0.0356(10) 0.0385(11) 0.0007(9) 0.0067(9) 0.0068(8)
    C7 0.0407(10) 0.0325(9) 0.0258(8) 0.0034(8) 0.0034(7) 0.0020(7)
    C8 0.0413(10) 0.0442(11) 0.0393(11) 0.0052(9) 0.0072(8) -0.0041(9)
    C9 0.0317(8) 0.0331(9) 0.0271(9) 0.0010(7) 0.0063(7) -0.0005(7)
    C10 0.0326(9) 0.0346(9) 0.0274(9) 0.0023(7) 0.0047(7) -0.0010(7)
    C11 0.0381(9) 0.0340(9) 0.0260(9) 0.0078(7) 0.0073(7) -0.0037(7)
    C12 0.0438(10) 0.0431(11) 0.0294(9) 0.0019(8) 0.0029(8) -0.0063(8)
    C13 0.0639(14) 0.0508(12) 0.0280(10) 0.0042(11) 0.0044(9) -0.0082(9)
    C14 0.0785(16) 0.0492(12) 0.0273(10) 0.0048(11) 0.0155(10) -0.0026(9)
    C15 0.0649(14) 0.0475(12) 0.0383(11) -0.0066(11) 0.0225(10) -0.0030(9)
    C16 0.0481(11) 0.0415(10) 0.0290(9) -0.0015(9) 0.0101(8) -0.0060(8)
    C17 0.0253(8) 0.0337(9) 0.0219(8) -0.0019(7) 0.0035(6) 0.0011(7)
    C18 0.0297(8) 0.0352(9) 0.0230(8) 0.0002(7) 0.0038(7) 0.0005(7)
    C19 0.0290(8) 0.0376(9) 0.0260(8) 0.0006(7) 0.0049(7) -0.0014(7)
    C20 0.0285(8) 0.0354(9) 0.0306(9) -0.0012(7) 0.0040(7) -0.0051(7)
    C21 0.0466(11) 0.0403(10) 0.0328(10) 0.0062(9) 0.0043(8) -0.0021(8)
    C22 0.0450(11) 0.0412(11) 0.0407(11) 0.0068(9) 0.0014(9) -0.0020(9)
    C23 0.0408(10) 0.0424(11) 0.0486(12) 0.0077(9) 0.0008(9) -0.0101(9)
    C24 0.0654(14) 0.0561(13) 0.0375(11) 0.0179(11) 0.0094(10) -0.0092(10)
    C25 0.0564(13) 0.0488(12) 0.0326(10) 0.0129(10) 0.0080(9) -0.0023(9)
    S2 0.0389(2) 0.0704(3) 0.0227(2) 0.0162(2) 0.00994(18) 0.0093(2)
    O3 0.0500(9) 0.0958(14) 0.0501(10) 0.0059(9) 0.0272(8) 0.0143(9)
    O4 0.0491(8) 0.0733(11) 0.0321(7) 0.0219(8) 0.0018(6) 0.0049(7)
    N4 0.0362(8) 0.0592(10) 0.0210(7) 0.0114(7) 0.0053(6) 0.0049(7)
    N5 0.0486(10) 0.0675(12) 0.0227(8) 0.0173(9) 0.0042(7) 0.0064(8)
    N6 0.0338(8) 0.0524(10) 0.0292(8) 0.0076(7) 0.0037(6) 0.0003(7)
    C26 0.0341(9) 0.0543(12) 0.0226(9) 0.0038(8) 0.0048(7) 0.0006(8)
    C27 0.0306(9) 0.0475(11) 0.0218(8) -0.0023(8) 0.0052(7) -0.0029(8)
    C28 0.0353(9) 0.0476(11) 0.0214(8) -0.0012(8) 0.0053(7) -0.0007(8)
    C29 0.0309(8) 0.0378(9) 0.0204(8) -0.0043(7) 0.0017(6) 0.0012(7)
    C30 0.0343(9) 0.0443(10) 0.0213(8) -0.0001(8) 0.0061(7) 0.0045(7)
    C31 0.0503(13) 0.098(2) 0.0289(10) 0.0291(13) 0.0016(9) -0.0006(12)
    C32 0.0328(9) 0.0751(15) 0.0214(9) 0.0036(10) 0.0027(7) -0.0046(9)
    C33 0.0606(15) 0.0814(19) 0.0758(19) 0.0055(14) 0.0199(14) -0.0332(16)
    C34 0.0426(11) 0.0654(14) 0.0269(10) 0.0016(10) 0.0056(8) 0.0013(9)
    C35 0.0399(10) 0.0528(12) 0.0351(10) -0.0063(9) 0.0087(8) 0.0004(9)
    C36 0.0518(11) 0.0409(10) 0.0271(9) 0.0030(9) 0.0084(8) 0.0017(8)
    C37 0.0471(11) 0.0560(13) 0.0292(10) -0.0133(10) -0.0063(8) -0.0006(9)
    C38 0.0434(11) 0.0829(17) 0.0284(10) -0.0175(11) 0.0064(9) 0.0038(10)
    C39 0.0470(11) 0.0585(13) 0.0229(9) -0.0094(10) 0.0072(8) -0.0087(9)
    C40 0.0455(11) 0.0439(11) 0.0360(10) -0.0078(9) 0.0055(9) -0.0056(9)
    C41 0.0439(11) 0.0450(11) 0.0394(11) -0.0031(9) 0.0111(9) 0.0007(9)
    C42 0.0352(9) 0.0413(10) 0.0229(8) -0.0020(8) 0.0014(7) 0.0022(7)
    C43 0.0335(9) 0.0441(10) 0.0239(8) 0.0007(8) 0.0035(7) 0.0033(8)
    C44 0.0355(9) 0.0466(11) 0.0284(9) 0.0022(8) 0.0025(7) 0.0009(8)
    C45 0.0335(9) 0.0486(11) 0.0392(11) 0.0012(8) 0.0010(8) -0.0112(9)
    C46 0.0418(11) 0.0942(19) 0.0361(11) 0.0164(12) 0.0057(9) -0.0009(12)
    C47 0.0483(13) 0.114(2) 0.0505(14) 0.0213(15) 0.0103(11) -0.0146(15)
    C48 0.0429(12) 0.0757(18) 0.0747(18) 0.0148(12) 0.0025(12) -0.0252(15)
    C49 0.0482(13) 0.0444(12) 0.0765(17) 0.0051(10) -0.0014(12) -0.0089(12)
    C50 0.0426(11) 0.0405(11) 0.0587(14) 0.0005(9) 0.0050(10) -0.0040(10)
    S3 0.0428(2) 0.0355(2) 0.0206(2) 0.00549(18) 0.00827(17) 0.00122(17)
    O5 0.0571(10) 0.0566(10) 0.0516(9) 0.0090(8) -0.0073(8) 0.0142(8)
    O6 0.0463(7) 0.0397(7) 0.0243(6) 0.0089(6) 0.0062(5) -0.0027(5)
    N7 0.0393(8) 0.0370(8) 0.0232(7) 0.0047(7) 0.0047(6) -0.0041(6)
    N8 0.0488(9) 0.0388(8) 0.0212(7) 0.0105(7) 0.0103(6) 0.0022(6)
    N9 0.0373(8) 0.0353(8) 0.0232(7) 0.0046(6) 0.0054(6) -0.0004(6)
    C51 0.0377(9) 0.0351(9) 0.0279(9) 0.0033(8) 0.0026(7) -0.0048(7)
    C52 0.0339(9) 0.0340(9) 0.0283(9) 0.0007(7) 0.0011(7) -0.0012(7)
    C53 0.0310(8) 0.0338(9) 0.0251(8) -0.0005(7) 0.0034(7) -0.0013(7)
    C54 0.0270(8) 0.0328(9) 0.0215(8) -0.0017(7) 0.0043(6) -0.0014(7)
    C55 0.0299(8) 0.0337(9) 0.0224(8) -0.0002(7) 0.0046(6) -0.0010(7)
    C56 0.0684(15) 0.0452(12) 0.0352(11) 0.0163(11) 0.0065(10) -0.0066(9)
    C57 0.0461(11) 0.0365(10) 0.0296(9) 0.0081(8) 0.0034(8) -0.0018(8)
    C58 0.0663(16) 0.0359(12) 0.101(2) -0.0039(11) -0.0135(15) 0.0129(13)
    C59 0.0426(10) 0.0353(9) 0.0284(9) 0.0024(8) 0.0079(8) 0.0039(8)
    C60 0.0344(9) 0.0421(10) 0.0280(9) 0.0003(8) 0.0042(7) 0.0037(8)
    C61 0.0337(9) 0.0462(11) 0.0257(9) 0.0084(8) 0.0045(7) 0.0056(8)
    C62 0.0403(10) 0.0596(13) 0.0320(10) -0.0014(9) 0.0026(8) 0.0008(9)
    C63 0.0576(13) 0.0715(16) 0.0310(11) 0.0068(12) -0.0007(10) -0.0078(11)
    C64 0.0636(14) 0.0712(16) 0.0236(10) 0.0213(12) 0.0074(9) 0.0065(10)
    C65 0.090(2) 0.0650(16) 0.0380(12) -0.0024(14) 0.0155(13) 0.0159(12)
    C66 0.0854(18) 0.0502(13) 0.0332(11) -0.0074(12) 0.0070(11) 0.0032(10)
    C67 0.0259(8) 0.0342(9) 0.0228(8) -0.0014(7) 0.0044(6) -0.0018(7)
    C68 0.0302(8) 0.0338(9) 0.0220(8) 0.0005(7) 0.0052(6) -0.0005(7)
    C69 0.0294(8) 0.0342(9) 0.0250(8) -0.0005(7) 0.0044(7) -0.0008(7)
    C70 0.0325(9) 0.0361(9) 0.0285(9) 0.0041(7) 0.0001(7) 0.0006(7)
    C71 0.0346(9) 0.0466(11) 0.0374(10) 0.0082(8) 0.0062(8) 0.0043(9)
    C72 0.0448(11) 0.0546(13) 0.0459(12) 0.0200(10) 0.0064(9) 0.0010(10)
    C73 0.0570(13) 0.0415(12) 0.0590(14) 0.0154(10) 0.0025(11) 0.0054(10)
    C74 0.0601(14) 0.0430(12) 0.0582(14) 0.0066(10) 0.0106(11) 0.0160(11)
    C75 0.0462(11) 0.0441(11) 0.0373(10) 0.0062(9) 0.0105(9) 0.0064(9)
    S4 0.0305(2) 0.0476(3) 0.0227(2) 0.00580(18) 0.00392(16) 0.00587(18)
    O7 0.0366(7) 0.0569(9) 0.0453(8) 0.0054(7) -0.0037(6) 0.0003(7)
    O8 0.0429(8) 0.0781(11) 0.0396(8) 0.0213(8) 0.0179(6) 0.0149(8)
    N10 0.0310(7) 0.0452(9) 0.0201(7) 0.0034(6) 0.0051(6) 0.0013(6)
    N11 0.0358(8) 0.0562(10) 0.0278(8) 0.0104(7) 0.0112(6) 0.0095(7)
    N12 0.0318(8) 0.0436(9) 0.0330(8) 0.0076(7) 0.0046(6) 0.0020(7)
    C76 0.0320(9) 0.0467(10) 0.0232(8) 0.0043(8) 0.0058(7) 0.0000(8)
    C77 0.0302(8) 0.0378(9) 0.0238(8) 0.0016(7) 0.0038(7) 0.0016(7)
    C78 0.0299(8) 0.0339(9) 0.0213(8) -0.0008(7) 0.0032(6) 0.0009(7)
    C79 0.0286(8) 0.0334(9) 0.0222(8) -0.0007(7) 0.0040(6) 0.0002(7)
    C80 0.0289(8) 0.0368(9) 0.0211(8) -0.0011(7) 0.0037(6) -0.0003(7)
    C81 0.0411(11) 0.0818(17) 0.0309(10) 0.0166(11) 0.0128(9) 0.0094(11)
    C82 0.0312(9) 0.0463(11) 0.0257(9) 0.0056(8) 0.0078(7) 0.0023(8)
    C83 0.0448(11) 0.0453(12) 0.0649(15) 0.0094(10) 0.0015(11) 0.0081(11)
    C84 0.0319(9) 0.0377(9) 0.0258(9) -0.0001(7) 0.0048(7) 0.0062(7)
    C85 0.0316(9) 0.0386(10) 0.0272(9) 0.0016(7) 0.0057(7) 0.0054(7)
    C86 0.0258(8) 0.0427(10) 0.0242(8) 0.0019(7) 0.0012(6) 0.0043(7)
    C87 0.0340(9) 0.0468(11) 0.0284(9) -0.0029(8) -0.0005(7) 0.0000(8)
    C88 0.0405(10) 0.0652(14) 0.0246(9) -0.0039(10) -0.0011(8) -0.0046(9)
    C89 0.0394(10) 0.0723(15) 0.0234(9) -0.0108(10) 0.0003(8) 0.0090(9)
    C90 0.0438(11) 0.0530(12) 0.0321(10) -0.0087(9) -0.0006(8) 0.0107(9)
    C91 0.0428(10) 0.0439(11) 0.0272(9) -0.0020(8) 0.0019(8) 0.0029(8)
    C92 0.0300(8) 0.0356(9) 0.0244(8) -0.0009(7) 0.0069(7) 0.0009(7)
    C93 0.0317(9) 0.0397(10) 0.0257(8) 0.0019(7) 0.0047(7) 0.0020(7)
    C94 0.0315(9) 0.0443(10) 0.0317(9) 0.0050(8) 0.0069(7) 0.0038(8)
    C95 0.0281(8) 0.0350(9) 0.0426(10) 0.0014(7) 0.0047(8) 0.0042(8)
    C96 0.0380(10) 0.0656(14) 0.0412(11) 0.0116(10) 0.0088(9) 0.0110(10)
    C97 0.0381(11) 0.0764(17) 0.0576(14) 0.0141(11) 0.0067(10) 0.0240(13)
    C98 0.0378(11) 0.0516(13) 0.0795(17) 0.0144(10) 0.0162(11) 0.0150(12)
    C99 0.0470(12) 0.0421(12) 0.0714(16) 0.0090(10) 0.0162(11) -0.0098(11)
    C100 0.0397(10) 0.0430(11) 0.0501(12) 0.0045(9) 0.0019(9) -0.0110(9)
_geom_special_details
;
 All esds (except the esd in the dihedral angle between two l.s. planes)
 are estimated using the full covariance matrix.  The cell esds are taken
 into account individually in the estimation of esds in distances, angles
 and torsion angles; correlations between esds in cell parameters are only
 used when they are defined by crystal symmetry.  An approximate (isotropic)
 treatment of cell esds is used for estimating esds involving l.s. planes.
;
loop_
    _geom_bond_atom_site_label_1
    _geom_bond_atom_site_label_2
    _geom_bond_site_symmetry_2
    _geom_bond_distance
    _geom_bond_publ_flag
    S1 C5 . 1.7209(18) ?
    S1 C18 . 1.7516(18) ?
    O1 C7 . 1.212(2) ?
    O2 C19 . 1.238(2) ?
    N1 C1 . 1.339(2) ?
    N1 C5 . 1.340(2) ?
    N2 C17 . 1.375(2) ?
    N2 H2A . 0.9100 ?
    N2 H2B . 0.9099 ?
    N3 C19 . 1.368(2) ?
    N3 C20 . 1.415(2) ?
    N3 H3A . 0.9100 ?
    C1 C2 . 1.414(2) ?
    C1 C6 . 1.504(3) ?
    C2 C3 . 1.397(2) ?
    C2 C7 . 1.509(2) ?
    C3 C4 . 1.410(2) ?
    C3 C9 . 1.476(2) ?
    C4 C5 . 1.405(2) ?
    C4 C17 . 1.447(2) ?
    C6 H6A . 0.9800 ?
    C6 H6B . 0.9800 ?
    C6 H6C . 0.9800 ?
    C7 C8 . 1.491(3) ?
    C8 H8A . 0.9800 ?
    C8 H8B . 0.9800 ?
    C8 H8C . 0.9800 ?
    C9 C10 . 1.337(3) ?
    C9 H9 . 0.9500 ?
    C10 C11 . 1.467(2) ?
    C10 H10 . 0.9500 ?
    C11 C16 . 1.390(3) ?
    C11 C12 . 1.398(3) ?
    C12 C13 . 1.383(3) ?
    C12 H12 . 0.9500 ?
    C13 C14 . 1.373(3) ?
    C13 H13 . 0.9500 ?
    C14 C15 . 1.387(3) ?
    C14 H14 . 0.9500 ?
    C15 C16 . 1.388(3) ?
    C15 H15 . 0.9500 ?
    C16 H16 . 0.9500 ?
    C17 C18 . 1.385(2) ?
    C18 C19 . 1.460(3) ?
    C20 C25 . 1.387(3) ?
    C20 C21 . 1.394(3) ?
    C21 C22 . 1.388(3) ?
    C21 H21 . 0.9500 ?
    C22 C23 . 1.378(3) ?
    C22 H22 . 0.9500 ?
    C23 C24 . 1.371(3) ?
    C23 H23 . 0.9500 ?
    C24 C25 . 1.389(3) ?
    C24 H24 . 0.9500 ?
    C25 H25 . 0.9500 ?
    S2 C30 . 1.7267(19) ?
    S2 C43 . 1.7420(18) ?
    O3 C32 . 1.209(3) ?
    O4 C44 . 1.236(2) ?
    N4 C30 . 1.331(2) ?
    N4 C26 . 1.337(2) ?
    N5 C42 . 1.368(2) ?
    N5 H5A . 0.9100 ?
    N5 H5B . 0.9100 ?
    N6 C44 . 1.369(2) ?
    N6 C45 . 1.415(3) ?
    N6 H6D . 0.9099 ?
    C26 C27 . 1.403(2) ?
    C26 C31 . 1.499(3) ?
    C27 C28 . 1.394(3) ?
    C27 C32 . 1.507(3) ?
    C28 C29 . 1.412(3) ?
    C28 C34 . 1.489(3) ?
    C29 C30 . 1.403(2) ?
    C29 C42 . 1.445(3) ?
    C31 H31A . 0.9800 ?
    C31 H31B . 0.9800 ?
    C31 H31C . 0.9800 ?
    C32 C33 . 1.491(4) ?
    C33 H33A . 0.9800 ?
    C33 H33B . 0.9800 ?
    C33 H33C . 0.9800 ?
    C34 C35 . 1.316(3) ?
    C34 H34 . 0.9500 ?
    C35 C36 . 1.475(3) ?
    C35 H35 . 0.9500 ?
    C36 C41 . 1.378(3) ?
    C36 C37 . 1.395(3) ?
    C37 C38 . 1.391(3) ?
    C37 H37 . 0.9500 ?
    C38 C39 . 1.383(3) ?
    C38 H38 . 0.9500 ?
    C39 C40 . 1.373(3) ?
    C39 H39 . 0.9500 ?
    C40 C41 . 1.374(3) ?
    C40 H40 . 0.9500 ?
    C41 H41 . 0.9500 ?
    C42 C43 . 1.380(3) ?
    C43 C44 . 1.458(3) ?
    C45 C46 . 1.393(3) ?
    C45 C50 . 1.394(3) ?
    C46 C47 . 1.389(3) ?
    C46 H46 . 0.9500 ?
    C47 C48 . 1.378(4) ?
    C47 H47 . 0.9500 ?
    C48 C49 . 1.376(4) ?
    C48 H48 . 0.9500 ?
    C49 C50 . 1.389(3) ?
    C49 H49 . 0.9500 ?
    C50 H50 . 0.9500 ?
    S3 C55 . 1.7241(18) ?
    S3 C68 . 1.7471(17) ?
    O5 C57 . 1.195(3) ?
    O6 C69 . 1.243(2) ?
    N7 C51 . 1.334(2) ?
    N7 C55 . 1.339(2) ?
    N8 C67 . 1.357(2) ?
    N8 H8D . 0.9100 ?
    N8 H8E . 0.8193 ?
    N9 C69 . 1.366(2) ?
    N9 C70 . 1.421(2) ?
    N9 H9A . 0.9100 ?
    C51 C52 . 1.411(3) ?
    C51 C56 . 1.505(3) ?
    C52 C53 . 1.395(3) ?
    C52 C57 . 1.511(3) ?
    C53 C54 . 1.412(2) ?
    C53 C59 . 1.486(2) ?
    C54 C55 . 1.410(2) ?
    C54 C67 . 1.455(2) ?
    C56 H56A . 0.9800 ?
    C56 H56B . 0.9800 ?
    C56 H56C . 0.9800 ?
    C57 C58 . 1.480(3) ?
    C58 H58A . 0.9800 ?
    C58 H58B . 0.9800 ?
    C58 H58C . 0.9800 ?
    C59 C60 . 1.333(3) ?
    C59 H59 . 0.9500 ?
    C60 C61 . 1.474(2) ?
    C60 H60 . 0.9500 ?
    C61 C62 . 1.382(3) ?
    C61 C66 . 1.384(3) ?
    C62 C63 . 1.385(3) ?
    C62 H62 . 0.9500 ?
    C63 C64 . 1.371(4) ?
    C63 H63 . 0.9500 ?
    C64 C65 . 1.365(4) ?
    C64 H64 . 0.9500 ?
    C65 C66 . 1.397(3) ?
    C65 H65 . 0.9500 ?
    C66 H66 . 0.9500 ?
    C67 C68 . 1.385(2) ?
    C68 C69 . 1.461(2) ?
    C70 C71 . 1.386(3) ?
    C70 C75 . 1.391(3) ?
    C71 C72 . 1.388(3) ?
    C71 H71 . 0.9500 ?
    C72 C73 . 1.384(3) ?
    C72 H72 . 0.9500 ?
    C73 C74 . 1.381(3) ?
    C73 H73 . 0.9500 ?
    C74 C75 . 1.385(3) ?
    C74 H74 . 0.9500 ?
    C75 H75 . 0.9500 ?
    S4 C80 . 1.7282(18) ?
    S4 C93 . 1.7548(18) ?
    O7 C82 . 1.208(2) ?
    O8 C94 . 1.237(2) ?
    N10 C76 . 1.337(2) ?
    N10 C80 . 1.339(2) ?
    N11 C92 . 1.368(2) ?
    N11 H11A . 0.9100 ?
    N11 H11B . 0.9099 ?
    N12 C94 . 1.360(2) ?
    N12 C95 . 1.422(2) ?
    N12 H12A . 0.9099 ?
    C76 C77 . 1.417(2) ?
    C76 C81 . 1.497(3) ?
    C77 C78 . 1.388(2) ?
    C77 C82 . 1.511(2) ?
    C78 C79 . 1.407(2) ?
    C78 C84 . 1.485(2) ?
    C79 C80 . 1.399(2) ?
    C79 C92 . 1.444(2) ?
    C81 H81A . 0.9800 ?
    C81 H81B . 0.9800 ?
    C81 H81C . 0.9800 ?
    C82 C83 . 1.489(3) ?
    C83 H83A . 0.9800 ?
    C83 H83B . 0.9800 ?
    C83 H83C . 0.9800 ?
    C84 C85 . 1.333(3) ?
    C84 H84 . 0.9500 ?
    C85 C86 . 1.475(2) ?
    C85 H85 . 0.9500 ?
    C86 C87 . 1.392(3) ?
    C86 C91 . 1.393(3) ?
    C87 C88 . 1.387(3) ?
    C87 H87 . 0.9500 ?
    C88 C89 . 1.381(3) ?
    C88 H88 . 0.9500 ?
    C89 C90 . 1.380(3) ?
    C89 H89 . 0.9500 ?
    C90 C91 . 1.386(3) ?
    C90 H90 . 0.9500 ?
    C91 H91 . 0.9500 ?
    C92 C93 . 1.372(3) ?
    C93 C94 . 1.464(3) ?
    C95 C96 . 1.385(3) ?
    C95 C100 . 1.389(3) ?
    C96 C97 . 1.388(3) ?
    C96 H96 . 0.9500 ?
    C97 C98 . 1.374(4) ?
    C97 H97 . 0.9500 ?
    C98 C99 . 1.371(4) ?
    C98 H98 . 0.9500 ?
    C99 C100 . 1.392(3) ?
    C99 H99 . 0.9500 ?
    C100 H100 . 0.9500 ?
loop_
    _geom_angle_atom_site_label_1
    _geom_angle_atom_site_label_2
    _geom_angle_atom_site_label_3
    _geom_angle_site_symmetry_1
    _geom_angle_site_symmetry_3
    _geom_angle
    _geom_angle_publ_flag
    C5 S1 C18 . . 90.75(8) ?
    C1 N1 C5 . . 116.36(15) ?
    C17 N2 H2A . . 111.9 ?
    C17 N2 H2B . . 114.7 ?
    H2A N2 H2B . . 118.6 ?
    C19 N3 C20 . . 127.14(16) ?
    C19 N3 H3A . . 116.7 ?
    C20 N3 H3A . . 116.1 ?
    N1 C1 C2 . . 122.45(16) ?
    N1 C1 C6 . . 115.68(16) ?
    C2 C1 C6 . . 121.85(17) ?
    C3 C2 C1 . . 120.65(16) ?
    C3 C2 C7 . . 121.03(16) ?
    C1 C2 C7 . . 118.32(16) ?
    C2 C3 C4 . . 117.10(15) ?
    C2 C3 C9 . . 122.21(16) ?
    C4 C3 C9 . . 120.69(16) ?
    C5 C4 C3 . . 117.37(16) ?
    C5 C4 C17 . . 111.20(15) ?
    C3 C4 C17 . . 131.42(15) ?
    N1 C5 C4 . . 125.97(16) ?
    N1 C5 S1 . . 120.74(13) ?
    C4 C5 S1 . . 113.30(13) ?
    C1 C6 H6A . . 109.5 ?
    C1 C6 H6B . . 109.5 ?
    H6A C6 H6B . . 109.5 ?
    C1 C6 H6C . . 109.5 ?
    H6A C6 H6C . . 109.5 ?
    H6B C6 H6C . . 109.5 ?
    O1 C7 C8 . . 123.00(18) ?
    O1 C7 C2 . . 119.96(17) ?
    C8 C7 C2 . . 116.97(16) ?
    C7 C8 H8A . . 109.5 ?
    C7 C8 H8B . . 109.5 ?
    H8A C8 H8B . . 109.5 ?
    C7 C8 H8C . . 109.5 ?
    H8A C8 H8C . . 109.5 ?
    H8B C8 H8C . . 109.5 ?
    C10 C9 C3 . . 125.12(17) ?
    C10 C9 H9 . . 117.4 ?
    C3 C9 H9 . . 117.4 ?
    C9 C10 C11 . . 125.34(18) ?
    C9 C10 H10 . . 117.3 ?
    C11 C10 H10 . . 117.3 ?
    C16 C11 C12 . . 118.37(17) ?
    C16 C11 C10 . . 122.68(17) ?
    C12 C11 C10 . . 118.96(18) ?
    C13 C12 C11 . . 120.8(2) ?
    C13 C12 H12 . . 119.6 ?
    C11 C12 H12 . . 119.6 ?
    C14 C13 C12 . . 120.1(2) ?
    C14 C13 H13 . . 119.9 ?
    C12 C13 H13 . . 119.9 ?
    C13 C14 C15 . . 120.1(2) ?
    C13 C14 H14 . . 119.9 ?
    C15 C14 H14 . . 119.9 ?
    C14 C15 C16 . . 119.8(2) ?
    C14 C15 H15 . . 120.1 ?
    C16 C15 H15 . . 120.1 ?
    C15 C16 C11 . . 120.75(19) ?
    C15 C16 H16 . . 119.6 ?
    C11 C16 H16 . . 119.6 ?
    N2 C17 C18 . . 124.20(16) ?
    N2 C17 C4 . . 123.94(15) ?
    C18 C17 C4 . . 111.85(15) ?
    C17 C18 C19 . . 123.53(16) ?
    C17 C18 S1 . . 112.81(13) ?
    C19 C18 S1 . . 123.56(13) ?
    O2 C19 N3 . . 122.30(17) ?
    O2 C19 C18 . . 120.57(16) ?
    N3 C19 C18 . . 117.13(16) ?
    C25 C20 C21 . . 118.67(18) ?
    C25 C20 N3 . . 117.25(17) ?
    C21 C20 N3 . . 124.06(16) ?
    C22 C21 C20 . . 119.81(19) ?
    C22 C21 H21 . . 120.1 ?
    C20 C21 H21 . . 120.1 ?
    C23 C22 C21 . . 121.1(2) ?
    C23 C22 H22 . . 119.4 ?
    C21 C22 H22 . . 119.4 ?
    C24 C23 C22 . . 119.2(2) ?
    C24 C23 H23 . . 120.4 ?
    C22 C23 H23 . . 120.4 ?
    C23 C24 C25 . . 120.6(2) ?
    C23 C24 H24 . . 119.7 ?
    C25 C24 H24 . . 119.7 ?
    C20 C25 C24 . . 120.6(2) ?
    C20 C25 H25 . . 119.7 ?
    C24 C25 H25 . . 119.7 ?
    C30 S2 C43 . . 90.49(9) ?
    C30 N4 C26 . . 116.71(15) ?
    C42 N5 H5A . . 113.6 ?
    C42 N5 H5B . . 118.7 ?
    H5A N5 H5B . . 117.9 ?
    C44 N6 C45 . . 126.74(17) ?
    C44 N6 H6D . . 116.3 ?
    C45 N6 H6D . . 117.0 ?
    N4 C26 C27 . . 121.87(17) ?
    N4 C26 C31 . . 115.84(16) ?
    C27 C26 C31 . . 122.28(17) ?
    C28 C27 C26 . . 121.02(17) ?
    C28 C27 C32 . . 120.20(16) ?
    C26 C27 C32 . . 118.74(17) ?
    C27 C28 C29 . . 117.52(16) ?
    C27 C28 C34 . . 116.96(17) ?
    C29 C28 C34 . . 125.52(17) ?
    C30 C29 C28 . . 116.16(16) ?
    C30 C29 C42 . . 110.35(16) ?
    C28 C29 C42 . . 133.38(16) ?
    N4 C30 C29 . . 126.64(17) ?
    N4 C30 S2 . . 119.69(13) ?
    C29 C30 S2 . . 113.61(14) ?
    C26 C31 H31A . . 109.5 ?
    C26 C31 H31B . . 109.5 ?
    H31A C31 H31B . . 109.5 ?
    C26 C31 H31C . . 109.5 ?
    H31A C31 H31C . . 109.5 ?
    H31B C31 H31C . . 109.5 ?
    O3 C32 C33 . . 122.7(2) ?
    O3 C32 C27 . . 120.8(2) ?
    C33 C32 C27 . . 116.6(2) ?
    C32 C33 H33A . . 109.5 ?
    C32 C33 H33B . . 109.5 ?
    H33A C33 H33B . . 109.5 ?
    C32 C33 H33C . . 109.5 ?
    H33A C33 H33C . . 109.5 ?
    H33B C33 H33C . . 109.5 ?
    C35 C34 C28 . . 125.0(2) ?
    C35 C34 H34 . . 117.5 ?
    C28 C34 H34 . . 117.5 ?
    C34 C35 C36 . . 126.0(2) ?
    C34 C35 H35 . . 117.0 ?
    C36 C35 H35 . . 117.0 ?
    C41 C36 C37 . . 118.56(18) ?
    C41 C36 C35 . . 118.17(19) ?
    C37 C36 C35 . . 123.17(19) ?
    C38 C37 C36 . . 120.43(19) ?
    C38 C37 H37 . . 119.8 ?
    C36 C37 H37 . . 119.8 ?
    C39 C38 C37 . . 119.6(2) ?
    C39 C38 H38 . . 120.2 ?
    C37 C38 H38 . . 120.2 ?
    C40 C39 C38 . . 119.76(18) ?
    C40 C39 H39 . . 120.1 ?
    C38 C39 H39 . . 120.1 ?
    C39 C40 C41 . . 120.6(2) ?
    C39 C40 H40 . . 119.7 ?
    C41 C40 H40 . . 119.7 ?
    C40 C41 C36 . . 120.97(19) ?
    C40 C41 H41 . . 119.5 ?
    C36 C41 H41 . . 119.5 ?
    N5 C42 C43 . . 123.42(18) ?
    N5 C42 C29 . . 124.04(17) ?
    C43 C42 C29 . . 112.53(16) ?
    C42 C43 C44 . . 124.40(17) ?
    C42 C43 S2 . . 112.87(14) ?
    C44 C43 S2 . . 122.58(14) ?
    O4 C44 N6 . . 122.39(18) ?
    O4 C44 C43 . . 120.97(17) ?
    N6 C44 C43 . . 116.64(16) ?
    C46 C45 C50 . . 119.6(2) ?
    C46 C45 N6 . . 117.1(2) ?
    C50 C45 N6 . . 123.28(19) ?
    C47 C46 C45 . . 119.9(3) ?
    C47 C46 H46 . . 120.1 ?
    C45 C46 H46 . . 120.1 ?
    C48 C47 C46 . . 120.6(3) ?
    C48 C47 H47 . . 119.7 ?
    C46 C47 H47 . . 119.7 ?
    C49 C48 C47 . . 119.4(2) ?
    C49 C48 H48 . . 120.3 ?
    C47 C48 H48 . . 120.3 ?
    C48 C49 C50 . . 121.3(3) ?
    C48 C49 H49 . . 119.3 ?
    C50 C49 H49 . . 119.3 ?
    C49 C50 C45 . . 119.2(2) ?
    C49 C50 H50 . . 120.4 ?
    C45 C50 H50 . . 120.4 ?
    C55 S3 C68 . . 90.36(8) ?
    C51 N7 C55 . . 116.29(15) ?
    C67 N8 H8D . . 114.4 ?
    C67 N8 H8E . . 121.1 ?
    H8D N8 H8E . . 124.5 ?
    C69 N9 C70 . . 123.54(15) ?
    C69 N9 H9A . . 119.9 ?
    C70 N9 H9A . . 116.5 ?
    N7 C51 C52 . . 122.36(16) ?
    N7 C51 C56 . . 115.55(16) ?
    C52 C51 C56 . . 122.07(17) ?
    C53 C52 C51 . . 121.14(17) ?
    C53 C52 C57 . . 120.33(16) ?
    C51 C52 C57 . . 118.53(16) ?
    C52 C53 C54 . . 116.96(16) ?
    C52 C53 C59 . . 118.97(16) ?
    C54 C53 C59 . . 124.06(16) ?
    C55 C54 C53 . . 116.87(16) ?
    C55 C54 C67 . . 110.39(15) ?
    C53 C54 C67 . . 132.63(15) ?
    N7 C55 C54 . . 126.31(16) ?
    N7 C55 S3 . . 119.71(13) ?
    C54 C55 S3 . . 113.95(13) ?
    C51 C56 H56A . . 109.5 ?
    C51 C56 H56B . . 109.5 ?
    H56A C56 H56B . . 109.5 ?
    C51 C56 H56C . . 109.5 ?
    H56A C56 H56C . . 109.5 ?
    H56B C56 H56C . . 109.5 ?
    O5 C57 C58 . . 121.6(2) ?
    O5 C57 C52 . . 121.51(19) ?
    C58 C57 C52 . . 116.92(18) ?
    C57 C58 H58A . . 109.5 ?
    C57 C58 H58B . . 109.5 ?
    H58A C58 H58B . . 109.5 ?
    C57 C58 H58C . . 109.5 ?
    H58A C58 H58C . . 109.5 ?
    H58B C58 H58C . . 109.5 ?
    C60 C59 C53 . . 124.26(18) ?
    C60 C59 H59 . . 117.9 ?
    C53 C59 H59 . . 117.9 ?
    C59 C60 C61 . . 126.87(18) ?
    C59 C60 H60 . . 116.6 ?
    C61 C60 H60 . . 116.6 ?
    C62 C61 C66 . . 118.26(18) ?
    C62 C61 C60 . . 118.09(18) ?
    C66 C61 C60 . . 123.58(19) ?
    C61 C62 C63 . . 120.8(2) ?
    C61 C62 H62 . . 119.6 ?
    C63 C62 H62 . . 119.6 ?
    C64 C63 C62 . . 120.5(2) ?
    C64 C63 H63 . . 119.7 ?
    C62 C63 H63 . . 119.7 ?
    C65 C64 C63 . . 119.6(2) ?
    C65 C64 H64 . . 120.2 ?
    C63 C64 H64 . . 120.2 ?
    C64 C65 C66 . . 120.2(2) ?
    C64 C65 H65 . . 119.9 ?
    C66 C65 H65 . . 119.9 ?
    C61 C66 C65 . . 120.6(2) ?
    C61 C66 H66 . . 119.7 ?
    C65 C66 H66 . . 119.7 ?
    N8 C67 C68 . . 123.25(16) ?
    N8 C67 C54 . . 124.88(16) ?
    C68 C67 C54 . . 111.85(15) ?
    C67 C68 C69 . . 123.77(15) ?
    C67 C68 S3 . . 113.42(13) ?
    C69 C68 S3 . . 122.80(13) ?
    O6 C69 N9 . . 121.72(16) ?
    O6 C69 C68 . . 120.86(16) ?
    N9 C69 C68 . . 117.42(15) ?
    C71 C70 C75 . . 119.70(18) ?
    C71 C70 N9 . . 121.65(17) ?
    C75 C70 N9 . . 118.64(17) ?
    C70 C71 C72 . . 119.6(2) ?
    C70 C71 H71 . . 120.2 ?
    C72 C71 H71 . . 120.2 ?
    C73 C72 C71 . . 120.9(2) ?
    C73 C72 H72 . . 119.6 ?
    C71 C72 H72 . . 119.6 ?
    C74 C73 C72 . . 119.2(2) ?
    C74 C73 H73 . . 120.4 ?
    C72 C73 H73 . . 120.4 ?
    C73 C74 C75 . . 120.6(2) ?
    C73 C74 H74 . . 119.7 ?
    C75 C74 H74 . . 119.7 ?
    C74 C75 C70 . . 120.0(2) ?
    C74 C75 H75 . . 120.0 ?
    C70 C75 H75 . . 120.0 ?
    C80 S4 C93 . . 90.64(8) ?
    C76 N10 C80 . . 116.58(15) ?
    C92 N11 H11A . . 112.9 ?
    C92 N11 H11B . . 115.3 ?
    H11A N11 H11B . . 121.4 ?
    C94 N12 C95 . . 125.78(16) ?
    C94 N12 H12A . . 119.5 ?
    C95 N12 H12A . . 114.6 ?
    N10 C76 C77 . . 122.25(16) ?
    N10 C76 C81 . . 116.61(16) ?
    C77 C76 C81 . . 121.14(17) ?
    C78 C77 C76 . . 120.50(16) ?
    C78 C77 C82 . . 119.46(15) ?
    C76 C77 C82 . . 120.02(15) ?
    C77 C78 C79 . . 117.36(15) ?
    C77 C78 C84 . . 121.77(16) ?
    C79 C78 C84 . . 120.87(15) ?
    C80 C79 C78 . . 117.50(15) ?
    C80 C79 C92 . . 111.56(15) ?
    C78 C79 C92 . . 130.93(16) ?
    N10 C80 C79 . . 125.75(16) ?
    N10 C80 S4 . . 121.44(13) ?
    C79 C80 S4 . . 112.81(13) ?
    C76 C81 H81A . . 109.5 ?
    C76 C81 H81B . . 109.5 ?
    H81A C81 H81B . . 109.5 ?
    C76 C81 H81C . . 109.5 ?
    H81A C81 H81C . . 109.5 ?
    H81B C81 H81C . . 109.5 ?
    O7 C82 C83 . . 122.19(18) ?
    O7 C82 C77 . . 121.10(18) ?
    C83 C82 C77 . . 116.70(17) ?
    C82 C83 H83A . . 109.5 ?
    C82 C83 H83B . . 109.5 ?
    H83A C83 H83B . . 109.5 ?
    C82 C83 H83C . . 109.5 ?
    H83A C83 H83C . . 109.5 ?
    H83B C83 H83C . . 109.5 ?
    C85 C84 C78 . . 124.27(17) ?
    C85 C84 H84 . . 117.9 ?
    C78 C84 H84 . . 117.9 ?
    C84 C85 C86 . . 122.96(17) ?
    C84 C85 H85 . . 118.5 ?
    C86 C85 H85 . . 118.5 ?
    C87 C86 C91 . . 118.59(17) ?
    C87 C86 C85 . . 119.66(17) ?
    C91 C86 C85 . . 121.70(17) ?
    C88 C87 C86 . . 120.73(19) ?
    C88 C87 H87 . . 119.6 ?
    C86 C87 H87 . . 119.6 ?
    C89 C88 C87 . . 120.0(2) ?
    C89 C88 H88 . . 120.0 ?
    C87 C88 H88 . . 120.0 ?
    C90 C89 C88 . . 119.87(18) ?
    C90 C89 H89 . . 120.1 ?
    C88 C89 H89 . . 120.1 ?
    C89 C90 C91 . . 120.3(2) ?
    C89 C90 H90 . . 119.8 ?
    C91 C90 H90 . . 119.8 ?
    C90 C91 C86 . . 120.42(19) ?
    C90 C91 H91 . . 119.8 ?
    C86 C91 H91 . . 119.8 ?
    N11 C92 C93 . . 124.64(16) ?
    N11 C92 C79 . . 123.19(16) ?
    C93 C92 C79 . . 112.16(15) ?
    C92 C93 C94 . . 123.71(16) ?
    C92 C93 S4 . . 112.75(13) ?
    C94 C93 S4 . . 123.41(14) ?
    O8 C94 N12 . . 122.57(17) ?
    O8 C94 C93 . . 119.92(17) ?
    N12 C94 C93 . . 117.51(16) ?
    C96 C95 C100 . . 119.36(18) ?
    C96 C95 N12 . . 117.80(18) ?
    C100 C95 N12 . . 122.81(18) ?
    C95 C96 C97 . . 120.5(2) ?
    C95 C96 H96 . . 119.7 ?
    C97 C96 H96 . . 119.7 ?
    C98 C97 C96 . . 120.1(2) ?
    C98 C97 H97 . . 119.9 ?
    C96 C97 H97 . . 119.9 ?
    C99 C98 C97 . . 119.6(2) ?
    C99 C98 H98 . . 120.2 ?
    C97 C98 H98 . . 120.2 ?
    C98 C99 C100 . . 121.2(2) ?
    C98 C99 H99 . . 119.4 ?
    C100 C99 H99 . . 119.4 ?
    C95 C100 C99 . . 119.2(2) ?
    C95 C100 H100 . . 120.4 ?
    C99 C100 H100 . . 120.4 ?
loop_
    _geom_torsion_atom_site_label_1
    _geom_torsion_atom_site_label_2
    _geom_torsion_atom_site_label_3
    _geom_torsion_atom_site_label_4
    _geom_torsion_site_symmetry_1
    _geom_torsion_site_symmetry_2
    _geom_torsion_site_symmetry_3
    _geom_torsion_site_symmetry_4
    _geom_torsion
    _geom_torsion_publ_flag
    C5 N1 C1 C2 . . . . -1.8(2) ?
    C5 N1 C1 C6 . . . . 179.72(16) ?
    N1 C1 C2 C3 . . . . -0.2(3) ?
    C6 C1 C2 C3 . . . . 178.19(17) ?
    N1 C1 C2 C7 . . . . -179.46(16) ?
    C6 C1 C2 C7 . . . . -1.1(3) ?
    C1 C2 C3 C4 . . . . 2.8(2) ?
    C7 C2 C3 C4 . . . . -177.93(15) ?
    C1 C2 C3 C9 . . . . -176.73(16) ?
    C7 C2 C3 C9 . . . . 2.5(3) ?
    C2 C3 C4 C5 . . . . -3.4(2) ?
    C9 C3 C4 C5 . . . . 176.23(15) ?
    C2 C3 C4 C17 . . . . 175.09(17) ?
    C9 C3 C4 C17 . . . . -5.3(3) ?
    C1 N1 C5 C4 . . . . 1.2(3) ?
    C1 N1 C5 S1 . . . . -179.11(13) ?
    C3 C4 C5 N1 . . . . 1.5(3) ?
    C17 C4 C5 N1 . . . . -177.28(16) ?
    C3 C4 C5 S1 . . . . -178.28(12) ?
    C17 C4 C5 S1 . . . . 2.97(18) ?
    C18 S1 C5 N1 . . . . 178.74(15) ?
    C18 S1 C5 C4 . . . . -1.50(14) ?
    C3 C2 C7 O1 . . . . 106.6(2) ?
    C1 C2 C7 O1 . . . . -74.2(2) ?
    C3 C2 C7 C8 . . . . -76.4(2) ?
    C1 C2 C7 C8 . . . . 102.8(2) ?
    C2 C3 C9 C10 . . . . -53.7(3) ?
    C4 C3 C9 C10 . . . . 126.8(2) ?
    C3 C9 C10 C11 . . . . -178.51(17) ?
    C9 C10 C11 C16 . . . . -18.0(3) ?
    C9 C10 C11 C12 . . . . 162.22(19) ?
    C16 C11 C12 C13 . . . . 1.2(3) ?
    C10 C11 C12 C13 . . . . -178.94(19) ?
    C11 C12 C13 C14 . . . . -1.1(3) ?
    C12 C13 C14 C15 . . . . 0.1(4) ?
    C13 C14 C15 C16 . . . . 0.9(4) ?
    C14 C15 C16 C11 . . . . -0.7(3) ?
    C12 C11 C16 C15 . . . . -0.3(3) ?
    C10 C11 C16 C15 . . . . 179.87(19) ?
    C5 C4 C17 N2 . . . . 177.33(16) ?
    C3 C4 C17 N2 . . . . -1.2(3) ?
    C5 C4 C17 C18 . . . . -3.3(2) ?
    C3 C4 C17 C18 . . . . 178.22(17) ?
    N2 C17 C18 C19 . . . . -2.0(3) ?
    C4 C17 C18 C19 . . . . 178.62(16) ?
    N2 C17 C18 S1 . . . . -178.41(14) ?
    C4 C17 C18 S1 . . . . 2.18(19) ?
    C5 S1 C18 C17 . . . . -0.43(14) ?
    C5 S1 C18 C19 . . . . -176.87(15) ?
    C20 N3 C19 O2 . . . . -2.0(3) ?
    C20 N3 C19 C18 . . . . 177.75(16) ?
    C17 C18 C19 O2 . . . . 3.5(3) ?
    S1 C18 C19 O2 . . . . 179.52(14) ?
    C17 C18 C19 N3 . . . . -176.32(16) ?
    S1 C18 C19 N3 . . . . -0.3(2) ?
    C19 N3 C20 C25 . . . . 171.75(19) ?
    C19 N3 C20 C21 . . . . -9.9(3) ?
    C25 C20 C21 C22 . . . . -1.0(3) ?
    N3 C20 C21 C22 . . . . -179.36(18) ?
    C20 C21 C22 C23 . . . . 0.0(3) ?
    C21 C22 C23 C24 . . . . 0.5(3) ?
    C22 C23 C24 C25 . . . . 0.0(4) ?
    C21 C20 C25 C24 . . . . 1.5(3) ?
    N3 C20 C25 C24 . . . . 180.0(2) ?
    C23 C24 C25 C20 . . . . -1.0(4) ?
    C30 N4 C26 C27 . . . . 1.2(3) ?
    C30 N4 C26 C31 . . . . -179.6(2) ?
    N4 C26 C27 C28 . . . . 0.2(3) ?
    C31 C26 C27 C28 . . . . -179.0(2) ?
    N4 C26 C27 C32 . . . . -177.7(2) ?
    C31 C26 C27 C32 . . . . 3.2(3) ?
    C26 C27 C28 C29 . . . . 0.2(3) ?
    C32 C27 C28 C29 . . . . 177.97(18) ?
    C26 C27 C28 C34 . . . . 179.91(19) ?
    C32 C27 C28 C34 . . . . -2.3(3) ?
    C27 C28 C29 C30 . . . . -1.8(3) ?
    C34 C28 C29 C30 . . . . 178.53(19) ?
    C27 C28 C29 C42 . . . . 174.1(2) ?
    C34 C28 C29 C42 . . . . -5.6(4) ?
    C26 N4 C30 C29 . . . . -3.1(3) ?
    C26 N4 C30 S2 . . . . 179.68(16) ?
    C28 C29 C30 N4 . . . . 3.5(3) ?
    C42 C29 C30 N4 . . . . -173.31(19) ?
    C28 C29 C30 S2 . . . . -179.21(14) ?
    C42 C29 C30 S2 . . . . 4.0(2) ?
    C43 S2 C30 N4 . . . . 174.17(18) ?
    C43 S2 C30 C29 . . . . -3.35(16) ?
    C28 C27 C32 O3 . . . . 76.2(3) ?
    C26 C27 C32 O3 . . . . -106.0(2) ?
    C28 C27 C32 C33 . . . . -104.3(2) ?
    C26 C27 C32 C33 . . . . 73.6(3) ?
    C27 C28 C34 C35 . . . . 128.5(2) ?
    C29 C28 C34 C35 . . . . -51.8(3) ?
    C28 C34 C35 C36 . . . . -170.7(2) ?
    C34 C35 C36 C41 . . . . 178.4(2) ?
    C34 C35 C36 C37 . . . . 2.1(4) ?
    C41 C36 C37 C38 . . . . -1.7(3) ?
    C35 C36 C37 C38 . . . . 174.6(2) ?
    C36 C37 C38 C39 . . . . 0.4(4) ?
    C37 C38 C39 C40 . . . . 1.5(4) ?
    C38 C39 C40 C41 . . . . -2.2(4) ?
    C39 C40 C41 C36 . . . . 1.0(3) ?
    C37 C36 C41 C40 . . . . 1.0(3) ?
    C35 C36 C41 C40 . . . . -175.5(2) ?
    C30 C29 C42 N5 . . . . 176.37(19) ?
    C28 C29 C42 N5 . . . . 0.3(3) ?
    C30 C29 C42 C43 . . . . -2.6(2) ?
    C28 C29 C42 C43 . . . . -178.7(2) ?
    N5 C42 C43 C44 . . . . -3.3(3) ?
    C29 C42 C43 C44 . . . . 175.74(18) ?
    N5 C42 C43 S2 . . . . -178.83(16) ?
    C29 C42 C43 S2 . . . . 0.2(2) ?
    C30 S2 C43 C42 . . . . 1.76(16) ?
    C30 S2 C43 C44 . . . . -173.88(18) ?
    C45 N6 C44 O4 . . . . -1.5(3) ?
    C45 N6 C44 C43 . . . . 178.27(19) ?
    C42 C43 C44 O4 . . . . 4.3(3) ?
    S2 C43 C44 O4 . . . . 179.46(17) ?
    C42 C43 C44 N6 . . . . -175.42(19) ?
    S2 C43 C44 N6 . . . . -0.3(3) ?
    C44 N6 C45 C46 . . . . 158.0(2) ?
    C44 N6 C45 C50 . . . . -23.3(3) ?
    C50 C45 C46 C47 . . . . -0.9(4) ?
    N6 C45 C46 C47 . . . . 177.9(2) ?
    C45 C46 C47 C48 . . . . 0.9(4) ?
    C46 C47 C48 C49 . . . . 0.2(4) ?
    C47 C48 C49 C50 . . . . -1.3(4) ?
    C48 C49 C50 C45 . . . . 1.2(4) ?
    C46 C45 C50 C49 . . . . -0.1(3) ?
    N6 C45 C50 C49 . . . . -178.8(2) ?
    C55 N7 C51 C52 . . . . 1.2(3) ?
    C55 N7 C51 C56 . . . . -177.12(18) ?
    N7 C51 C52 C53 . . . . -2.7(3) ?
    C56 C51 C52 C53 . . . . 175.46(19) ?
    N7 C51 C52 C57 . . . . 177.02(18) ?
    C56 C51 C52 C57 . . . . -4.8(3) ?
    C51 C52 C53 C54 . . . . 2.9(3) ?
    C57 C52 C53 C54 . . . . -176.84(16) ?
    C51 C52 C53 C59 . . . . -178.19(17) ?
    C57 C52 C53 C59 . . . . 2.1(3) ?
    C52 C53 C54 C55 . . . . -1.7(2) ?
    C59 C53 C54 C55 . . . . 179.43(17) ?
    C52 C53 C54 C67 . . . . 174.11(17) ?
    C59 C53 C54 C67 . . . . -4.7(3) ?
    C51 N7 C55 C54 . . . . 0.0(3) ?
    C51 N7 C55 S3 . . . . -178.04(14) ?
    C53 C54 C55 N7 . . . . 0.3(3) ?
    C67 C54 C55 N7 . . . . -176.41(17) ?
    C53 C54 C55 S3 . . . . 178.45(13) ?
    C67 C54 C55 S3 . . . . 1.72(19) ?
    C68 S3 C55 N7 . . . . 176.86(15) ?
    C68 S3 C55 C54 . . . . -1.41(14) ?
    C53 C52 C57 O5 . . . . -83.5(3) ?
    C51 C52 C57 O5 . . . . 96.7(2) ?
    C53 C52 C57 C58 . . . . 97.7(2) ?
    C51 C52 C57 C58 . . . . -82.0(3) ?
    C52 C53 C59 C60 . . . . 123.5(2) ?
    C54 C53 C59 C60 . . . . -57.7(3) ?
    C53 C59 C60 C61 . . . . 179.37(18) ?
    C59 C60 C61 C62 . . . . -166.9(2) ?
    C59 C60 C61 C66 . . . . 10.0(3) ?
    C66 C61 C62 C63 . . . . -1.3(3) ?
    C60 C61 C62 C63 . . . . 175.8(2) ?
    C61 C62 C63 C64 . . . . 0.4(3) ?
    C62 C63 C64 C65 . . . . 0.9(4) ?
    C63 C64 C65 C66 . . . . -1.3(4) ?
    C62 C61 C66 C65 . . . . 1.0(4) ?
    C60 C61 C66 C65 . . . . -176.0(2) ?
    C64 C65 C66 C61 . . . . 0.3(4) ?
    C55 C54 C67 N8 . . . . 177.21(17) ?
    C53 C54 C67 N8 . . . . 1.2(3) ?
    C55 C54 C67 C68 . . . . -1.1(2) ?
    C53 C54 C67 C68 . . . . -177.19(18) ?
    N8 C67 C68 C69 . . . . 0.9(3) ?
    C54 C67 C68 C69 . . . . 179.30(15) ?
    N8 C67 C68 S3 . . . . -178.27(14) ?
    C54 C67 C68 S3 . . . . 0.13(19) ?
    C55 S3 C68 C67 . . . . 0.71(14) ?
    C55 S3 C68 C69 . . . . -178.47(15) ?
    C70 N9 C69 O6 . . . . 6.1(3) ?
    C70 N9 C69 C68 . . . . -174.07(16) ?
    C67 C68 C69 O6 . . . . 7.2(3) ?
    S3 C68 C69 O6 . . . . -173.69(14) ?
    C67 C68 C69 N9 . . . . -172.62(16) ?
    S3 C68 C69 N9 . . . . 6.5(2) ?
    C69 N9 C70 C71 . . . . -44.3(3) ?
    C69 N9 C70 C75 . . . . 134.98(19) ?
    C75 C70 C71 C72 . . . . -1.2(3) ?
    N9 C70 C71 C72 . . . . 178.09(18) ?
    C70 C71 C72 C73 . . . . 0.1(3) ?
    C71 C72 C73 C74 . . . . 0.4(4) ?
    C72 C73 C74 C75 . . . . 0.1(4) ?
    C73 C74 C75 C70 . . . . -1.2(4) ?
    C71 C70 C75 C74 . . . . 1.8(3) ?
    N9 C70 C75 C74 . . . . -177.6(2) ?
    C80 N10 C76 C77 . . . . -1.7(3) ?
    C80 N10 C76 C81 . . . . 179.18(19) ?
    N10 C76 C77 C78 . . . . 0.4(3) ?
    C81 C76 C77 C78 . . . . 179.5(2) ?
    N10 C76 C77 C82 . . . . -177.89(18) ?
    C81 C76 C77 C82 . . . . 1.1(3) ?
    C76 C77 C78 C79 . . . . 1.9(3) ?
    C82 C77 C78 C79 . . . . -179.79(16) ?
    C76 C77 C78 C84 . . . . -177.65(17) ?
    C82 C77 C78 C84 . . . . 0.7(3) ?
    C77 C78 C79 C80 . . . . -2.7(2) ?
    C84 C78 C79 C80 . . . . 176.80(16) ?
    C77 C78 C79 C92 . . . . 175.63(18) ?
    C84 C78 C79 C92 . . . . -4.8(3) ?
    C76 N10 C80 C79 . . . . 0.8(3) ?
    C76 N10 C80 S4 . . . . -179.60(14) ?
    C78 C79 C80 N10 . . . . 1.5(3) ?
    C92 C79 C80 N10 . . . . -177.16(17) ?
    C78 C79 C80 S4 . . . . -178.14(13) ?
    C92 C79 C80 S4 . . . . 3.2(2) ?
    C93 S4 C80 N10 . . . . 178.27(16) ?
    C93 S4 C80 C79 . . . . -2.06(15) ?
    C78 C77 C82 O7 . . . . 103.9(2) ?
    C76 C77 C82 O7 . . . . -77.8(2) ?
    C78 C77 C82 C83 . . . . -76.7(2) ?
    C76 C77 C82 C83 . . . . 101.7(2) ?
    C77 C78 C84 C85 . . . . -72.2(3) ?
    C79 C78 C84 C85 . . . . 108.2(2) ?
    C78 C84 C85 C86 . . . . -175.80(17) ?
    C84 C85 C86 C87 . . . . 145.53(19) ?
    C84 C85 C86 C91 . . . . -32.0(3) ?
    C91 C86 C87 C88 . . . . 2.6(3) ?
    C85 C86 C87 C88 . . . . -174.99(18) ?
    C86 C87 C88 C89 . . . . -2.0(3) ?
    C87 C88 C89 C90 . . . . -0.3(3) ?
    C88 C89 C90 C91 . . . . 2.1(3) ?
    C89 C90 C91 C86 . . . . -1.5(3) ?
    C87 C86 C91 C90 . . . . -0.8(3) ?
    C85 C86 C91 C90 . . . . 176.71(18) ?
    C80 C79 C92 N11 . . . . 177.73(17) ?
    C78 C79 C92 N11 . . . . -0.7(3) ?
    C80 C79 C92 C93 . . . . -2.9(2) ?
    C78 C79 C92 C93 . . . . 178.65(19) ?
    N11 C92 C93 C94 . . . . -3.2(3) ?
    C79 C92 C93 C94 . . . . 177.48(17) ?
    N11 C92 C93 S4 . . . . -179.27(16) ?
    C79 C92 C93 S4 . . . . 1.4(2) ?
    C80 S4 C93 C92 . . . . 0.36(15) ?
    C80 S4 C93 C94 . . . . -175.77(17) ?
    C95 N12 C94 O8 . . . . -2.8(3) ?
    C95 N12 C94 C93 . . . . 177.28(18) ?
    C92 C93 C94 O8 . . . . -1.0(3) ?
    S4 C93 C94 O8 . . . . 174.71(17) ?
    C92 C93 C94 N12 . . . . 178.95(18) ?
    S4 C93 C94 N12 . . . . -5.3(3) ?
    C94 N12 C95 C96 . . . . 157.0(2) ?
    C94 N12 C95 C100 . . . . -25.0(3) ?
    C100 C95 C96 C97 . . . . 0.0(3) ?
    N12 C95 C96 C97 . . . . 178.1(2) ?
    C95 C96 C97 C98 . . . . 0.3(4) ?
    C96 C97 C98 C99 . . . . 0.2(4) ?
    C97 C98 C99 C100 . . . . -0.9(4) ?
    C96 C95 C100 C99 . . . . -0.8(3) ?
    N12 C95 C100 C99 . . . . -178.7(2) ?
    C98 C99 C100 C95 . . . . 1.2(4) ?
loop_
    _geom_hbond_atom_site_label_D
    _geom_hbond_atom_site_label_H
    _geom_hbond_atom_site_label_A
    _geom_hbond_site_symmetry_A
    _geom_hbond_distance_DH
    _geom_hbond_distance_HA
    _geom_hbond_distance_DA
    _geom_hbond_angle_DHA
    _geom_hbond_publ_flag
    N2 H2A O2 . 0.91 1.98 2.703(2) 135 yes
    N3 H3A N4 4_665 0.91 2.31 3.190(2) 164 yes
    C8 H8B Cg14 . 0.98 2.67 3.537(2) 148 y
    C21 H21 O2 . 0.95 2.22 2.825(2) 121 yes
    N5 H5A O4 . 0.91 2.03 2.717(2) 131 yes
    N6 H6D N7 4_566 0.91 2.38 3.231(2) 157 yes
    C33 H33C O8 1_455 0.98 2.47 3.411(3) 162 yes
    C41 H41 Cg18 1_455 0.95 2.94 3.673(2) 135 y
    C58 H58B Cg8 2_545 0.98 2.91 3.534(3) 122 y
    C75 H75 S4 4_565 0.95 2.87 3.781(2) 160 y
    N8 H8D O6 . 0.91 1.98 2.701(2) 135 yes
    N9 H9A N10 4_565 0.91 2.22 3.106(2) 164 yes
    N11 H11A O8 . 0.91 1.99 2.697(2) 134 yes
    N12 H12A N1 4_666 0.91 2.30 3.193(2) 168 yes
_shelx_space_group_comment
;
The symmetry employed for this shelxl refinement is uniquely defined
by the following loop, which should always be used as a source of
symmetry information in preference to the above space-group names.
They are only intended as comments.
;
_shelx_estimated_absorpt_T_min     0.554
_shelx_estimated_absorpt_T_max     0.819
_shelx_hkl_file
;
   1   0   0    0.10    0.10
  -1   0   0    0.10    0.10
  -2   0   0 1880.81   61.09
   3   0   0    0.60    0.30
  -3   0   0    0.60    0.30
   4   0   0 1241.38   39.70
  -4   0   0 1170.58   39.60
  -5   0   0    0.20    0.40
   5   0   0   -0.40    0.50
   6   0   0  103.79    4.30
  -6   0   0   99.79    4.20
   7   0   0   -0.50    0.90
  -7   0   0   -0.10    0.70
   8   0   0    3.20    1.30
  -8   0   0    4.20    1.10
   9   0   0    0.90    1.70
  -9   0   0    0.00    1.20
  10   0   0   76.09    6.00
 -10   0   0   89.09    5.30
  11   0   0   -0.90    1.50
  11   0   0    0.80    1.80
 -11   0   0    1.40    2.50
  12   0   0    0.30    1.60
  12   0   0   -0.40    1.40
  12   0   0   -0.20    1.40
  13   0   0   -1.80    1.30
  13   0   0   -0.10    1.70
  13   0   0   -0.30    1.40
  13   0   0   -0.90    1.60
  14   0   0  274.07   10.60
  14   0   0  289.67   11.20
  14   0   0  278.87   11.10
  14   0   0  273.77   10.70
  15   0   0   -1.80    1.50
  15   0   0    1.40    1.50
  15   0   0    0.00    1.30
  15   0   0    1.90    1.30
  16   0   0  558.24   19.80
  16   0   0  537.75   19.20
  16   0   0  539.85   19.80
  16   0   0  526.35   21.00
  17   0   0    1.20    1.50
  17   0   0    1.40    1.20
  17   0   0    1.40    1.40
  18   0   0  178.68    7.50
  18   0   0  182.58    8.00
  18   0   0  183.08    7.90
  19   0   0   -0.10    1.00
  19   0   0    0.20    1.20
  19   0   0    1.20    1.40
  20   0   0    7.60    1.70
  20   0   0    8.10    2.10
  20   0   0   11.60    2.20
 -21   0   0    0.40    0.90
  21   0   0   -0.50    1.00
  21   0   0   -0.80    1.10
  21   0   0   -0.80    0.70
 -22   0   0   14.70    1.80
  22   0   0   18.00    1.70
  22   0   0   14.40    2.60
   0  -1   0    0.50    0.20
   1  -1   0  134.99    4.70
  -1  -1   0  131.29    4.60
   1   1   0  148.69    4.60
  -1   1   0  133.19    4.70
  -2  -1   0    5.10    0.50
   2   1   0    4.90    0.50
  -2   1   0    6.90    0.60
   3  -1   0  117.09    4.40
  -3  -1   0  120.99    4.30
   3   1   0  121.09    4.40
  -3   1   0  118.59    4.40
  -4  -1   0   21.70    1.30
   4  -1   0   19.90    1.30
   4   1   0   20.20    1.30
  -4   1   0   18.50    1.30
  -5  -1   0  578.94   19.60
   5  -1   0  596.14   19.80
   5   1   0  575.94   19.70
  -5   1   0  584.44   19.80
  -6  -1   0   22.80    1.70
   6  -1   0   22.90    1.80
  -6   1   0   22.10    1.80
   6   1   0   24.90    1.90
   7  -1   0   61.29    3.30
  -7  -1   0   58.29    3.10
  -7   1   0   63.99    3.30
   8  -1   0  356.26   13.00
  -8  -1   0  338.87   12.60
  -8   1   0  353.06   12.80
   8   1   0  350.56   12.90
  -9  -1   0   12.60    2.60
   9  -1   0   10.10    3.50
  -9   1   0   12.70    2.60
   9   1   0    9.70    2.00
  10  -1   0   92.69    6.50
 -10  -1   0   93.79    5.30
 -10   1   0  105.49    5.80
  10   1   0   84.59    6.30
 -11  -1   0   23.90    5.20
  11  -1   0   22.70    4.80
  11  -1   0   16.80    3.30
  11   1   0   27.20    5.30
 -11   1   0   23.10    4.90
  11   1   0   26.60    4.40
  11   1   0   24.00    3.40
  11   1   0   30.30    5.40
  12  -1   0    5.20    1.50
  12  -1   0    4.20    1.90
  12  -1   0    3.40    1.60
  12  -1   0    3.50    1.40
  12   1   0    3.40    1.70
  12   1   0    3.10    1.70
  12   1   0    2.90    1.40
  12   1   0    2.80    1.40
  13  -1   0   -0.50    1.70
  13  -1   0    3.70    1.30
  13  -1   0    2.20    1.60
  13  -1   0    0.80    1.40
  13   1   0    1.30    1.70
  13   1   0   -1.60    1.60
  13   1   0    1.80    1.40
  13   1   0    4.10    1.40
  14  -1   0   57.89    4.10
  14  -1   0   53.79    3.50
  14  -1   0   45.80    4.00
  14  -1   0   47.70    3.40
  14   1   0   54.59    3.50
  14   1   0   55.19    4.10
  14   1   0   51.29    3.50
  14   1   0   55.49    3.90
  15  -1   0   87.69    4.90
  15  -1   0   85.69    4.40
  15  -1   0   79.39    4.30
  15  -1   0   73.79    4.90
  15   1   0   80.19    4.80
  15   1   0   74.69    4.80
  15   1   0   78.69    4.30
  16  -1   0  128.89    6.20
  16  -1   0  121.39    5.70
  16  -1   0  116.29    6.10
  16  -1   0  120.99    5.60
  16   1   0  114.19    6.00
  16   1   0  124.09    5.70
  16   1   0  122.39    6.20
  17  -1   0    2.40    1.50
  17  -1   0    1.50    1.30
  17  -1   0    2.80    1.50
  17   1   0   -0.80    1.40
  17   1   0    1.50    1.50
  17   1   0    1.00    1.30
  18  -1   0   13.30    2.80
  18  -1   0   13.30    2.60
  18  -1   0    8.00    2.20
  18   1   0    8.90    2.10
  18   1   0   10.70    2.70
  18   1   0   11.40    2.60
  19  -1   0   43.20    3.40
  19  -1   0   38.00    3.10
  19  -1   0   41.00    2.90
  19   1   0   40.80    3.50
  19   1   0   37.40    2.80
  19   1   0   39.70    3.00
  20  -1   0    2.30    0.90
  20  -1   0    0.90    1.20
  20  -1   0    1.30    1.80
  20   1   0    2.20    1.10
  20   1   0    0.40    0.90
  20   1   0    0.10    1.10
 -21  -1   0    2.00    1.00
  21  -1   0    3.00    1.50
  21  -1   0    1.60    0.80
  21   1   0    4.10    1.40
  21   1   0    2.30    1.40
  21   1   0    5.60    1.90
 -22  -1   0    5.00    1.60
  22  -1   0    7.90    1.50
  22   1   0    5.70    1.60
   0  -2   0 1348.07   45.30
   0   2   0 1434.36   45.40
  -1  -2   0  131.19    4.60
   1   2   0  132.79    4.70
   2  -2   0  315.07   10.50
  -2  -2   0  305.67   10.40
  -2   2   0  305.37   10.50
   2   2   0  313.17   10.40
   3  -2   0 2437.06   77.29
  -3  -2   0 2323.87   77.09
  -3   2   0 2347.27   77.29
   3   2   0 2370.76   77.19
  -4  -2   0 8358.66  280.17
  -4   2   0 8929.01  280.47
  -5  -2   0 2236.18   75.79
   5  -2   0 2341.37   76.09
   5   2   0 2444.96   75.99
  -5   2   0 2264.37   76.09
  -6  -2   0 1542.35   52.69
  -6   2   0 1594.04   52.99
   6   2   0 1669.33   52.99
  -7  -2   0 1882.31   63.09
   7  -2   0 1923.81   63.39
  -7   2   0 1938.41   63.39
   8  -2   0  350.36   13.00
  -8  -2   0  346.57   12.60
   8   2   0  345.37   12.90
  -8   2   0  353.16   13.00
  -9  -2   0  205.78    8.40
   9  -2   0  195.28    9.00
  -9   2   0  209.58    8.70
   9   2   0  216.88    8.90
  10  -2   0  218.18   10.50
 -10  -2   0  228.58    9.50
  10   2   0  215.68   10.30
 -10   2   0  234.08    9.80
  11  -2   0    2.00    1.50
 -11  -2   0    1.10    2.70
  11  -2   0    0.40    1.30
  11  -2   0   -0.10    1.60
  11   2   0   -1.10    1.60
  11   2   0    2.50    1.60
 -11   2   0    0.30    2.70
  11   2   0   -1.50    1.60
  12  -2   0    3.30    2.00
  12  -2   0    2.70    1.30
  12  -2   0    2.30    1.30
  12  -2   0    4.90    1.70
  12   2   0    4.60    1.40
  12   2   0    4.50    1.80
 -12   2   0   -0.60    5.60
  12   2   0    1.40    1.50
  12   2   0    5.10    1.70
  13  -2   0   75.89    4.10
  13  -2   0   80.69    4.20
  13  -2   0   80.29    5.00
  13  -2   0   79.19    4.60
  13   2   0   80.99    4.30
  13   2   0   70.89    4.50
  13   2   0   74.59    4.20
  13   2   0   78.89    4.80
  14  -2   0   -0.60    1.70
  14  -2   0    1.20    1.30
  14  -2   0   -0.90    1.80
  14   2   0    0.20    2.40
  14   2   0    4.70    1.70
  14   2   0    0.80    1.30
  15  -2   0    6.30    1.40
  15  -2   0   10.00    3.00
  15  -2   0    6.10    1.70
  15  -2   0    7.60    2.20
  15   2   0    8.80    1.60
  15   2   0   10.60    2.80
  15   2   0    8.90    3.00
  16  -2   0  255.67   10.20
  16  -2   0  260.37   10.80
  16  -2   0  258.17   10.70
  16  -2   0  276.07   10.40
  16   2   0  263.97   10.80
  16   2   0  269.37   10.90
  16   2   0  272.87   10.40
  17  -2   0  219.58    9.20
  17  -2   0  209.98    8.90
  17  -2   0  208.68    8.60
  17  -2   0  206.98    8.60
  17   2   0  226.08    9.30
  17   2   0  219.48    9.10
  17   2   0  212.48    8.70
  18  -2   0  148.89    6.60
  18  -2   0  145.19    6.80
  18  -2   0  143.79    6.30
  18   2   0  144.89    6.30
  18   2   0  139.99    6.70
  18   2   0  141.09    6.60
  19  -2   0   32.70    2.70
  19  -2   0   36.30    3.10
  19  -2   0   31.50    3.10
  19   2   0   32.70    2.60
  19   2   0   28.80    3.10
  19   2   0   30.60    2.90
  20  -2   0   12.70    2.60
  20  -2   0    7.40    1.90
  20  -2   0   10.00    2.10
 -20  -2   0   10.90    2.00
  20   2   0   10.50    1.70
  20   2   0   13.40    2.40
  20   2   0   11.60    2.10
  21  -2   0    0.10    0.90
  21  -2   0    1.10    0.70
 -21  -2   0    1.20    0.90
  21   2   0    0.40    1.10
  21   2   0    1.10    0.90
  22  -2   0    2.10    0.80
 -22  -2   0    1.30    1.00
  22  -2   0    1.40    0.70
  22   2   0    2.00    0.90
  22   2   0    1.80    1.00
 -22   2   0    1.30    1.00
   0  -3   0    0.30    0.20
   0   3   0    0.60    0.30
  -1  -3   0  480.75   16.70
   1   3   0  484.95   16.40
  -1   3   0  507.15   16.50
  -2  -3   0   70.69    3.00
  -2   3   0   77.79    3.10
   2   3   0   81.29    3.00
  -3  -3   0    1.80    0.50
  -3   3   0    1.00    0.40
  -4  -3   0  782.02   26.30
   4  -3   0  789.52   26.50
   4   3   0  824.62   26.80
  -4   3   0  770.22   26.50
  -5  -3   0   87.59    3.70
   5  -3   0   86.59    3.90
  -5   3   0   91.79    4.20
   5   3   0   91.39    3.80
   6  -3   0  210.08    8.20
  -6  -3   0  209.68    7.90
  -6   3   0  222.48    8.30
   6   3   0  218.48    8.10
  -7  -3   0  116.29    4.90
   7  -3   0  111.19    5.30
   7   3   0  110.69    5.10
  -7   3   0  114.89    5.20
   8  -3   0 1545.75   54.89
  -8  -3   0 1620.04   54.59
   8   3   0 1722.53   54.99
  -8   3   0 1688.93   55.09
   9  -3   0   55.89    5.00
  -9  -3   0   58.89    3.90
   9   3   0   60.49    4.70
  -9   3   0   61.69    4.30
 -10  -3   0  255.17   10.40
 -10   3   0  265.07   11.00
  10   3   0  236.58   11.40
  11  -3   0  120.09    5.40
  11  -3   0  119.79    5.90
  11  -3   0  119.29    5.40
 -11  -3   0  131.99    7.60
  11   3   0  120.49    5.90
 -11   3   0  109.69    8.00
  11   3   0  121.89    5.60
  11   3   0  121.99    5.60
  12  -3   0   96.89    4.50
  12  -3   0   96.49    4.60
  12  -3   0   92.39    5.00
  12  -3   0   90.39    5.70
  12   3   0   84.29    5.30
  12   3   0   96.79    4.80
  12   3   0   96.89    5.20
 -12   3   0   87.49   14.40
  13  -3   0    0.00    1.20
  13  -3   0   -1.80    1.20
  13  -3   0    0.90    1.60
  13  -3   0    2.30    1.90
  13   3   0    0.60    1.30
  13   3   0    1.70    1.60
  13   3   0    1.40    1.40
  14  -3   0    8.70    2.10
  14  -3   0   15.60    3.80
  14  -3   0    7.20    2.10
  14  -3   0   13.10    2.90
  14   3   0    5.80    1.90
  14   3   0    6.00    1.70
  15  -3   0    5.50    1.40
  15  -3   0    5.00    1.30
  15  -3   0    5.70    1.70
  15  -3   0    4.70    1.90
  15   3   0    5.00    1.80
  15   3   0    4.00    1.50
  15   3   0    9.00    2.30
  16  -3   0  113.89    5.30
  16  -3   0  102.29    5.70
  16  -3   0  109.79    5.20
  16   3   0  106.89    5.70
  16   3   0  108.79    5.90
  16   3   0  109.79    5.30
  17  -3   0    1.10    1.20
  17  -3   0    2.80    1.50
  17  -3   0    0.80    1.10
  17  -3   0    0.00    1.60
  17   3   0    2.40    1.10
  17   3   0    3.30    1.50
  17   3   0    3.20    1.40
  18  -3   0   37.00    2.80
  18  -3   0   30.50    2.70
  18  -3   0   35.80    3.30
  18   3   0   32.00    2.70
  18   3   0   33.00    3.30
  18   3   0   33.60    3.10
  19  -3   0    5.00    1.30
  19  -3   0    4.70    1.60
  19  -3   0    9.30    1.90
 -19  -3   0    6.50    2.10
  19   3   0    6.70    2.10
  19   3   0    8.50    2.60
  19   3   0    6.70    1.90
  20  -3   0   14.30    1.90
 -20  -3   0   19.30    2.00
  20  -3   0   19.20    2.30
  20  -3   0   20.80    3.20
  20   3   0   18.40    2.20
  20   3   0   15.40    2.50
 -21  -3   0    8.00    1.70
  21  -3   0    7.10    1.40
  21  -3   0    8.90    1.90
  21   3   0    7.30    2.00
  21   3   0    8.50    1.70
 -22  -3   0   -1.00    1.00
  22  -3   0   -0.60    0.60
  22  -3   0    0.30    0.80
  22   3   0    1.20    0.90
 -22   3   0    0.00    1.00
  22   3   0   -0.80    1.10
   0   4   0 2869.11   93.49
  -1  -4   0 1685.13   57.79
  -1   4   0 1847.02   57.99
   1   4   0 1768.52   57.89
  -2  -4   0 7811.72  265.97
  -2   4   0 8592.84  266.17
  -3  -4   0 4967.50  159.38
  -3   4   0 4808.42  159.08
  -4  -4   0 2052.59   68.39
   4   4   0 2121.49   68.49
  -4   4   0 2091.49   68.69
  -5  -4   0   20.90    1.60
   5   4   0   15.20    1.60
  -5   4   0   16.00    1.70
  -6  -4   0  746.53   26.20
  -6   4   0  810.22   26.70
  -7  -4   0 1012.50   34.50
  -7   4   0 1021.90   35.00
   7   4   0 1045.40   34.70
  -8  -4   0    6.90    1.40
  -8   4   0    5.10    1.50
   8   4   0    5.60    1.70
  -9  -4   0    1.80    1.50
  -9   4   0    2.70    1.80
   9   4   0   -0.40    2.20
 -10  -4   0  329.67   13.20
 -10   4   0  349.47   14.00
  11  -4   0   63.69    3.80
  11  -4   0   60.49    4.30
  11  -4   0   64.29    3.50
  11   4   0   67.99    5.10
  11   4   0   67.29    3.90
 -11   4   0   75.79    7.70
  11   4   0   67.99    4.00
  12  -4   0  179.38    7.30
  12  -4   0  168.18    8.40
  12  -4   0  180.98    7.30
  12  -4   0  185.88    7.90
  12   4   0  187.48    8.10
  12   4   0  184.38    8.00
  12   4   0  191.78    7.60
  13  -4   0  602.84   21.00
  13  -4   0  613.04   20.50
  13  -4   0  599.14   20.60
  13  -4   0  550.14   20.90
  13   4   0  559.94   20.90
  13   4   0  604.94   20.70
  13   4   0  587.54   21.10
  14  -4   0    2.20    2.10
  14  -4   0    2.50    1.20
  14  -4   0    2.50    1.60
  14  -4   0    1.60    1.20
  14   4   0    2.20    1.40
  14   4   0   -2.50    2.60
  14   4   0    0.50    1.30
  15  -4   0    0.00    1.90
  15  -4   0   -1.10    1.50
  15  -4   0    0.20    1.10
  15  -4   0    1.10    1.20
  15   4   0    3.20    1.70
  15   4   0    1.60    1.40
  15   4   0    0.80    1.20
  16  -4   0   11.70    2.20
  16  -4   0    6.40    1.60
  16  -4   0    8.40    2.50
  16  -4   0    9.70    3.50
  16   4   0    5.20    1.50
  16   4   0    8.50    2.30
  16   4   0    9.80    3.10
  17  -4   0  152.78    7.00
  17  -4   0  155.18    6.50
  17  -4   0  148.49    7.00
  17  -4   0  150.18    6.50
  17   4   0  147.79    6.60
  17   4   0  149.29    7.00
  17   4   0  153.08    7.00
  18  -4   0  164.08    7.90
  18  -4   0  193.28    8.80
 -18  -4   0  185.18    7.70
  18  -4   0  182.38    7.40
  18  -4   0  180.58    8.00
  18   4   0  189.38    8.00
  18   4   0  185.78    8.10
  18   4   0  185.88    7.60
  19  -4   0   11.50    2.40
 -19  -4   0   11.70    2.10
  19  -4   0   11.20    1.80
  19   4   0    5.90    2.10
  19   4   0    8.90    2.80
 -20  -4   0    0.50    1.00
  20  -4   0    1.50    1.60
  20  -4   0    1.50    0.90
  20   4   0    0.10    1.00
  20   4   0    1.40    1.30
 -21  -4   0   19.20    1.90
  21  -4   0   15.10    1.60
  21  -4   0   20.50    2.30
  21   4   0   21.70    3.10
  21   4   0   16.40    1.90
 -22  -4   0    5.90    1.60
  22  -4   0    5.10    1.10
  22   4   0    4.80    1.50
 -22   4   0    2.30    1.00
   0   5   0    0.20    0.50
  -1  -5   0  665.43   23.20
   1   5   0  706.33   23.30
  -1   5   0  699.23   23.30
  -2  -5   0  886.41   29.90
  -2   5   0  857.91   29.00
   2   5   0  860.61   28.90
  -2   5   0  853.81   29.20
  -3  -5   0  330.87   11.60
  -3   5   0  314.67   11.80
   3   5   0  343.47   11.70
  -4  -5   0    7.20    1.20
  -4   5   0    7.80    1.40
   4   5   0   10.80    1.50
  -5  -5   0   61.49    3.10
  -5   5   0   65.19    3.50
   5   5   0   62.79    3.20
  -6  -5   0  107.39    4.80
  -6   5   0  109.49    5.20
   6   5   0  114.59    5.00
  -7  -5   0  335.77   12.50
  -7   5   0  351.26   13.10
   7   5   0  344.07   12.80
  -8  -5   0   49.30    3.50
  -8   5   0   49.40    4.10
   8   5   0   42.10    4.20
  -9  -5   0  117.99    6.20
  -9   5   0  121.79    6.90
   9   5   0  118.39    7.10
  10  -5   0   75.59    4.30
  10  -5   0   81.69    4.50
 -10  -5   0   86.89    6.20
  10   5   0   78.49    4.90
 -10   5   0   92.89    7.00
  11  -5   0   30.10    2.80
  11  -5   0   28.80    2.70
  11  -5   0   23.60    3.50
  11   5   0   31.70    4.60
  11   5   0   28.40    3.30
  11   5   0   31.50    3.00
  12  -5   0   44.60    3.80
  12  -5   0   47.90    3.20
  12  -5   0   48.70    3.00
  12   5   0   45.50    4.50
  12   5   0   46.60    3.40
  12   5   0   44.80    3.70
  13  -5   0   -0.80    1.50
  13  -5   0    0.50    1.10
  13  -5   0    1.80    1.20
  13   5   0    1.90    2.10
  13   5   0    1.20    1.40
  13   5   0    0.30    1.40
  14  -5   0   -0.30    1.10
  14  -5   0   -2.70    1.60
  14  -5   0    2.30    1.20
  14  -5   0   -2.10    3.00
  14   5   0    0.70    1.20
  14   5   0   -2.90    1.40
  14   5   0    0.00    2.00
  15  -5   0   61.09    3.70
  15  -5   0   74.59    4.50
  15  -5   0   55.09    5.50
  15  -5   0   69.29    3.90
  15   5   0   60.79    4.30
  15   5   0   70.29    4.00
  15   5   0   66.79    4.70
  16  -5   0   36.70    5.10
  16  -5   0   42.50    3.60
  16  -5   0   30.70    4.30
  16  -5   0   39.60    3.00
  16   5   0   51.19    4.10
  16   5   0   36.00    3.10
  16   5   0   40.70    3.40
  17  -5   0   94.09    4.50
 -17  -5   0   80.39    4.60
  17  -5   0   89.59    4.40
  17  -5   0   87.39    4.90
  17   5   0   83.69    4.80
  17   5   0   84.39    4.50
  17   5   0   91.79    5.10
  18  -5   0   18.80    2.50
 -18  -5   0   19.10    3.30
  18   5   0   28.90    3.40
  18   5   0   20.40    3.00
 -19  -5   0    1.50    1.10
  19  -5   0    1.00    1.00
  19  -5   0    0.70    1.00
  19  -5   0    1.70    1.20
  19   5   0    0.50    1.10
  19   5   0   -0.40    1.50
  20  -5   0   57.39    3.50
  20  -5   0   62.79    3.30
 -20  -5   0   56.49    3.10
  20   5   0   56.89    3.20
  20   5   0   53.09    3.50
  21  -5   0    2.50    0.70
 -21  -5   0    3.80    1.10
  21  -5   0    5.60    1.80
  21   5   0    2.50    1.40
  21   5   0    2.00    0.80
  22  -5   0    4.90    1.50
  22  -5   0    5.40    1.10
 -22  -5   0    6.10    1.70
 -22   5   0    4.30    1.40
  22   5   0    4.20    1.40
   0   6   0 3504.05  114.59
  -1  -6   0  185.88    7.20
   1   6   0  198.48    7.30
  -1   6   0  181.68    7.30
  -2  -6   0   56.69    2.90
   2   6   0   59.69    3.00
  -2   6   0   58.09    3.10
  -2   6   0   61.39    3.20
  -3  -6   0 2569.14   85.59
   3   6   0 2608.34   85.69
  -3   6   0 2606.64   85.89
  -3   6   0 2663.53   85.89
  -4  -6   0  688.83   24.30
   4   6   0  732.43   24.50
  -4   6   0  727.23   24.70
  -5  -6   0   98.39    4.50
  -5   6   0  101.79    5.00
   5   6   0  100.49    4.70
  -6  -6   0 1233.78   41.80
  -6   6   0 1209.18   42.20
   6   6   0 1295.47   42.00
  -7  -6   0   69.29    4.10
  -7   6   0   78.79    4.70
   7   6   0   72.69    4.70
  -8  -6   0  794.22   27.90
  -8   6   0  839.72   28.70
   8   6   0  779.92   28.20
  -9  -6   0  116.69    6.50
   9   6   0  107.79    8.80
  -9   6   0  112.39    7.40
  10  -6   0  121.99    5.40
  10  -6   0  118.99    5.40
 -10  -6   0  122.49    8.10
  10  -6   0  135.59    7.30
 -10   6   0  127.39    9.40
  10   6   0  120.19    5.70
  10   6   0  121.39    5.90
  11  -6   0    6.00    1.40
  11  -6   0    4.90    1.90
  11  -6   0    9.20    2.10
  11   6   0    3.70    1.50
  11   6   0    5.90    2.60
  11   6   0    2.00    1.60
  12  -6   0   18.50    3.20
  12  -6   0   13.40    2.30
  12  -6   0   14.20    2.20
  12   6   0   17.40    2.70
  12   6   0   13.50    2.60
  12   6   0   20.40    2.80
  13  -6   0   50.09    4.10
  13   6   0   57.99    4.90
  13   6   0   52.39    3.60
  14  -6   0   90.79    5.20
  14  -6   0   98.69    4.70
  14  -6   0   95.59    4.70
  14   6   0   94.69    4.90
  14   6   0   87.59    5.80
  14   6   0  103.99    5.40
  15  -6   0   27.20    2.60
  15  -6   0   29.10    3.40
  15  -6   0   28.50    2.60
 -15  -6   0   26.70    2.90
  15   6   0   32.60    4.10
  15   6   0   28.50    2.90
  15   6   0   24.50    3.20
  16  -6   0  161.68    6.80
 -16  -6   0  158.58    7.50
  16  -6   0  158.98    6.90
  16  -6   0  166.38    7.40
  16   6   0  169.18    7.10
  16   6   0  165.08    7.50
  16   6   0  163.78    7.60
  17  -6   0   11.90    2.80
  17  -6   0   12.00    2.10
  17  -6   0   11.00    2.10
 -17  -6   0   12.00    2.40
  17   6   0   15.80    2.50
  17   6   0   12.50    3.50
  18  -6   0   22.70    2.30
  18  -6   0   18.20    2.60
 -18  -6   0   19.40    2.70
  18  -6   0   16.70    2.60
  18   6   0   16.20    3.30
  18   6   0   17.10    2.90
  19  -6   0   39.20    2.60
  19  -6   0   38.90    3.00
  19  -6   0   36.80    2.50
 -19  -6   0   36.30    2.70
  19   6   0   37.20    2.90
  19   6   0   34.90    3.50
 -20  -6   0    9.10    2.00
  20  -6   0    6.70    1.90
  20  -6   0   11.40    1.50
  20   6   0   12.40    1.80
  20   6   0   11.70    2.90
  21  -6   0   20.20    1.60
  21  -6   0   17.20    2.00
 -21  -6   0   20.70    1.90
  21   6   0   20.10    1.80
   0   7   0   -0.50    0.90
  -1   7   0  102.69    4.80
   1   7   0   99.89    4.60
  -2  -7   0  226.88    9.00
  -2   7   0  240.78    9.20
  -2   7   0  254.47    9.40
   2   7   0  234.28    9.10
  -3  -7   0  766.82   26.70
  -3   7   0  788.02   27.10
  -3   7   0  790.32   27.00
   3   7   0  793.42   26.90
  -4  -7   0  306.37   11.20
  -4   7   0  300.57   11.70
   4   7   0  301.87   11.30
  -4   7   0  294.47   11.50
  -5  -7   0    6.50    2.10
   5   7   0    1.40    1.30
  -5   7   0    3.40    1.30
  -5   7   0    5.40    1.50
  -6  -7   0   11.00    2.50
  -6   7   0   10.60    3.70
   6   7   0   10.60    3.30
  -7  -7   0  145.79    6.90
   7   7   0  147.79    7.40
  -7   7   0  167.48    7.70
  -8  -7   0  167.38    7.90
   8   7   0  160.78    9.00
  -8   7   0  183.58    8.90
   9  -7   0   44.90    3.20
   9  -7   0   48.70    3.10
  -9  -7   0   48.40    5.60
  -9  -7   0   48.30    3.60
  -9   7   0   43.80    6.80
  10  -7   0   11.00    2.40
 -10  -7   0   12.50    2.60
  10  -7   0   11.50    2.30
  10   7   0   10.20    3.00
  10   7   0   13.30    2.80
 -11  -7   0   46.20    3.40
  11  -7   0   51.09    3.10
  11  -7   0   45.80    4.20
  11  -7   0   42.30    2.90
  11   7   0   39.10    3.60
  11   7   0   46.30    3.40
  12  -7   0    9.50    2.00
  12  -7   0   13.30    2.30
  12  -7   0   12.60    2.20
 -12  -7   0   16.10    2.70
  12   7   0   12.00    2.50
  12   7   0   11.90    2.90
  12   7   0   15.00    3.00
  13  -7   0  115.59    6.20
  13  -7   0  123.39    5.50
  13  -7   0  127.49    5.60
 -13  -7   0  128.29    6.00
  13   7   0  127.79    6.20
  13   7   0  124.89    7.00
  13   7   0  122.09    5.80
  14  -7   0    2.10    1.20
  14  -7   0    1.10    1.70
 -14  -7   0    0.00    1.40
  14  -7   0    1.10    1.10
  14   7   0    1.40    1.40
  14   7   0    1.70    2.20
  15  -7   0   82.49    5.10
  15  -7   0   93.19    4.40
  15  -7   0   88.79    4.50
 -15  -7   0   86.39    4.80
  15   7   0   86.09    5.70
  15   7   0   95.89    6.20
  16  -7   0    1.20    1.50
  16  -7   0    0.30    1.10
 -16  -7   0   -0.40    1.30
  16  -7   0    1.20    1.00
  16   7   0    0.80    2.10
  16   7   0    2.40    1.40
  17  -7   0   33.10    3.10
  17  -7   0   26.80    2.50
  17  -7   0   26.20    2.50
 -17  -7   0   23.20    2.80
  17   7   0   28.50    2.90
  18  -7   0   14.90    2.10
 -18  -7   0   12.70    2.30
  18  -7   0   14.30    2.00
  18  -7   0   18.30    2.60
  18   7   0   15.00    3.70
  18   7   0   12.30    2.40
 -19  -7   0    9.80    2.00
  19  -7   0    8.60    2.30
  19  -7   0   12.00    1.70
  19  -7   0    6.70    1.70
  19   7   0    7.60    2.00
  19   7   0    6.60    2.10
  20  -7   0   63.09    3.40
 -20  -7   0   60.39    3.10
  20  -7   0   62.39    3.00
  20   7   0   62.99    3.30
 -21  -7   0    0.20    1.00
 -21  -7   0    1.70    0.90
  21  -7   0    0.20    1.10
  21   7   0   -1.10    0.70
   0  -8   0  472.35   16.50
   0   8   0  494.45   17.50
   1  -8   0    9.60    1.50
  -1  -8   0    6.60    1.50
  -1   8   0    4.70    1.40
   1   8   0    9.70    2.30
  -2  -8   0    2.70    0.90
   2  -8   0    2.90    0.90
  -2   8   0    0.70    1.40
  -2   8   0    1.20    1.10
   2   8   0    7.30    2.40
  -3  -8   0  413.26   15.70
   3  -8   0  422.86   14.50
  -3  -8   0  416.56   14.50
  -3   8   0  397.46   15.50
  -3   8   0  445.86   15.60
   3   8   0  415.36   15.30
  -4  -8   0  144.99    6.50
   4  -8   0  148.19    5.70
  -4  -8   0  135.59    5.60
  -4   8   0  143.79    7.20
  -4   8   0  156.78    6.90
   4   8   0  136.99    6.70
  -5  -8   0  234.38    9.00
   5  -8   0  249.38    9.00
  -5  -8   0  243.78    9.80
   5   8   0  240.68   10.20
  -5   8   0  263.07   10.40
  -6  -8   0  670.73   23.40
  -6  -8   0  639.34   22.50
   6  -8   0  640.64   22.40
   6   8   0  651.63   23.70
  -6   8   0  715.53   24.20
   7  -8   0   19.10    2.80
  -7   8   0   19.90    4.70
   7   8   0   32.20    5.60
  -8  -8   0   18.70    3.30
  -8  -8   0   15.80    2.80
   8  -8   0   17.10    3.40
   8  -8   0   20.90    3.00
  -8   8   0   16.40    3.80
  -9  -8   0    8.30    1.80
  -9  -8   0    8.70    3.90
   9  -8   0    7.00    2.20
   9   8   0    8.30    1.90
  10  -8   0    2.40    1.20
  10  -8   0   -0.10    1.20
 -10  -8   0    1.90    1.50
  10  -8   0   -0.10    2.40
  10   8   0    3.00    1.50
 -11  -8   0  240.38    9.50
  11  -8   0  241.28    9.10
  11  -8   0  224.48    9.80
  11  -8   0  247.78    9.20
  11   8   0  234.18    9.70
  12  -8   0  132.49    6.60
 -12  -8   0  135.39    7.40
  12   8   0  129.39    6.70
  13  -8   0    1.20    1.10
  13  -8   0    2.30    1.10
  13  -8   0    2.10    1.80
 -13  -8   0    1.70    1.40
  13   8   0    1.00    1.40
  14  -8   0   31.70    2.70
  14  -8   0   26.10    3.70
 -14  -8   0   25.50    4.20
  14  -8   0   33.80    2.70
  14   8   0   35.30    3.40
  15  -8   0    5.80    1.90
 -15  -8   0    3.00    1.40
  15  -8   0    2.80    1.20
  15  -8   0    2.70    1.70
  15   8   0    2.30    1.40
 -16  -8   0  139.99    6.40
  16  -8   0  139.09    6.10
  16  -8   0  138.19    6.10
  16  -8   0  143.59    6.70
  16   8   0  149.79    7.10
  17  -8   0   13.00    2.70
 -17  -8   0   10.50    2.30
  17  -8   0   13.80    2.20
  17   8   0   11.80    2.80
 -18  -8   0   -0.40    1.10
  18  -8   0    2.70    1.00
  18  -8   0    0.30    1.40
  18  -8   0    1.00    0.90
  18   8   0    1.40    1.10
  19  -8   0   59.59    3.60
  19  -8   0   61.79    3.20
 -19  -8   0   63.99    3.40
  19  -8   0   65.39    3.20
  19   8   0   63.59    3.50
 -20  -8   0    3.00    0.90
  20  -8   0    2.40    1.20
 -20  -8   0    6.20    1.60
  20  -8   0    5.80    1.30
  20   8   0    1.40    0.90
  21  -8   0    9.10    1.20
 -21  -8   0   11.00    1.60
  21   8   0    9.70    1.40
   0  -9   0   -0.80    0.80
   0   9   0    0.40    1.60
   1  -9   0  312.87   11.00
  -1  -9   0  305.77   11.00
  -1   9   0  316.97   12.40
   1   9   0  300.57   12.10
  -2  -9   0  263.57    9.90
   2  -9   0  268.77    9.80
  -2   9   0  292.37   11.20
   2   9   0  278.67   11.10
  -2   9   0  266.07   11.40
  -3  -9   0    4.70    1.50
   3  -9   0    5.50    1.60
  -3   9   0    7.50    1.80
   3   9   0   12.90    3.50
  -4  -9   0    7.20    1.70
   4  -9   0    6.10    1.60
  -4  -9   0    5.00    1.50
   4   9   0    5.30    2.30
  -4   9   0    2.10    1.60
  -5  -9   0  347.17   13.00
  -5  -9   0  383.86   14.20
   5  -9   0  370.76   13.00
   5   9   0  355.36   14.70
  -5   9   0  392.46   14.90
  -6  -9   0   48.40    4.70
  -6  -9   0   52.39    3.00
   6  -9   0   50.29    3.00
  -6   9   0   54.09    5.50
   7  -9   0    1.00    1.30
  -7  -9   0    2.20    2.50
   7  -9   0    0.30    1.40
  -7  -9   0    1.90    1.70
  -7   9   0    5.70    3.50
  -8  -9   0   41.00    3.60
   8  -9   0   45.80    3.10
  -8  -9   0   47.60    7.00
   8  -9   0   44.40    3.00
   8   9   0   54.69    5.10
   9  -9   0   18.00    2.30
  -9  -9   0   18.00    2.90
   9  -9   0   19.60    2.40
   9   9   0   18.50    3.40
  10  -9   0   65.19    6.60
 -10  -9   0   73.09    4.20
  10  -9   0   71.49    3.70
  10  -9   0   62.69    3.60
  10   9   0   63.49    4.50
 -11  -9   0  257.97   10.00
  11  -9   0  250.97    9.60
  11  -9   0  243.38   10.40
  11  -9   0  245.78    9.50
  11   9   0  256.77   10.30
  12  -9   0   61.49    3.60
 -12  -9   0   64.49    4.00
  12  -9   0   65.79    3.60
  12   9   0   64.89    4.30
  13  -9   0   12.00    2.20
  13  -9   0   12.90    2.00
  13  -9   0    7.70    2.10
 -13  -9   0   13.70    2.60
  13   9   0   15.60    3.00
  14  -9   0   25.30    2.50
 -14  -9   0   32.40    3.30
  14  -9   0   29.60    2.50
  14  -9   0   26.80    3.80
  14   9   0   26.70    3.20
  15  -9   0   66.69    3.50
 -15  -9   0   60.29    3.90
  15  -9   0   52.99    4.30
  15  -9   0   59.69    3.50
  15   9   0   61.69    4.10
  16  -9   0   64.99    3.50
  16  -9   0   61.39    3.60
 -16  -9   0   66.79    3.90
  16  -9   0   72.39    4.30
  16   9   0   65.99    4.20
 -17  -9   0   14.10    2.40
  17  -9   0    9.30    1.90
  17  -9   0   13.20    2.80
  17  -9   0   13.70    2.00
  17   9   0   17.00    2.70
  18  -9   0    1.70    0.90
 -18  -9   0    3.50    1.10
  18  -9   0    1.70    1.50
  18  -9   0   -0.20    0.90
 -18  -9   0    1.90    1.00
  18   9   0    1.20    1.00
 -19  -9   0    5.00    1.70
  19  -9   0    5.60    1.50
  19  -9   0    2.30    1.40
 -19  -9   0    3.80    1.00
  19  -9   0    5.40    1.40
  19   9   0    5.40    1.80
 -20  -9   0    5.10    1.50
 -20  -9   0    2.60    1.00
  20  -9   0    4.30    1.30
  20  -9   0    2.40    1.40
  21  -9   0    4.10    1.10
   0 -10   0 1677.63   55.39
  -1 -10   0  173.28    6.80
   1 -10   0  168.88    6.80
  -1  10   0  193.08    8.50
  -2 -10   0   46.50    2.70
   2 -10   0   50.89    2.70
  -2  10   0   56.59    4.90
  -3 -10   0    4.60    1.50
   3 -10   0    2.20    1.00
  -3  10   0   -0.50    2.00
   4 -10   0   36.40    2.40
  -4 -10   0   35.40    2.50
  -4  10   0   45.10    5.10
   5 -10   0  777.92   26.10
  -5 -10   0  769.92   26.20
  -5  10   0  764.92   28.30
  -6 -10   0   80.79    4.40
   6 -10   0   79.69    3.80
   6 -10   0   71.99    3.80
  -6 -10   0   73.29    6.40
   6 -10   0   73.19    4.20
  -7 -10   0   55.89    4.20
   7 -10   0   56.69    3.40
  -7 -10   0   55.19    3.50
   7 -10   0   61.29    3.30
   7 -10   0   59.59    3.40
  -7 -10   0   50.79    7.30
  -8 -10   0   58.09    3.90
   8 -10   0   60.79    3.40
   8 -10   0   59.09    3.50
   8  10   0   56.69    4.70
  -9 -10   0   -1.00    1.50
   9 -10   0   -0.40    1.10
   9 -10   0   -0.80    1.20
   9  10   0    4.70    1.80
 -10 -10   0   38.10    3.30
  10 -10   0   35.70    2.70
  10 -10   0   41.00    2.80
  10  10   0   40.70    3.80
  11 -10   0   58.19    3.40
  11 -10   0   59.99    3.50
 -11 -10   0   55.69    3.80
  11  10   0   52.89    6.30
  12 -10   0  162.68    6.80
 -12 -10   0  162.78    7.20
  12 -10   0  169.88    6.90
  12 -10   0  145.59    7.90
  12  10   0  180.68    7.60
  13 -10   0    2.40    2.20
 -13 -10   0    0.70    1.40
  13 -10   0    1.10    1.10
  13  10   0    3.20    1.50
  14 -10   0    9.40    2.20
  14 -10   0   15.00    2.10
  14 -10   0   18.00    2.10
 -14 -10   0   13.70    2.60
  14  10   0   14.50    2.90
  15 -10   0    0.00    1.00
 -15 -10   0   -2.20    1.90
  15 -10   0   -1.20    1.00
  15  10   0    0.40    1.40
  16 -10   0    3.90    1.80
  16 -10   0    3.70    1.10
 -16 -10   0    7.10    2.40
  16  10   0    2.90    1.50
  17 -10   0    3.10    1.70
  17 -10   0   -0.10    0.90
 -17 -10   0   -0.20    1.10
  17 -10   0    0.50    0.90
 -17 -10   0    1.00    1.70
  17  10   0    1.10    1.10
  18 -10   0    0.00    0.90
 -18 -10   0    0.10    1.00
 -18 -10   0   -0.30    1.00
  18 -10   0   -0.10    0.80
  18  10   0   -0.80    1.00
 -19 -10   0   26.30    2.00
 -19 -10   0   23.90    2.10
  19 -10   0   24.40    1.90
  19 -10   0   23.80    1.80
  19 -10   0   21.00    3.70
  19  10   0   22.40    2.30
  20 -10   0    8.50    1.20
 -20 -10   0    5.70    1.50
  20  10   0    6.60    1.50
   0 -11   0    0.10    0.90
   0  11   0   -2.90    2.50
  -1 -11   0   -0.40    0.90
   1 -11   0    0.10    0.80
  -1  11   0    4.40    2.60
   2 -11   0    9.20    1.60
  -2 -11   0   11.80    1.80
  -2  11   0    6.10    2.80
   3 -11   0   12.30    1.90
  -3 -11   0   14.40    2.10
  -3  11   0   15.20    3.60
   4 -11   0   52.79    4.20
  -4 -11   0   61.49    4.40
  -4 -11   0   60.79    3.80
   4 -11   0   59.99    3.40
   5 -11   0  118.39    5.50
  -5 -11   0  133.99    5.50
  -5 -11   0  120.39    5.70
   5 -11   0  138.89    5.50
   5 -11   0  124.39    5.50
   6 -11   0  564.74   19.50
   6 -11   0  605.04   19.70
  -6 -11   0  563.94   19.70
   6 -11   0  561.64   19.60
  -6 -11   0  530.25   19.80
   7 -11   0   32.40    2.60
  -7 -11   0   24.40    3.20
   7 -11   0   30.20    2.60
  -7 -11   0   28.40    3.00
   7 -11   0   28.00    2.60
   7  11   0   18.70    5.30
   8 -11   0   82.99    4.10
   8 -11   0   77.89    4.00
  -8 -11   0   75.99    4.30
  -8 -11   0   75.99    4.40
   8  11   0   72.59    5.30
   9 -11   0   66.69    3.60
  -9 -11   0   69.39    4.00
  -9 -11   0   60.59    4.10
   9 -11   0   62.69    3.60
   9  11   0   67.99    4.90
  10 -11   0   28.40    2.60
 -10 -11   0   38.90    3.20
  10 -11   0   28.20    2.60
  10  11   0   29.50    3.80
 -11 -11   0    0.00    1.50
 -11 -11   0    1.50    1.40
  11 -11   0   -0.20    1.10
  11 -11   0    0.80    1.10
  11  11   0    1.00    1.70
 -12 -11   0   51.09    3.70
  12 -11   0   51.69    3.30
  12 -11   0   53.69    3.30
 -12 -11   0   57.49    3.70
  12  11   0   60.39    4.20
  13 -11   0   -0.10    1.10
 -13 -11   0    0.80    1.40
  13 -11   0    1.00    1.00
 -13 -11   0    0.70    1.40
  13  11   0    0.40    1.60
  14 -11   0    1.70    1.00
  14 -11   0    1.20    1.10
 -14 -11   0    0.60    1.30
 -14 -11   0   -1.10    1.30
  14  11   0    1.30    1.40
  15 -11   0   47.00    8.00
  15 -11   0   41.40    2.80
 -15 -11   0   40.30    3.60
  15 -11   0   44.20    2.80
 -15 -11   0   43.40    3.30
  15  11   0   45.00    3.70
  16 -11   0   56.19    3.20
 -16 -11   0   55.69    3.30
  16 -11   0   52.59    3.10
 -16 -11   0   57.49    3.50
  16  11   0   58.49    3.80
 -17 -11   0   -0.80    1.00
 -17 -11   0   -0.60    1.00
  17 -11   0   -0.10    0.80
  17 -11   0    0.50    0.90
  17  11   0   -0.30    1.10
 -18 -11   0    9.40    1.70
  18 -11   0    8.90    1.50
 -18 -11   0    7.40    2.00
  18 -11   0    7.40    1.80
  19 -11   0    4.60    1.40
  19 -11   0    5.50    1.30
 -19 -11   0    3.00    1.60
  19  11   0    2.70    1.60
  20 -11   0   11.50    1.30
 -20 -11   0    9.00    1.60
  20  11   0    7.80    1.60
   0 -12   0  240.88    9.30
   0 -12   0  247.38    9.30
  -1 -12   0   91.79    4.30
  -1 -12   0   91.79    4.50
   1 -12   0   87.39    4.50
   1 -12   0   94.69    4.30
  -2 -12   0   63.39    4.00
   2 -12   0   66.79    4.20
  -2 -12   0   75.69    3.70
   2 -12   0   73.79    3.90
   2 -12   0   67.69    3.60
  -3 -12   0   16.70    3.40
   3 -12   0   25.50    2.70
   3 -12   0   25.60    2.10
   3 -12   0   26.80    2.40
  -3 -12   0   18.20    2.60
  -3 -12   0   25.60    2.20
   4 -12   0  171.58    7.20
  -4 -12   0  172.88    7.40
   4 -12   0  179.68    7.10
  -4 -12   0  189.28    7.40
   4 -12   0  193.68    7.30
  -4 -12   0  179.88    7.40
   5 -12   0  299.57   10.90
   5 -12   0  301.27   10.80
  -5 -12   0  281.47   11.00
  -5 -12   0  280.97   11.00
   5 -12   0  299.97   10.90
   6 -12   0  304.57   11.10
  -6 -12   0  307.37   11.30
   6 -12   0  292.17   11.10
  -6 -12   0  304.67   11.40
   6 -12   0  294.97   11.00
   7 -12   0  162.78    6.70
  -7 -12   0  167.68    7.10
   7 -12   0  164.28    6.70
  -7 -12   0  163.48    7.00
  -8 -12   0  256.67    9.70
   8 -12   0  243.18    9.40
  -8 -12   0  256.17    9.80
   8 -12   0  249.18    9.40
   8  12   0  234.68   10.30
   9 -12   0  166.28    6.80
   9 -12   0  165.88    6.70
  -9 -12   0  165.28    7.20
   9  12   0  158.78    7.70
 -10 -12   0   22.50    2.90
 -10 -12   0   23.30    3.00
  10 -12   0   24.30    2.40
  10 -12   0   23.50    2.40
  10  12   0   19.30    3.70
  11 -12   0   71.99    3.90
  11 -12   0   75.29    3.90
 -11 -12   0   74.89    4.20
 -11 -12   0   73.19    4.30
  11  12   0   76.99    5.00
  12 -12   0    0.20    1.10
  12 -12   0    1.80    1.10
 -12 -12   0    1.80    1.40
 -12 -12   0    1.30    1.30
  12  12   0    1.30    1.60
 -13 -12   0   62.69    3.80
 -13 -12   0   58.89    3.80
  13 -12   0   58.99    3.40
  13 -12   0   58.59    3.40
  13  12   0   62.09    4.20
 -14 -12   0   23.50    2.70
  14 -12   0   24.30    2.30
  14 -12   0   24.90    2.30
 -14 -12   0   23.60    2.70
  14  12   0   22.50    3.20
  15 -12   0  106.89    4.80
  15 -12   0  107.79    4.90
 -15 -12   0  109.09    5.60
 -15 -12   0  109.89    4.90
  15  12   0  112.59    5.60
  16 -12   0    0.20    0.90
 -16 -12   0    0.90    1.10
 -16 -12   0   -0.40    1.10
  16 -12   0   -0.60    0.90
  16  12   0    0.40    1.20
  17 -12   0    6.10    1.50
 -17 -12   0    3.10    1.10
 -17 -12   0    4.90    1.60
  17 -12   0    3.00    0.80
  17  12   0    4.80    1.20
  18 -12   0    1.40    0.80
 -18 -12   0   -0.80    0.80
  18 -12   0    1.40    0.70
 -18 -12   0    0.10    1.20
  18  12   0    1.20    1.00
  19 -12   0   12.00    1.50
 -19 -12   0   11.60    1.50
  19 -12   0   11.50    1.40
  19  12   0    9.10    1.80
   0 -13   0    0.90    1.20
   0 -13   0    1.10    1.50
   0 -13   0   -0.30    1.00
   1 -13   0   24.80    2.20
  -1 -13   0   24.90    2.20
  -1 -13   0   21.50    2.80
  -1 -13   0   22.90    2.60
   1 -13   0   22.20    2.80
   1 -13   0   25.90    2.60
   2 -13   0   61.89    3.30
  -2 -13   0   54.39    3.30
   2 -13   0   53.99    3.50
   2 -13   0   54.99    3.40
  -2 -13   0   52.69    3.50
  -2 -13   0   57.89    3.60
   3 -13   0   15.40    2.40
  -3 -13   0   14.10    2.60
  -3 -13   0   17.30    2.20
   3 -13   0   16.90    2.30
  -3 -13   0   21.00    2.80
   3 -13   0   19.30    2.10
  -4 -13   0  109.09    5.00
   4 -13   0  107.39    5.00
   4 -13   0  105.49    4.90
  -4 -13   0  113.69    5.20
  -4 -13   0  102.19    5.20
   4 -13   0  107.19    4.90
   5 -13   0   22.90    2.30
  -5 -13   0   24.90    3.00
   5 -13   0   24.80    2.50
  -5 -13   0   21.70    2.80
   5 -13   0   20.50    2.50
  -6 -13   0  105.99    5.30
  -6 -13   0  108.49    5.40
   6 -13   0  121.09    5.30
   6 -13   0  112.19    5.00
   6 -13   0  112.09    5.10
  -7 -13   0    7.70    1.60
   7 -13   0    8.50    2.10
  -8 -13   0  124.09    5.90
   8 -13   0  130.69    5.70
   8 -13   0  127.49    5.70
  -8 -13   0  137.39    6.00
  -9 -13   0   18.10    2.70
   9 -13   0   23.60    2.30
  -9 -13   0   24.50    3.00
   9 -13   0   15.50    2.20
   9  13   0   18.10    4.20
   9  13   0   23.20    4.00
  10 -13   0  243.78    9.30
 -10 -13   0  238.18    9.50
 -10 -13   0  251.67    9.80
  10 -13   0  244.78    9.40
  10  13   0  237.48   10.00
 -11 -13   0   28.40    3.00
 -11 -13   0   30.50    3.00
  11 -13   0   30.40    2.70
  11 -13   0   34.80    2.60
  11  13   0   32.60    3.90
  12 -13   0   93.69    4.40
  12 -13   0   87.79    4.40
 -12 -13   0   92.59    4.60
 -12 -13   0   83.69    4.70
  12  13   0   89.09    5.30
 -13 -13   0    2.40    1.30
 -13 -13   0    2.60    1.20
  13 -13   0    5.70    1.90
  13 -13   0    2.90    1.00
  13  13   0    3.10    1.70
 -14 -13   0    0.50    1.20
 -14 -13   0    0.60    1.50
  14  13   0    3.50    1.50
 -15 -13   0   -0.30    1.00
  15 -13   0    0.10    0.80
  15 -13   0    2.50    0.90
 -15 -13   0   -0.60    1.10
  15  13   0   -0.50    1.40
 -16 -13   0   -0.90    1.10
  16 -13   0    0.10    0.80
  16 -13   0    0.00    0.80
 -16 -13   0   -1.20    0.90
  16  13   0    1.80    1.20
  17 -13   0   -0.80    0.70
 -17 -13   0   -0.20    0.90
  17 -13   0    0.20    0.80
 -17 -13   0   -0.70    1.20
  17  13   0   -1.30    1.10
  18 -13   0    0.20    0.80
 -18 -13   0    0.30    0.80
  18 -13   0    0.30    0.80
  18  13   0    1.30    1.10
 -19 -13   0   17.30    1.60
   0 -14   0   12.70    2.40
   0 -14   0   15.50    2.00
   0 -14   0   18.10    2.60
   1 -14   0    6.70    2.20
   1 -14   0    7.30    1.80
   1 -14   0    7.40    2.40
  -1 -14   0    6.20    1.50
  -1 -14   0    9.40    2.20
  -2 -14   0  104.89    5.00
   2 -14   0  107.69    5.10
   2 -14   0  109.29    5.30
  -2 -14   0  107.29    5.20
   2 -14   0  105.89    5.00
  -2 -14   0  112.79    5.40
   3 -14   0   -1.00    1.30
   3 -14   0    2.00    1.30
  -3 -14   0    0.30    1.00
  -3 -14   0    2.40    1.40
  -3 -14   0    0.10    1.30
   3 -14   0   -0.10    1.00
   4 -14   0    2.10    1.10
  -4 -14   0    2.30    1.40
   4 -14   0    1.90    1.10
  -4 -14   0    3.00    1.40
   4 -14   0    3.10    1.20
  -5 -14   0  219.58    8.80
   5 -14   0  214.88    8.60
   5 -14   0  238.38    9.00
   6 -14   0    2.10    1.30
   6 -14   0    5.30    1.30
  -6 -14   0    2.80    1.30
  -7 -14   0   35.10    2.90
   7 -14   0   33.40    2.70
   7 -14   0   30.30    2.70
  -7 -14   0   36.10    3.10
   8 -14   0   34.20    2.70
  -8 -14   0   33.70    3.10
   8 -14   0   34.60    2.60
  -8 -14   0   31.00    4.10
  -9 -14   0   14.30    2.80
   9 -14   0   18.10    2.20
   9 -14   0   10.00    2.10
  -9 -14   0   12.80    2.50
   9  14   0   19.70    4.10
  10 -14   0    2.00    1.10
 -10 -14   0    5.40    1.40
 -10 -14   0    3.20    1.30
  10 -14   0    2.40    1.10
  10  14   0    1.80    2.20
  11 -14   0   33.00    2.60
  11 -14   0   35.40    2.60
 -11 -14   0   34.70    3.10
 -11 -14   0   34.90    3.10
  11  14   0   37.80    4.20
  12 -14   0   14.00    2.00
 -12 -14   0   12.30    2.30
  12 -14   0   10.90    2.00
 -12 -14   0   15.20    2.50
  12  14   0   15.60    3.60
 -13 -14   0   12.00    2.30
  13 -14   0    8.80    2.60
 -13 -14   0   11.90    2.40
  13  14   0    9.20    3.20
 -14 -14   0    1.60    1.10
  14 -14   0    5.50    1.60
 -14 -14   0    2.80    1.20
  14 -14   0    4.60    1.60
  14  14   0    2.20    1.50
  15 -14   0    0.50    0.80
 -15 -14   0   -0.10    1.00
  15 -14   0    1.00    0.80
 -15 -14   0    2.10    1.20
  15  14   0    0.50    1.40
  16 -14   0    8.60    1.50
 -16 -14   0    9.20    1.70
  16 -14   0    9.40    1.60
 -16 -14   0    8.80    2.70
  16  14   0    9.10    2.50
 -17 -14   0   22.90    1.70
  17 -14   0   17.90    1.60
  17 -14   0   20.30    1.90
  17  14   0   19.30    2.60
 -18 -14   0   11.00    1.40
  18 -14   0   10.70    1.50
  18 -14   0   14.70    1.40
   0 -15   0   -1.50    1.10
   0 -15   0    0.50    1.20
   0 -15   0    1.80    1.40
  -1 -15   0    4.60    1.30
   1 -15   0    8.20    1.60
   1 -15   0    7.60    2.50
   1 -15   0    8.10    1.90
  -1 -15   0    8.70    1.60
  -1 -15   0    7.40    2.50
  -2 -15   0   13.40    2.40
  -2 -15   0   10.80    2.60
   2 -15   0   16.10    2.30
   2 -15   0   18.70    2.20
   2 -15   0   18.00    2.50
  -3 -15   0  125.29    5.80
   3 -15   0  131.29    5.70
   3 -15   0  126.19    5.80
   3 -15   0  123.19    5.60
  -4 -15   0    5.20    1.40
   4 -15   0    3.10    1.20
   4 -15   0    3.20    1.30
  -4 -15   0    3.20    1.20
  -5 -15   0  173.68    7.20
   5 -15   0  165.58    6.90
  -5 -15   0  160.88    6.90
   5 -15   0  169.88    6.90
   6 -15   0  118.79    5.30
   6 -15   0  116.89    5.30
  -6 -15   0  120.59    5.60
  -6 -15   0  116.79    5.40
  -7 -15   0   91.49    5.40
   7 -15   0  101.49    4.70
   7 -15   0   96.99    4.60
  -7 -15   0   91.29    4.80
   8 -15   0  125.69    5.60
  -8 -15   0  127.09    5.70
   8 -15   0  127.29    5.60
  -8 -15   0  133.39    6.30
   8  15   0  121.29    6.20
  -9 -15   0  216.28    8.70
   9 -15   0  217.48    8.30
  -9 -15   0  216.78    8.40
   9 -15   0  212.38    8.40
   9  15   0  198.48    9.10
 -10 -15   0   59.29    3.70
  10 -15   0   69.29    3.60
 -10 -15   0   62.79    3.80
  10 -15   0   66.99    3.60
 -11 -15   0    3.10    1.40
  11 -15   0    8.70    1.80
  11 -15   0    6.40    1.90
 -11 -15   0    6.30    1.60
  12 -15   0   14.00    2.60
  12 -15   0   18.30    2.90
 -12 -15   0   16.20    2.60
 -12 -15   0   10.80    2.50
  12  15   0   19.00    5.90
  13 -15   0    1.80    0.90
 -13 -15   0    1.30    1.20
  13 -15   0    1.00    0.90
 -13 -15   0    1.10    1.00
  13  15   0    2.30    2.00
 -14 -15   0   20.40    2.40
 -14 -15   0   21.50    3.20
  14 -15   0   21.10    1.90
  14 -15   0   21.80    1.90
 -15 -15   0    1.10    0.90
  15 -15   0    1.90    0.80
  15 -15   0    1.80    0.80
  16 -15   0    1.50    0.80
 -16 -15   0    1.00    0.90
  16 -15   0    1.80    0.70
  17 -15   0    0.70    0.80
 -17 -15   0    1.20    0.80
  17 -15   0    2.00    0.80
   0 -16   0   54.79    3.50
   0 -16   0   57.69    3.50
  -1 -16   0    9.00    2.60
   1 -16   0    8.80    2.10
   1 -16   0    9.00    2.30
  -1 -16   0   11.00    2.20
   2 -16   0   27.30    2.70
   2 -16   0   28.00    2.60
  -2 -16   0   27.50    2.90
  -2 -16   0   33.00    2.70
  -3 -16   0    1.50    1.40
   3 -16   0   -1.80    1.10
  -3 -16   0   -1.20    1.10
   3 -16   0    0.40    1.20
  -4 -16   0   52.29    3.90
   4 -16   0   48.00    3.20
  -4 -16   0   50.89    3.30
   4 -16   0   48.60    3.20
   5 -16   0    0.50    1.20
  -5 -16   0    2.20    1.30
  -5 -16   0    2.30    1.20
   5 -16   0    0.10    1.10
   6 -16   0    0.40    1.20
   6 -16   0    1.70    1.10
  -6 -16   0    0.30    1.20
  -6 -16   0    0.10    1.40
  -7 -16   0   11.90    2.60
   7 -16   0   12.30    2.20
   7 -16   0   14.60    2.10
  -7 -16   0   16.40    2.40
   8 -16   0   75.49    3.90
  -8 -16   0   73.09    4.10
  -8 -16   0   79.09    4.30
   8 -16   0   79.59    3.90
   8  16   0   69.49    4.60
   9 -16   0   19.30    2.10
   9 -16   0   18.60    2.10
  -9 -16   0   21.00    2.40
  -9 -16   0   18.90    2.50
  10 -16   0   69.09    3.60
 -10 -16   0   63.09    3.80
  10 -16   0   69.59    3.60
  11 -16   0    8.80    1.80
 -11 -16   0    7.50    2.30
  11 -16   0    8.90    2.40
 -12 -16   0   40.20    2.80
  12 -16   0   42.00    2.60
  12 -16   0   43.70    2.70
 -12 -16   0   41.60    2.80
  13 -16   0   16.90    1.80
 -13 -16   0   20.80    2.00
  13 -16   0   19.00    1.90
 -13 -16   0   23.80    2.60
  14 -16   0    1.50    0.80
  14 -16   0    1.60    0.70
 -14 -16   0    2.10    0.90
  15 -16   0    1.90    0.80
  15 -16   0    1.60    0.70
 -15 -16   0    2.30    0.80
  16 -16   0    0.70    0.80
  16 -16   0    0.70    0.70
 -16 -16   0    0.50    0.80
   0 -17   0   -0.60    1.20
   1 -17   0    7.20    2.20
  -1 -17   0    3.60    1.40
  -1 -17   0    5.80    1.40
   1 -17   0    4.60    1.30
   2 -17   0   94.19    4.60
   2 -17   0   96.29    4.70
  -2 -17   0  100.29    5.20
  -2 -17   0   96.19    4.70
  -3 -17   0   21.60    2.60
  -3 -17   0   21.20    2.70
   3 -17   0   28.10    2.50
   3 -17   0   23.70    2.60
  -4 -17   0    0.90    1.30
   4 -17   0    0.70    1.20
   4 -17   0    2.20    1.10
  -4 -17   0    0.90    1.40
   5 -17   0   17.50    2.60
   5 -17   0   20.80    2.40
  -5 -17   0   10.30    2.50
  -5 -17   0   13.90    2.20
  -6 -17   0    4.50    1.40
  -6 -17   0    1.10    1.10
   6 -17   0    1.50    1.10
   6 -17   0    1.30    1.00
   7 -17   0    2.20    1.00
  -7 -17   0    1.50    1.10
   7 -17   0    1.90    1.10
  -7 -17   0    1.20    1.30
   7  17   0   -1.60    1.60
   8 -17   0    9.20    1.90
   8 -17   0    7.90    1.80
  -8 -17   0    5.30    1.50
  -8 -17   0    8.40    2.40
   8  17   0   13.50    3.10
  -9 -17   0   26.10    2.80
   9 -17   0   31.20    2.40
  -9 -17   0   29.00    2.70
 -10 -17   0   11.60    2.20
  10 -17   0   13.70    1.90
  10 -17   0   11.60    1.90
 -10 -17   0    9.20    2.40
  11 -17   0    0.80    0.90
 -11 -17   0    0.30    1.30
  11 -17   0   -0.20    0.80
 -11 -17   0   -0.30    1.00
  12 -17   0    5.30    1.50
  12 -17   0    4.70    1.60
 -12 -17   0    6.20    1.70
  13 -17   0    0.60    0.80
  13 -17   0    0.10    0.80
 -13 -17   0    1.40    0.90
  14 -17   0   43.20    2.60
  14 -17   0   49.40    2.70
 -14 -17   0   37.70    2.30
  15 -17   0   17.40    1.40
 -15 -17   0   19.00    1.50
  15 -17   0   19.20    1.60
 -16 -17   0   -0.30    0.80
   0 -18   0    6.30    2.00
   0 -18   0    9.40    2.30
  -1 -18   0    1.30    1.10
   1 -18   0    0.20    1.10
  -1 -18   0    1.00    1.20
   1 -18   0   -0.80    1.20
   2 -18   0   -1.90    1.00
  -2 -18   0   -1.90    1.30
   2 -18   0   -0.10    1.20
  -2 -18   0   -0.30    1.10
  -3 -18   0   53.39    3.30
   3 -18   0   50.59    3.10
   3 -18   0   51.69    3.20
  -3 -18   0   47.70    3.30
  -4 -18   0   86.09    4.50
   4 -18   0  101.89    4.50
   4 -18   0   93.99    4.50
  -4 -18   0   98.19    4.80
  -5 -18   0    3.30    1.10
  -5 -18   0    2.80    1.40
   5 -18   0    2.80    1.10
   5 -18   0    2.30    1.00
   6 -18   0   53.19    3.10
  -6 -18   0   55.69    3.30
   6 -18   0   51.49    3.10
   6  18   0   45.70    3.60
   7 -18   0    1.70    1.00
  -7 -18   0    2.30    1.20
   7 -18   0    1.00    1.20
  -7 -18   0    1.80    1.40
   7  18   0    0.00    1.60
   8 -18   0   22.50    2.10
  -8 -18   0   25.90    2.90
  -8 -18   0   18.50    2.70
   8 -18   0   22.70    2.20
   8  18   0   15.10    3.40
  -8  18   0   22.40    3.60
  -9 -18   0    9.40    2.00
   9 -18   0    8.70    1.90
   9 -18   0    7.00    1.60
  -9 -18   0    7.40    1.60
  10 -18   0   17.60    1.90
 -10 -18   0   15.50    1.90
  10 -18   0   15.50    2.20
 -11 -18   0    6.20    1.50
  11 -18   0    6.40    1.60
  11 -18   0    6.00    1.40
 -12 -18   0    0.00    0.80
  12 -18   0   -0.80    0.80
  12 -18   0    0.60    0.70
 -13 -18   0    2.00    0.80
  13 -18   0    1.40    0.70
  13 -18   0    2.00    0.90
  14 -18   0   20.80    1.80
 -14 -18   0   23.10    1.60
  14 -18   0   16.90    1.40
 -15 -18   0   -0.90    0.70
   0 -19   0    0.30    1.00
   0 -19   0    1.90    1.30
   1 -19   0   37.50    2.80
   1 -19   0   29.40    3.50
  -1 -19   0   35.80    3.30
  -1 -19   0   40.80    2.70
   2 -19   0    9.20    1.90
  -2 -19   0   11.70    2.00
   2 -19   0   15.20    2.90
  -3 -19   0   -1.10    1.30
  -3 -19   0    1.50    1.00
   3 -19   0   -0.70    0.90
  -4 -19   0   11.70    2.10
   4 -19   0    6.50    1.20
   4 -19   0   10.30    1.90
  -4 -19   0   10.10    2.40
  -5 -19   0   -1.10    1.60
   5 -19   0    0.20    1.10
  -5 -19   0   -0.80    1.30
   5  19   0   -1.30    1.40
  -6 -19   0   41.80    3.30
   6 -19   0   40.50    2.80
  -6 -19   0   44.50    3.00
   6 -19   0   42.20    3.20
   6  19   0   44.80    3.40
  -6  19   0   51.59    3.40
   7 -19   0   14.90    1.80
  -7 -19   0   16.00    2.00
   7 -19   0   14.60    2.00
  -7  19   0   17.10    3.00
   7  19   0   13.00    3.00
   8 -19   0   13.20    1.90
   8 -19   0   13.60    1.70
  -8 -19   0   11.10    1.80
   8  19   0   13.50    3.70
   9 -19   0   24.70    2.00
   9 -19   0   25.90    2.90
  -9 -19   0   23.40    2.10
  10 -19   0   52.79    2.70
 -10 -19   0   58.39    3.20
  10 -19   0   51.59    2.70
 -11 -19   0   54.39    2.80
  11 -19   0   64.79    3.70
  11 -19   0   53.69    2.80
 -12 -19   0    2.30    1.10
  12 -19   0    1.20    0.70
  12 -19   0    0.60    1.00
  13 -19   0    7.40    1.20
 -13 -19   0    5.40    1.30
   0 -20   0   12.30    2.30
   0 -20   0   15.10    2.10
   1 -20   0   42.80    2.80
   1 -20   0   39.30    2.80
  -1 -20   0   42.60    2.80
  -1 -20   0   38.80    2.80
   2 -20   0   11.70    2.10
  -2 -20   0   13.70    2.40
  -2 -20   0   13.90    2.00
   2 -20   0   13.60    1.90
   2  20   0   13.50    2.40
   3 -20   0    9.80    2.10
  -3 -20   0   11.40    1.80
   3 -20   0   11.90    1.70
  -3 -20   0    6.50    1.50
   3  20   0    6.00    1.50
   4 -20   0    7.80    1.60
   4 -20   0    5.70    1.20
  -4 -20   0    7.70    1.70
   4  20   0    4.50    1.50
  -4  20   0    7.80    2.20
   5 -20   0    0.00    0.90
   5 -20   0    0.40    1.10
  -5 -20   0    0.00    1.20
  -5  20   0   -1.80    1.30
   5  20   0   -2.70    1.40
   6 -20   0    9.20    1.60
  -6 -20   0    5.30    1.60
  -6  20   0    7.60    2.60
   6  20   0   11.40    2.70
   7 -20   0    1.40    1.00
   7 -20   0    0.20    0.70
  -7 -20   0    1.30    0.80
   7  20   0    1.60    1.90
  -7  20   0    1.00    1.90
   8 -20   0   32.30    2.00
  -8 -20   0   30.80    2.20
   8 -20   0   30.30    2.20
   9 -20   0   14.60    1.90
  -9 -20   0   14.60    1.60
   9 -20   0   13.80    1.50
  10 -20   0   -0.30    0.70
  10 -20   0   -0.90    1.00
 -10 -20   0    0.10    0.70
 -11 -20   0    0.30    0.80
  11 -20   0    0.00    0.70
  12 -20   0   11.60    1.30
 -12 -20   0   12.10    1.30
   0 -21   0   -0.50    0.80
   0  21   0   -2.30    1.40
  -1 -21   0    1.80    0.80
   1 -21   0    5.20    1.40
   1 -21   0    2.10    2.20
   1  21   0    0.40    1.20
  -1  21   0    0.60    1.10
   2 -21   0   -1.50    1.30
  -2 -21   0    1.40    0.80
   2 -21   0    0.30    0.80
   2  21   0    3.30    1.90
  -2  21   0   -1.40    1.80
   3 -21   0    0.60    1.20
   3 -21   0    1.60    0.80
  -3 -21   0    2.90    0.80
   3  21   0    0.70    1.30
  -3  21   0   -1.30    1.30
   4 -21   0   14.10    1.60
   4 -21   0   12.10    2.20
  -4 -21   0   12.80    1.70
  -4  21   0   13.40    2.30
   4  21   0   13.20    2.40
   5 -21   0    1.50    0.70
   5 -21   0    3.60    2.10
  -5 -21   0    1.70    0.80
   5  21   0    0.50    1.50
  -5  21   0    1.20    1.40
   6 -21   0    2.30    1.20
  -6 -21   0    2.70    0.90
   6 -21   0    4.20    1.30
  -6  21   0    8.70    2.90
   6  21   0    2.60    1.80
   7 -21   0    3.30    1.00
   7 -21   0    5.00    1.40
  -8 -21   0    2.20    0.70
   8 -21   0    1.00    0.70
  -9 -21   0    6.00    1.70
   9 -21   0    7.20    1.40
 -10 -21   0    6.30    1.20
  10 -21   0    3.50    1.10
   0 -22   0    6.60    1.40
   0  22   0    8.90    2.10
   1 -22   0    5.10    1.50
  -1 -22   0    6.10    1.20
  -1  22   0    5.10    1.30
   1  22   0    3.30    1.30
  -2 -22   0    7.10    1.30
  -2  22   0    8.30    2.00
   2  22   0    8.70    2.10
  -3 -22   0   12.20    1.60
   3 -22   0   12.90    1.40
  -3  22   0    8.80    2.20
   3  22   0   14.30    2.30
   4 -22   0    4.80    1.30
  -4 -22   0    5.80    1.60
  -4  22   0    2.70    1.40
   4  22   0    2.70    1.50
   5 -22   0    3.80    1.20
  -5 -22   0    3.20    0.70
   6 -22   0   -0.90    0.60
  -6 -22   0   -0.10    0.70
  -7 -22   0    0.30    0.60
   7 -22   0    0.20    0.70
  -8 -22   0    1.90    0.70
  -9 -22   0    0.90    0.60
   9 -22   0   -0.80    0.70
   0 -23   0    0.30    0.60
   1 -23   0    4.50    1.20
  -1 -23   0    3.50    0.80
  -3 -23   0   18.50    1.30
   3 -23   0   17.10    1.30
  -4 -23   0    0.50    0.60
   4 -23   0    0.70    0.60
  -6 -23   0    5.20    1.10
   6 -23   0    6.20    1.10
 -22   0   1    0.80    1.00
  22   0  -1   -0.80    0.90
  22   0  -1    1.80    1.10
 -21   0   1   60.69    3.20
  21   0  -1   64.69    3.50
  21   0  -1   62.59    3.30
  21   0  -1   52.19    3.20
  20   0  -1   -1.60    1.10
  20   0  -1   -0.80    1.10
  20   0  -1   -0.70    0.90
  19   0  -1    0.40    1.20
  19   0  -1   -1.00    1.20
  19   0  -1    1.20    1.40
  18   0  -1    1.00    1.10
  18   0  -1    2.00    1.30
  18   0  -1    0.70    1.30
  17   0  -1   45.80    3.60
  17   0  -1   39.20    3.70
  17   0  -1   44.70    3.30
  16   0  -1    5.30    3.40
  16   0  -1    0.40    1.50
  16   0  -1    0.40    1.20
  15   0  -1  240.58    9.50
  15   0  -1  249.38   10.10
  15   0  -1  246.38    9.70
  15   0  -1  237.88   10.10
  14   0  -1   -0.20    1.50
  14   0  -1    0.80    1.60
  14   0  -1    3.90    1.30
  14   0  -1    0.40    1.30
  13   0  -1  713.83   25.40
  13   0  -1  736.93   25.10
  13   0  -1  738.03   25.50
  13   0  -1  720.13   25.00
  12   0  -1   -0.30    1.70
  12   0  -1    2.40    1.50
  12   0  -1    0.00    1.60
  12   0  -1    2.60    1.30
  11   0  -1  491.55   19.00
  11   0  -1  456.85   16.60
 -11   0   1  381.96   16.50
  10   0  -1   -1.00    2.20
 -10   0   1   -0.50    1.70
   9   0  -1  446.76   16.30
  -9   0   1  452.55   16.10
  -8   0   1    0.90    0.90
   8   0  -1    1.00    1.10
   7   0  -1  386.66   13.80
  -7   0   1  398.36   13.80
  -6   0   1    0.40    0.50
   6   0  -1    0.90    0.60
   5   0  -1 1686.73   54.09
  -5   0   1 1614.94   54.09
  -4   0   1    0.10    0.30
   4   0  -1    0.60    0.30
  -3   0   1 3154.88  102.39
   2   0  -1    0.20    0.10
  -2   0   1    0.20    0.20
   0   0  -1    0.10    0.10
  -1   0  -1 1334.47   43.50
  -2   0  -1    0.00    0.20
   2   0   1    0.00    0.20
  -3   0  -1 2779.12   90.49
   4   0   1    0.30    0.40
  -4   0  -1    0.90    0.40
   5   0   1  164.08    6.30
  -5   0  -1  163.08    6.20
  -6   0  -1    0.60    0.60
   6   0   1    1.20    0.80
   7   0   1  503.05   17.70
  -7   0  -1  503.25   17.60
  -8   0  -1    1.20    1.00
   8   0   1   -0.60    1.40
   9   0   1    4.20    2.00
  -9   0  -1    7.90    2.40
 -10   0  -1    0.20    2.10
  10   0   1   -0.20    2.70
  11   0   1  140.09    6.20
 -11   0  -1  142.69    8.10
  11   0   1  137.89    6.40
  11   0   1  142.49    6.20
  12   0   1    0.30    1.40
  12   0   1    1.40    1.80
 -12   0  -1    6.40    4.70
  12   0   1    0.50    1.40
  12   0   1    0.60    1.60
  13   0   1  106.19    5.00
  13   0   1   98.99    4.90
  13   0   1  105.89    5.60
  13   0   1  103.49    5.40
  14   0   1    0.10    1.60
  14   0   1    0.80    1.30
  14   0   1   -0.40    1.20
  14   0   1    0.50    1.60
  15   0   1  162.68    7.40
  15   0   1  160.68    6.90
  15   0   1  153.08    6.80
  15   0   1  164.88    7.40
  16   0   1   -0.80    1.50
  16   0   1    1.30    1.50
  16   0   1    1.70    1.30
  16   0   1    2.20    1.30
  17   0   1  116.89    5.90
  17   0   1  119.09    6.00
  17   0   1  118.09    6.00
  18   0   1    0.10    1.30
  18   0   1    0.70    1.40
  18   0   1   -0.60    1.30
  19   0   1    1.40    1.20
  19   0   1    2.40    1.30
  19   0   1    3.90    1.10
  20   0   1   -1.70    1.10
  20   0   1    0.20    1.10
  20   0   1   -0.30    0.90
  21   0   1   45.60    2.40
 -21   0  -1   44.20    2.60
  21   0   1   38.20    2.70
 -22   0  -1    1.50    0.90
  22   0   1    0.00    0.90
 -22  -1   1   -0.10    1.00
  22  -1  -1    0.80    1.10
  22   1  -1   -0.30    1.00
  22   1  -1    2.00    0.90
 -22   1   1    2.30    1.10
  21  -1  -1    1.00    1.00
  21  -1  -1    1.70    1.20
 -21  -1   1   -1.80    1.00
  21  -1  -1   -0.50    0.70
  21   1  -1   -0.20    1.10
  21   1  -1   -0.80    1.00
  21   1  -1    0.90    0.80
  20  -1  -1   22.60    2.50
  20  -1  -1   18.80    2.00
  20  -1  -1   20.80    2.60
  20   1  -1   21.40    2.30
  20   1  -1   25.70    2.80
  20   1  -1   18.00    2.30
  19  -1  -1   74.89    4.20
  19  -1  -1   69.99    4.00
  19  -1  -1   74.59    4.60
  19   1  -1   67.89    3.90
  19   1  -1   72.69    4.60
  19   1  -1   75.99    4.20
  18  -1  -1   22.70    2.60
  18  -1  -1   26.90    3.00
  18  -1  -1   25.80    3.00
  18   1  -1   27.20    3.00
  18   1  -1   27.60    3.20
  18   1  -1   27.50    3.40
  17  -1  -1   19.50    4.80
  17  -1  -1   27.60    3.20
  17  -1  -1   26.20    2.60
  17   1  -1   24.50    3.00
  17   1  -1   28.10    2.60
  17   1  -1   25.30    3.40
  16  -1  -1    8.20    1.80
  16  -1  -1   14.20    3.00
  16  -1  -1   10.40    2.30
  16  -1  -1    4.10    1.40
  16   1  -1    7.00    1.50
  16   1  -1    4.20    1.50
  16   1  -1   12.70    2.90
  15  -1  -1   17.40    2.50
  15  -1  -1   18.20    3.10
  15  -1  -1   16.50    3.20
  15  -1  -1   15.00    2.50
  15   1  -1   16.50    3.00
  15   1  -1   14.20    3.20
  14  -1  -1    0.30    1.40
  14  -1  -1    1.40    1.30
  14  -1  -1   -0.30    1.20
  14  -1  -1   -1.60    1.50
  14   1  -1    0.50    1.30
  14   1  -1    0.20    1.60
  14   1  -1    0.00    1.40
  13  -1  -1   12.10    2.10
  13  -1  -1   13.20    2.50
  13  -1  -1   13.00    3.00
  13   1  -1   10.20    2.60
  13   1  -1   18.30    2.60
  13   1  -1   17.20    3.10
  12  -1  -1   10.50    2.30
  12  -1  -1   14.80    3.40
  12  -1  -1   12.20    2.50
  12  -1  -1   12.60    3.00
  12   1  -1   12.70    2.50
  12   1  -1    9.20    3.10
  12   1  -1   13.00    2.60
  12   1  -1   13.80    3.20
  11  -1  -1   74.39    4.30
  11  -1  -1   78.39    4.90
 -11  -1   1   76.89    5.90
 -11   1   1   72.99    5.90
  11   1  -1   75.89    4.30
 -10  -1   1  287.97   11.00
  10  -1  -1  269.57   11.60
 -10   1   1  278.97   11.10
  10   1  -1  291.67   11.50
  -9  -1   1   -0.70    1.20
   9  -1  -1    1.30    1.60
   9   1  -1    2.60    1.60
  -9   1   1    1.50    1.20
  -8  -1   1    0.40    0.90
   8  -1  -1    2.90    1.20
   8   1  -1    2.90    1.10
  -8   1   1    0.40    0.90
  -7  -1   1  265.97    9.70
   7  -1  -1  275.47   10.00
   7   1  -1  281.47    9.90
  -7   1   1  261.17    9.90
   6  -1  -1 1834.62   59.89
  -6  -1   1 1774.82   59.69
  -6   1   1 1814.72   59.99
   6   1  -1 1864.11   59.89
  -5  -1   1 1203.38   41.40
   5  -1  -1 1270.27   41.50
  -5   1   1 1251.17   41.50
   5   1  -1 1312.07   41.50
   4  -1  -1 2757.82   88.79
  -4  -1   1 2723.13   88.69
  -4   1   1 2700.73   88.79
  -3  -1   1  101.59    3.70
   3  -1  -1  105.39    3.90
  -3   1   1  102.79    3.80
   3   1  -1  106.59    3.70
  -2  -1   1    0.20    0.20
  -2   1   1    0.60    0.20
   2   1  -1    0.00    0.10
   0  -1   1    2.00    0.20
   0   1  -1    2.50    0.30
   0   1   1    2.00    0.30
  -1  -1  -1 2133.09   69.79
  -1   1  -1 2162.98   69.79
   2  -1   1   37.90    1.70
  -2  -1  -1   38.20    1.60
   2   1   1   39.60    1.70
  -2   1  -1   37.30    1.70
  -3  -1  -1    1.20    0.40
   3  -1   1    0.60    0.40
  -3   1  -1    0.80    0.40
   3   1   1    0.60    0.30
  -4  -1  -1 4592.04  150.58
   4  -1   1 4783.02  150.68
  -4   1  -1 4523.45  150.68
  -5  -1  -1  632.84   21.50
   5  -1   1  637.04   21.60
  -5   1  -1  626.74   21.60
   5   1   1  653.73   21.60
  -6  -1  -1  124.69    5.00
   6  -1   1  102.79    5.30
  -6   1  -1  121.69    5.10
   6   1   1  130.49    5.20
   7  -1   1  166.78    6.80
  -7  -1  -1  156.38    6.50
   7   1   1  167.78    6.70
  -7   1  -1  157.68    6.60
   8  -1   1    0.10    1.30
  -8  -1  -1    2.40    1.10
   8   1   1    2.30    1.40
  -8   1  -1    1.80    1.10
  -9  -1  -1  380.76   17.00
   9  -1   1  411.16   15.90
   9   1   1  440.36   16.00
  -9   1  -1  451.15   15.70
  10  -1   1   55.39    6.50
 -10  -1  -1   59.69    4.50
  10   1   1   54.99    6.00
 -10   1  -1   57.49    4.80
  11  -1   1   87.59    4.40
  11  -1   1   82.89    4.60
  11  -1   1   87.29    4.50
 -11  -1  -1   74.79    6.40
  11   1   1   82.49    4.50
  11   1   1   81.49    5.10
  11   1   1   77.59    4.90
  11   1   1   81.89    4.60
 -11   1  -1   84.69    6.70
  12  -1   1  213.48    8.60
  12  -1   1  202.78    8.70
  12  -1   1  210.18    8.20
  12  -1   1  210.18    8.10
  12   1   1  194.48    8.60
  12   1   1  211.98    8.60
  12   1   1  208.18    8.20
  12   1   1  199.58    8.20
 -12   1  -1  200.08   13.60
  13  -1   1   38.90    4.00
  13  -1   1   40.30    3.00
  13  -1   1   37.40    3.50
  13  -1   1   38.40    3.00
  13   1   1   40.80    3.70
  13   1   1   43.00    3.70
  13   1   1   46.40    3.10
  13   1   1   39.00    3.00
  14  -1   1   13.70    3.30
  14  -1   1   12.20    2.60
  14  -1   1   10.40    2.50
  14   1   1   14.70    2.40
  14   1   1    8.80    2.90
  14   1   1   15.30    3.10
  15  -1   1  242.78   10.00
  15  -1   1  243.58    9.50
  15  -1   1  241.48    9.60
  15  -1   1  245.18   10.10
  15   1   1  250.07   10.10
  15   1   1  236.08   10.00
  15   1   1  247.28    9.60
  15   1   1  241.78    9.60
  16  -1   1    1.00    1.50
  16  -1   1    1.30    1.20
  16  -1   1    0.20    1.20
  16  -1   1    0.10    1.50
  16   1   1   -2.60    1.40
  16   1   1    1.90    1.30
  16   1   1   -0.50    1.40
  17  -1   1   90.69    4.70
  17  -1   1   93.09    4.70
  17  -1   1   92.59    5.10
  17  -1   1   95.49    5.30
  17   1   1   92.59    5.10
  17   1   1   91.49    5.20
  17   1   1   96.29    5.30
  18  -1   1    5.70    1.60
  18  -1   1    3.40    1.20
  18  -1   1    3.20    1.50
  18   1   1    7.40    2.50
  18   1   1    7.00    2.10
  18   1   1   12.20    2.70
  19  -1   1    1.50    1.00
  19  -1   1    1.30    1.30
  19  -1   1    1.60    1.30
  19   1   1    3.70    1.20
  19   1   1    2.40    1.20
  19   1   1    1.00    1.30
  20  -1   1   14.80    2.50
  20  -1   1   18.20    1.90
  20   1   1   17.90    1.80
  20   1   1   14.50    2.20
  20   1   1   17.70    2.30
  21  -1   1   -0.10    1.30
  21  -1   1    1.10    0.80
 -21  -1  -1    0.40    0.90
  21  -1   1   -0.80    1.00
  21   1   1    0.60    1.00
  21   1   1    0.50    0.80
  21   1   1   -0.50    1.00
 -22  -1  -1    5.40    1.50
  22  -1   1    5.60    1.50
  22   1   1    7.00    1.60
  22   1   1    0.30    1.20
 -22   1  -1    3.00    0.90
  22  -2  -1   18.00    1.50
 -22  -2   1   20.70    1.90
  22  -2  -1   15.80    1.80
  22   2  -1   19.60    1.80
  22   2  -1   18.90    1.90
 -22   2   1   19.70    1.90
  21  -2  -1    2.10    0.80
  21  -2  -1    2.60    1.00
 -21  -2   1    0.70    1.00
  21  -2  -1    0.90    1.30
  21   2  -1    7.80    2.20
  21   2  -1    2.30    0.90
 -20  -2   1   28.30    2.50
  20  -2  -1   31.30    2.80
  20  -2  -1   33.30    2.30
  20  -2  -1   31.80    2.90
  20   2  -1   35.60    2.60
  20   2  -1   27.30    2.50
  20   2  -1   27.50    2.80
  19  -2  -1   11.90    2.60
  19  -2  -1   11.40    2.60
  19  -2  -1   10.60    2.10
  19   2  -1   13.10    2.70
  19   2  -1    9.00    2.30
  19   2  -1    6.70    2.00
  18  -2  -1  146.39    6.80
  18  -2  -1  147.59    6.50
  18  -2  -1  135.19    6.20
  18   2  -1  142.39    7.00
  18   2  -1  147.19    6.70
  18   2  -1  133.89    6.70
  17  -2  -1   54.09    4.10
  17  -2  -1   58.09    3.60
  17  -2  -1   59.39    3.70
  17  -2  -1   58.49    4.20
  17   2  -1   61.29    4.20
  17   2  -1   61.99    3.70
  17   2  -1   60.89    4.10
  16  -2  -1  117.59    5.90
  16  -2  -1  111.19    5.30
  16  -2  -1  106.69    5.90
  16  -2  -1  116.69    5.40
  16   2  -1  115.89    5.50
  16   2  -1  115.49    5.90
  16   2  -1  108.89    6.00
  15  -2  -1    0.40    1.20
  15  -2  -1   -0.50    1.60
  15  -2  -1    0.60    1.20
  15  -2  -1    1.70    1.60
  15   2  -1   -1.40    1.60
  15   2  -1   -2.00    1.40
  15   2  -1    0.70    1.30
  14  -2  -1   27.70    3.50
  14  -2  -1   25.30    3.60
  14  -2  -1   27.20    2.80
  14  -2  -1   29.80    2.70
  14   2  -1   31.50    3.60
  14   2  -1   32.30    2.90
  14   2  -1   32.10    3.40
  13  -2  -1   48.00    4.10
  13  -2  -1   48.60    3.20
  13  -2  -1   48.00    3.80
  13  -2  -1   46.30    3.20
  13   2  -1   47.70    3.40
  13   2  -1   43.70    3.80
  13   2  -1   43.10    3.20
  13   2  -1   47.70    3.90
  12  -2  -1   13.90    3.50
  12  -2  -1   16.30    2.40
  12  -2  -1   16.20    2.60
  12  -2  -1   11.40    2.90
  12   2  -1   15.20    3.10
  12   2  -1   11.70    2.70
  12   2  -1   11.60    3.20
  12   2  -1   11.10    2.60
 -11  -2   1  426.16   16.30
  11  -2  -1  440.06   15.40
  11  -2  -1  417.56   15.70
 -11   2   1  444.46   16.70
  11   2  -1  426.36   15.80
  11   2  -1  430.26   15.40
  10  -2  -1  289.17   12.60
 -10  -2   1  309.47   11.80
  10   2  -1  300.17   12.40
 -10   2   1  326.37   12.30
  -9  -2   1   33.80    3.10
   9  -2  -1   37.90    3.80
  -9   2   1   43.90    3.40
   9   2  -1   28.60    3.70
  -8  -2   1 1786.52   60.09
   8  -2  -1 1786.82   60.49
   8   2  -1 1861.01   60.39
  -8   2   1 1857.61   60.49
  -7  -2   1   15.70    1.60
   7  -2  -1   14.10    2.10
   7   2  -1   15.10    1.80
  -7   2   1   15.80    1.90
  -6  -2   1 1705.13   57.69
   6  -2  -1 1768.22   57.99
  -6   2   1 1763.62   58.09
   6   2  -1 1803.72   57.89
   5  -2  -1 3933.11  127.89
  -5  -2   1 3767.12  127.59
  -5   2   1 4079.79  127.99
  -4  -2   1  455.35   15.50
   4  -2  -1  468.45   15.70
  -4   2   1  460.85   15.70
   4   2  -1  469.85   15.60
  -3  -2   1   75.79    2.90
   3   2  -1   79.59    2.90
  -3   2   1   74.39    3.00
  -2  -2   1  381.06   13.50
   2   2  -1  434.96   13.50
  -2   2   1  407.26   13.60
  -1  -2   1  439.56   15.00
   1   2  -1  475.95   15.10
  -1   2   1  451.35   15.20
   0  -2  -1   14.90    0.80
   0   2   1   14.70    0.80
  -1  -2  -1  394.36   13.40
   1  -2   1  386.36   13.40
   1   2   1  424.16   13.40
  -1   2  -1  398.26   13.40
   2  -2   1  512.85   16.50
  -2  -2  -1  483.65   16.40
   2   2   1  501.05   16.40
  -2   2  -1  463.55   16.40
  -3  -2  -1 1036.10   34.80
   3  -2   1 1077.99   35.00
  -3   2  -1 1061.49   35.00
   3   2   1 1061.39   34.90
   4  -2   1 2607.14   82.79
  -4  -2  -1 2453.05   82.59
   4   2   1 2561.14   82.59
  -4   2  -1 2498.15   82.69
   5  -2   1 1460.65   48.40
  -5  -2  -1 1412.76   48.20
   5   2   1 1466.95   48.30
  -5   2  -1 1502.75   48.40
  -6  -2  -1 2439.56   81.59
   6  -2   1 2448.16   81.79
   6   2   1 2583.74   81.79
  -6   2  -1 2484.75   81.89
  -7  -2  -1   40.60    2.60
   7  -2   1   42.30    3.10
   7   2   1   46.20    3.00
  -7   2  -1   37.50    2.80
   8  -2   1   59.69    4.20
  -8  -2  -1   66.59    3.70
   8   2   1   62.19    4.00
  -8   2  -1   57.99    3.80
   9  -2   1  530.55   20.20
  -9  -2  -1  514.45   20.30
  -9   2  -1  598.24   20.10
   9   2   1  563.84   20.10
 -10  -2  -1  303.17   12.30
  10   2   1  306.17   13.30
 -10   2  -1  320.17   12.60
  11  -2   1   88.49    4.80
 -11  -2  -1   80.99    6.90
  11  -2   1   87.89    4.40
  11  -2   1   86.79    4.40
 -11   2  -1  100.09    7.10
  11   2   1   87.29    4.40
  11   2   1   84.79    5.20
  11   2   1   81.39    4.70
  11   2   1   87.89    4.90
  12  -2   1    2.80    1.50
  12  -2   1   -0.70    1.20
  12  -2   1    0.90    2.00
  12  -2   1    1.00    1.30
  12   2   1    0.60    1.50
  12   2   1    0.50    1.30
  12   2   1    2.00    1.60
 -12   2  -1    4.40    7.20
  12   2   1   -1.00    1.30
  13  -2   1    3.90    1.30
  13  -2   1    0.70    1.80
  13  -2   1    6.00    1.60
  13  -2   1    1.70    1.20
  13   2   1    5.00    1.80
  13   2   1    0.80    1.40
  13   2   1    3.50    1.50
  13   2   1    0.60    1.40
  14  -2   1   36.30    4.40
  14  -2   1   32.50    3.70
  14  -2   1   32.50    4.10
  14   2   1   35.00    3.20
  14   2   1   29.90    4.80
  15  -2   1    9.90    2.30
  15  -2   1   15.80    3.00
  15  -2   1   13.20    2.30
  15  -2   1    9.90    3.30
  15   2   1   15.50    2.50
  15   2   1   10.40    2.90
  15   2   1   19.50    3.10
  16  -2   1   13.20    3.00
  16  -2   1   17.70    2.50
  16  -2   1   19.10    2.40
  16  -2   1   22.10    3.30
  16   2   1   21.80    2.60
  16   2   1   16.00    3.00
  16   2   1   14.60    3.10
  17  -2   1  129.09    6.20
  17  -2   1  118.79    6.00
  17  -2   1  123.69    5.70
  17  -2   1  128.69    5.70
  17   2   1  118.79    5.80
  17   2   1  129.29    6.20
  17   2   1  131.29    6.40
  18  -2   1    0.60    1.80
  18  -2   1    6.50    2.10
  18  -2   1    3.00    1.60
  18   2   1    0.30    1.10
  18   2   1    0.70    1.30
  18   2   1    2.90    1.40
  19  -2   1    8.80    2.60
  19  -2   1    4.40    1.30
  19  -2   1    8.80    1.90
  19   2   1    6.70    2.00
  19   2   1    7.70    2.50
  19   2   1    6.50    2.20
  20  -2   1   -0.40    1.40
  20  -2   1    2.50    0.90
 -20  -2  -1    0.60    1.00
  20  -2   1    0.30    1.00
  20   2   1   -0.10    0.90
  20   2   1   -0.50    1.10
  20   2   1   -1.20    1.00
 -21  -2  -1    1.50    0.90
  21  -2   1    4.90    1.40
  21  -2   1    5.30    1.70
  21   2   1    1.40    0.90
  21   2   1    3.10    1.10
  22  -2   1    1.00    0.70
 -22  -2  -1    1.80    0.90
  22  -2   1    1.20    0.90
  22   2   1    0.60    1.00
  22   2   1    4.80    1.70
 -22   2  -1    0.60    0.90
  22  -3  -1   13.70    1.70
 -22  -3   1   17.00    1.90
  22   3  -1   17.30    1.70
 -22   3   1   10.60    1.90
  22   3  -1   15.80    2.00
  21  -3  -1    7.10    1.70
  21  -3  -1    6.10    1.50
  21   3  -1    6.40    1.70
  21   3  -1    7.00    2.00
  20  -3  -1    0.00    1.10
  20  -3  -1    0.20    0.80
 -20  -3   1    0.30    1.00
  20  -3  -1    0.80    1.50
  20   3  -1    0.90    1.00
  20   3  -1    0.30    1.20
  19  -3  -1    0.00    1.20
  19  -3  -1    1.60    1.00
  19  -3  -1    0.60    1.50
 -19  -3   1    1.10    1.20
  19   3  -1    1.00    1.20
  19   3  -1    1.10    1.40
  19   3  -1   -0.30    1.00
  18  -3  -1   15.40    2.80
  18  -3  -1   21.90    3.50
  18  -3  -1   17.60    2.20
  18  -3  -1   12.80    2.30
  18   3  -1   17.10    2.60
  18   3  -1   16.90    3.00
  18   3  -1   11.40    2.30
  17  -3  -1   61.29    3.70
  17  -3  -1   62.29    4.20
  17  -3  -1   59.19    3.60
  17  -3  -1   61.09    4.30
  17   3  -1   63.09    4.30
  17   3  -1   61.79    4.10
  17   3  -1   60.49    3.70
  16  -3  -1    8.20    2.70
  16  -3  -1    5.20    1.70
  16  -3  -1   13.00    2.40
  16  -3  -1    8.50    2.60
  16   3  -1   11.00    3.30
  16   3  -1    7.90    2.60
  16   3  -1    6.90    2.30
  15  -3  -1  160.88    7.40
  15  -3  -1  160.68    6.80
  15  -3  -1  157.58    6.90
  15  -3  -1  152.28    7.30
  15   3  -1  165.48    7.00
  15   3  -1  158.88    7.40
  15   3  -1  168.88    7.50
  14  -3  -1   18.50    2.60
  14  -3  -1   16.40    3.80
  14  -3  -1   13.80    3.70
  14  -3  -1   16.50    3.60
  14   3  -1   21.40    3.80
  14   3  -1   18.90    3.40
  13  -3  -1    3.60    1.40
  13  -3  -1    2.70    1.90
  13  -3  -1    2.00    1.20
  13  -3  -1    4.60    1.60
  13   3  -1    0.60    1.80
  13   3  -1    2.90    1.30
  13   3  -1    6.00    1.60
  12  -3  -1  202.98    7.90
  12  -3  -1  204.78    7.90
  12  -3  -1  201.48    8.40
  12  -3  -1  201.08    8.60
  12   3  -1  189.98    8.40
  12   3  -1  204.88    8.00
  12   3  -1  184.38    8.50
  11  -3  -1   98.69    4.80
  11  -3  -1   98.89    4.90
  11  -3  -1   89.09    5.20
 -11  -3   1   84.19    9.40
 -11   3   1  102.59    7.40
  11   3  -1  103.49    5.40
  11   3  -1  105.59    4.80
  10   3  -1    3.40    3.00
 -10   3   1    4.40    2.10
  -9  -3   1  519.85   18.70
  -9   3   1  535.35   19.20
   9   3  -1  540.15   19.00
  -8  -3   1   48.40    3.00
   8   3  -1   54.29    3.40
  -8   3   1   52.69    3.50
  -7  -3   1   41.70    2.50
   7   3  -1   48.40    2.90
  -7   3   1   48.00    3.00
  -6  -3   1  129.79    5.10
  -6   3   1  129.49    5.50
   6   3  -1  136.39    5.30
  -5  -3   1 2300.57   76.09
  -5   3   1 2278.17   76.39
   5   3  -1 2412.86   76.19
  -4  -3   1 1066.39   35.20
  -4   3   1 1050.29   35.40
   4   3  -1 1089.39   35.20
  -3  -3   1  396.76   13.30
  -3   3   1  379.66   13.50
   3   3  -1  411.46   13.40
  -2  -3   1  176.48    6.40
   2   3  -1  184.38    6.40
  -2   3   1  188.58    6.60
  -1  -3   1 1275.87   42.70
  -1   3   1 1275.27   42.80
   1   3  -1 1368.26   42.80
   0  -3  -1  310.87   10.50
   0   3  -1  302.07   10.50
  -1  -3  -1  651.43   21.50
   1   3   1  656.13   21.50
  -1   3  -1  629.24   21.50
  -2  -3  -1    2.50    0.70
   2   3   1    1.90    0.50
   3  -3   1  772.12   26.60
  -3  -3  -1  779.22   26.50
   3   3   1  827.92   26.60
  -3   3  -1  807.82   26.60
   4  -3   1    6.70    1.20
  -4  -3  -1    6.50    1.10
  -4   3  -1    8.10    1.20
   4   3   1    7.40    1.10
  -5  -3  -1 3280.67  108.09
   5  -3   1 3204.08  108.29
  -5   3  -1 3255.87  108.39
   5   3   1 3510.65  108.29
  -6  -3  -1   15.30    1.70
   6  -3   1   18.20    2.00
  -6   3  -1   17.50    1.90
   6   3   1   15.50    1.90
  -7  -3  -1    1.00    0.90
   7  -3   1    1.90    1.20
  -7   3  -1    0.50    1.10
   7   3   1    7.00    2.20
  -8  -3  -1 1966.30   65.79
   8  -3   1 1961.90   66.29
   8   3   1 2050.09   66.19
  -8   3  -1 1969.80   66.19
   9  -3   1  222.08   10.40
  -9  -3  -1  242.98    9.60
  -9   3  -1  255.37   10.20
   9   3   1  225.98   10.20
 -10  -3  -1  374.46   14.50
 -10   3  -1  406.06   15.10
  10   3   1  344.97   15.60
  11  -3   1  252.37    9.70
 -11  -3  -1  264.37   11.70
  11  -3   1  256.67    9.60
  11  -3   1  250.57   10.10
  11   3   1  242.58   10.30
  11   3   1  269.17    9.90
  11   3   1  262.47   10.10
 -11   3  -1  266.27   12.30
  11   3   1  254.87    9.80
  12  -3   1   26.70    3.20
  12  -3   1   25.60    2.60
  12  -3   1   27.10    4.20
  12  -3   1   23.10    2.50
  12   3   1   22.30    3.50
  12   3   1   21.40    3.00
  12   3   1   25.70    2.80
  13  -3   1   -1.00    1.20
  13  -3   1    1.20    1.20
  13  -3   1    1.90    1.50
  13  -3   1    2.30    2.00
  13   3   1    2.60    1.60
  13   3   1   -1.60    1.30
  14  -3   1   75.59    4.10
  14  -3   1   76.59    4.60
  14  -3   1   78.09    4.90
  14  -3   1   74.99    4.10
  14   3   1   69.99    5.40
  14   3   1   75.89    4.60
  15  -3   1   24.30    3.80
  15  -3   1   32.90    2.80
  15  -3   1   32.80    3.30
  15  -3   1   31.60    2.80
  15   3   1   31.20    3.60
  15   3   1   37.10    3.00
  15   3   1   25.10    3.30
  16  -3   1   -1.10    1.10
  16  -3   1    4.20    1.80
  16  -3   1    3.60    1.20
  16  -3   1    4.30    1.90
  16   3   1   -1.20    1.30
  16   3   1    1.60    1.30
  16   3   1   -0.80    1.60
  17  -3   1   -0.70    1.10
  17  -3   1   -0.70    1.70
  17  -3   1    0.50    1.40
  17  -3   1    2.10    1.10
  17   3   1   -0.30    1.50
  17   3   1   -1.30    1.20
  17   3   1    2.60    1.20
  18  -3   1   52.89    3.40
  18  -3   1   54.39    3.40
  18  -3   1   55.99    3.90
  18  -3   1   44.80    4.00
  18   3   1   53.29    3.50
  18   3   1   58.09    3.80
  18   3   1   59.59    4.00
  19  -3   1    4.70    1.60
 -19  -3  -1    3.00    1.10
  19  -3   1    2.50    1.00
  19  -3   1    2.60    1.30
  19   3   1    2.00    1.00
  19   3   1    0.60    1.30
  19   3   1    3.80    1.20
  20  -3   1   45.00    2.60
  20  -3   1   42.60    2.90
 -20  -3  -1   38.00    3.10
  20   3   1   40.70    3.10
  20   3   1   41.20    2.90
 -21  -3  -1   -0.70    0.90
  21  -3   1   -0.50    0.70
  21  -3   1    0.10    0.90
  21   3   1   -0.80    1.10
  22  -3   1    0.90    0.70
  22  -3   1    0.30    0.80
 -22  -3  -1    1.10    0.90
  22   3   1    1.10    0.90
  22   3   1   -0.40    1.10
 -22   3  -1    1.50    0.90
  22  -4  -1    0.90    0.60
 -22  -4   1    1.10    1.10
 -22   4   1    0.20    1.10
  22   4  -1    0.20    0.80
  21  -4  -1    2.50    1.00
  21  -4  -1    1.90    0.90
 -21  -4   1    2.40    1.00
  21   4  -1    2.80    1.30
  21   4  -1    0.40    0.80
  20  -4  -1   -0.30    0.80
  20  -4  -1   -0.40    1.10
 -20  -4   1    0.00    1.00
  20   4  -1    0.10    1.30
  20   4  -1    0.00    1.00
  19  -4  -1   18.40    3.20
 -19  -4   1   18.70    2.40
  19  -4  -1   16.10    2.50
  19  -4  -1   20.30    2.60
  19   4  -1   20.10    2.50
  19   4  -1   13.60    2.90
  18  -4  -1   27.90    2.50
  18  -4  -1   29.40    3.10
  18  -4  -1   22.70    3.60
 -18  -4   1   30.10    2.80
  18  -4  -1   28.90    2.60
  18   4  -1   28.80    3.30
  18   4  -1   26.60    2.90
  18   4  -1   27.30    2.70
  17  -4  -1   -0.80    1.70
  17  -4  -1    1.30    1.20
  17  -4  -1    0.40    1.40
  17  -4  -1    0.60    1.20
  17   4  -1    1.60    1.20
  17   4  -1    3.90    1.40
  17   4  -1   -1.60    1.60
  16  -4  -1   41.00    3.00
  16  -4  -1   40.20    3.00
  16  -4  -1   31.50    3.90
  16  -4  -1   41.40    3.60
  16   4  -1   42.10    3.10
  16   4  -1   37.90    3.80
  16   4  -1   38.50    3.50
  15  -4  -1   13.30    3.10
  15  -4  -1   12.30    3.70
  15  -4  -1   20.00    2.50
  15  -4  -1   20.70    2.40
  15   4  -1   19.10    3.00
  15   4  -1   22.60    3.60
  14  -4  -1  344.67   13.70
  14  -4  -1  370.66   13.30
  14  -4  -1  351.96   13.10
  14  -4  -1  352.56   13.70
  14   4  -1  362.86   13.40
  14   4  -1  375.46   13.90
  13  -4  -1    1.80    1.50
  13  -4  -1    0.20    1.20
  13  -4  -1    4.00    2.10
  13  -4  -1    1.20    1.20
  13   4  -1    1.30    1.50
  13   4  -1   -1.40    1.20
  13   4  -1   -2.40    1.90
  12  -4  -1    4.80    1.30
  12  -4  -1    5.80    1.40
  12  -4  -1    5.10    1.60
  12  -4  -1    5.10    2.30
  12   4  -1    8.20    2.00
  12   4  -1    6.30    1.40
  12   4  -1    3.20    1.60
  11  -4  -1   89.99    4.60
  11  -4  -1   96.89    5.20
  11  -4  -1   95.09    4.40
  11   4  -1   86.29    5.20
  11   4  -1   93.89    4.70
 -11   4   1   98.09    7.70
 -10  -4   1  140.69    8.60
 -10   4   1  154.48    8.00
  -9  -4   1  175.68    7.30
   9   4  -1  169.28    7.90
  -9   4   1  173.68    8.00
  -8  -4   1    7.30    2.10
  -8   4   1   11.60    2.70
   8   4  -1   15.00    2.80
  -7  -4   1  454.25   15.90
  -7   4   1  459.95   16.40
  -6  -4   1   40.60    2.30
   6   4  -1   40.90    2.50
  -6   4   1   39.70    2.70
  -5  -4   1  295.47   10.80
   5   4  -1  317.17   10.90
  -5   4   1  311.87   11.20
  -4  -4   1 1344.87   46.40
  -4   4   1 1439.76   46.80
   4   4  -1 1452.45   46.50
  -3  -4   1 1383.66   47.10
   3   4  -1 1480.35   47.20
  -3   4   1 1441.56   47.40
  -2  -4   1  839.62   28.70
  -2   4   1  867.21   28.90
   2   4  -1  893.01   28.70
  -1   4   1   19.70    1.30
   1   4  -1   17.90    1.20
   0  -4  -1  499.75   16.70
   0   4   1  497.25   16.70
   0   4  -1  480.75   16.60
  -1  -4  -1   13.00    1.10
   1   4   1   10.20    1.10
  -2  -4  -1 4516.55  146.89
  -2   4  -1 4513.65  146.89
  -3  -4  -1   34.30    1.90
   3   4   1   35.50    2.00
  -3   4  -1   35.90    2.10
  -4  -4  -1  153.88    5.80
  -4   4  -1  146.59    6.40
   4   4   1  142.49    5.70
   5  -4   1   62.79    3.30
  -5  -4  -1   55.69    2.90
   5   4   1   50.79    4.10
  -5   4  -1   64.79    3.30
   6  -4   1  299.37   11.20
  -6  -4  -1  287.07   10.90
   6   4   1  297.47   11.00
  -6   4  -1  310.07   11.30
  -7  -4  -1  555.54   19.00
   7  -4   1  528.35   19.40
  -7   4  -1  520.45   21.00
   7   4   1  559.74   19.20
  -8  -4  -1 1714.53   57.49
   8  -4   1 1698.83   57.99
  -8   4  -1 1755.12   57.99
   8   4   1 1729.93   57.79
  -9  -4  -1  571.04   20.80
   9   4   1  555.54   21.20
  -9   4  -1  617.54   21.50
 -10  -4  -1   99.19    6.40
 -10   4  -1  106.69    7.20
  10   4   1  107.09    9.50
  11  -4   1    0.50    1.30
  11  -4   1    2.40    1.30
  11  -4   1    4.40    1.70
 -11  -4  -1    4.40    3.40
  11   4   1    3.00    1.40
  11   4   1    1.30    2.10
  11   4   1   -0.10    1.50
 -11   4  -1    3.30    3.90
  12  -4   1  325.17   13.80
  12  -4   1  366.56   12.80
  12  -4   1  355.36   12.80
  12  -4   1  359.26   13.30
  12   4   1  349.17   12.90
  12   4   1  360.96   13.30
  12   4   1  340.97   13.30
  13  -4   1  103.49    5.60
  13  -4   1  111.29    5.00
  13  -4   1  104.69    6.30
  13  -4   1  110.09    5.00
  13   4   1  115.79    5.80
  13   4   1  111.19    5.20
  13   4   1  105.79    5.60
  14  -4   1   46.50    3.90
  14  -4   1   53.19    3.60
  14  -4   1   45.00    4.70
  14  -4   1   53.99    3.40
  14   4   1   52.49    3.90
  14   4   1   54.59    3.50
  14   4   1   59.69    4.50
  15  -4   1   15.10    4.00
  15  -4   1   22.90    3.10
  15  -4   1   19.30    2.40
  15  -4   1   22.30    2.40
  15   4   1   19.40    2.60
  15   4   1   18.50    2.90
  15   4   1   23.00    3.50
  16  -4   1   40.10    3.60
  16  -4   1   39.40    3.00
  16  -4   1   39.70    4.30
  16  -4   1   40.70    3.00
  16   4   1   45.50    3.90
  16   4   1   39.20    3.50
  16   4   1   45.30    3.10
  17  -4   1    3.60    1.20
  17  -4   1    2.90    1.50
  17  -4   1    0.40    1.90
  17  -4   1    2.60    1.20
  17   4   1    6.60    2.40
  17   4   1    1.40    1.60
  17   4   1    3.40    1.30
  18  -4   1   49.00    3.70
  18  -4   1   47.00    4.60
 -18  -4  -1   47.40    3.50
  18  -4   1   46.40    3.00
  18  -4   1   47.90    3.20
  18   4   1   48.40    3.40
  18   4   1   48.00    4.70
  18   4   1   51.39    3.90
  19  -4   1    8.00    1.70
 -19  -4  -1   10.50    2.10
  19  -4   1   10.00    2.20
  19   4   1   10.30    2.10
  19   4   1   10.50    2.70
  20  -4   1   28.10    2.10
  20  -4   1   28.70    3.00
 -20  -4  -1   27.70    2.20
  20   4   1   23.90    2.40
  20   4   1   29.20    2.70
  21  -4   1    0.20    1.00
  21  -4   1   -1.10    0.70
 -21  -4  -1    1.20    0.90
  21   4   1    0.70    1.30
  21   4   1   -0.10    0.80
  22  -4   1    0.80    0.80
  22  -4   1    1.40    0.60
 -22  -4  -1    5.90    1.50
  22   4   1    2.00    0.90
 -22   4  -1    3.00    0.90
  22  -5  -1    0.50    0.90
 -22  -5   1    0.60    0.80
  22  -5  -1    0.40    0.60
  22   5  -1   -0.70    0.70
  21  -5  -1    1.00    1.00
 -21  -5   1    1.20    1.80
  21  -5  -1    0.30    0.80
  21   5  -1   -1.10    1.40
  20  -5  -1    1.90    0.80
 -20  -5   1    2.20    1.00
  20  -5  -1    1.90    1.10
  20   5  -1    1.10    1.40
  20   5  -1    1.60    1.10
  19  -5  -1  151.88    7.00
 -19  -5   1  154.28    6.50
  19  -5  -1  159.68    6.80
  19   5  -1  153.98    6.80
  19   5  -1  151.78    6.80
 -18  -5   1   72.09    4.30
  18  -5  -1   72.29    4.40
  18  -5  -1   71.39    4.20
  18   5  -1   68.19    6.10
  18   5  -1   76.69    4.50
  17  -5  -1   14.40    2.90
  17  -5  -1    7.20    2.50
  17  -5  -1   12.20    2.20
  17  -5  -1   13.10    2.10
 -17  -5   1   14.60    2.50
  17   5  -1    8.00    2.60
  17   5  -1    7.40    1.80
  17   5  -1    9.50    2.30
  16  -5  -1    4.80    1.30
  16  -5  -1    5.40    1.40
  16  -5  -1    6.80    2.00
  16  -5  -1    5.80    1.60
  16   5  -1    6.60    1.80
  16   5  -1    7.20    2.30
  16   5  -1    5.40    1.60
  15  -5  -1    6.80    2.10
  15  -5  -1    7.70    2.20
  15  -5  -1    8.60    2.90
  15  -5  -1    5.90    2.10
  15   5  -1   14.70    3.50
  15   5  -1    7.10    1.50
  15   5  -1    8.20    1.80
  14  -5  -1  460.45   19.50
  14  -5  -1  469.75   16.70
  14  -5  -1  490.55   16.90
  14  -5  -1  471.65   17.30
  14   5  -1  461.65   17.40
  14   5  -1  463.95   17.40
  14   5  -1  472.45   16.90
  13  -5  -1    5.90    1.60
  13  -5  -1   10.50    2.20
  13  -5  -1    7.50    2.20
  13  -5  -1   11.30    2.50
  13   5  -1   11.90    4.00
  13   5  -1    8.10    2.40
  13   5  -1    5.60    1.60
  12  -5  -1    0.50    1.60
  12  -5  -1    1.20    1.30
  12  -5  -1    2.40    1.20
  12  -5  -1   -1.70    2.80
  12   5  -1   -0.20    1.40
  12   5  -1    1.00    1.30
  12   5  -1    1.20    2.20
  11  -5  -1   45.80    3.30
  11  -5  -1   47.60    3.90
  11  -5  -1   43.60    3.10
 -11   5   1   51.79    8.50
  11   5  -1   53.19    3.70
  11   5  -1   46.40    3.20
  11   5  -1   48.90    5.20
 -10  -5   1  107.79    6.40
  10  -5  -1  100.99    4.80
 -10   5   1  104.39    7.30
  10   5  -1   95.99    5.90
  -9  -5   1 1307.57   45.10
   9   5  -1 1316.87   45.50
  -9   5   1 1402.46   46.10
  -8  -5   1  103.49    5.10
   8   5  -1  105.69    5.60
  -8   5   1  110.59    5.70
  -7  -5   1    5.30    1.90
  -7   5   1    6.00    1.40
   7   5  -1    9.10    2.40
  -6  -5   1   91.69    4.10
  -6   5   1   96.49    4.60
   6   5  -1   79.39    4.60
  -5  -5   1  145.89    5.70
  -5   5   1  135.99    5.90
   5   5  -1  150.08    5.80
  -4  -5   1  574.74   19.30
  -4   5   1  567.74   19.60
   4   5  -1  562.54   19.30
  -3  -5   1  307.27   11.00
   3   5  -1  319.57   11.10
  -3   5   1  307.17   11.30
  -3   5   1  323.77   11.40
  -2  -5   1    8.10    1.10
   2   5  -1    8.60    1.10
  -2   5   1    7.90    1.30
  -1   5   1  352.06   12.40
   1   5  -1  349.57   12.20
   0  -5  -1  105.59    4.40
   0   5  -1  109.29    4.40
  -1  -5  -1  905.81   30.80
  -1   5  -1  884.71   30.80
   1   5   1  951.30   30.90
  -1   5  -1  952.40   30.90
  -2  -5  -1  231.08    8.40
   2   5   1  235.08    8.50
  -2   5  -1  223.18    8.70
   3   5   1  387.26   13.60
  -3   5  -1  386.66   13.70
  -4  -5  -1 2739.23   91.09
  -4   5  -1 2795.62   91.39
   4   5   1 2814.32   91.29
  -5  -5  -1  407.86   14.80
   5   5   1  427.86   14.90
  -5   5  -1  423.86   15.10
  -6  -5  -1  316.77   11.80
   6   5   1  326.87   12.00
  -7  -5  -1 1380.06   47.10
  -7   5  -1 1426.66   47.60
   7   5   1 1418.66   47.40
  -8  -5  -1  147.69    6.50
  -8   5  -1  134.99    6.90
   8   5   1  124.59    7.00
  -9  -5  -1 1450.35   49.40
   9   5   1 1418.16   49.90
  -9   5  -1 1516.65   50.19
  10  -5   1  146.19    6.10
 -10  -5  -1  144.89    8.00
  10  -5   1  150.78    6.20
  10   5   1  152.58    6.70
 -10   5  -1  138.99    8.90
  11  -5   1   20.10    2.30
  11  -5   1   19.70    2.20
  11  -5   1   20.00    3.30
  11   5   1   18.20    2.90
  11   5   1   22.80    2.90
  11   5   1   17.30    4.20
  12  -5   1   42.70    3.90
  12  -5   1   52.19    3.10
  12  -5   1   47.00    3.10
  12   5   1   48.40    3.50
  12   5   1   52.49    3.70
  12   5   1   50.49    4.50
  13  -5   1    1.70    1.20
  13  -5   1    0.60    1.60
  13  -5   1    0.10    1.10
  13   5   1    2.60    2.00
  13   5   1    3.40    1.40
  13   5   1   -1.00    1.30
  14  -5   1  131.19    5.90
  14  -5   1  129.29    6.40
  14  -5   1  127.29    5.70
  14   5   1  135.59    6.60
  14   5   1  135.19    6.00
  14   5   1  127.29    6.40
  15  -5   1   46.10    3.70
  15  -5   1   39.90    3.10
  15  -5   1   38.40    2.90
  15   5   1   33.40    4.10
  15   5   1   40.00    3.60
  15   5   1   40.60    3.20
  16  -5   1   35.20    2.80
  16  -5   1   36.20    3.50
  16  -5   1   43.00    3.00
  16   5   1   35.50    3.00
  16   5   1   38.20    3.90
  16   5   1   39.10    3.40
  17  -5   1   16.30    2.60
  17  -5   1   12.50    2.10
 -17  -5  -1   14.10    2.40
  17  -5   1   12.80    2.10
  17   5   1   14.40    3.20
  17   5   1    9.80    2.60
  17   5   1   12.30    2.40
  18  -5   1    2.20    1.30
  18  -5   1    1.40    1.70
  18   5   1    3.00    1.60
  19  -5   1   -0.20    1.30
 -19  -5  -1    2.00    1.10
  19  -5   1    0.90    0.90
  19  -5   1   -0.80    1.00
  19   5   1    2.90    1.50
  19   5   1   -1.00    1.20
  20  -5   1    0.30    1.30
  20  -5   1    0.70    0.90
 -20  -5  -1    2.00    0.90
  20   5   1    0.30    1.00
  20   5   1   -0.20    1.40
 -21  -5  -1    9.10    1.70
  21  -5   1   10.80    1.80
  21  -5   1    8.20    1.50
  21   5   1   10.00    1.60
  21   5   1   12.80    2.50
 -22  -5  -1   12.70    1.70
  22  -5   1   13.30    1.20
  22   5   1   13.30    1.60
 -22   5  -1   13.40    1.80
  22  -6  -1   13.90    1.20
  22   6  -1   11.40    1.50
 -21  -6   1    2.40    1.00
  21  -6  -1    1.30    1.20
  21  -6  -1    2.50    0.70
  21   6  -1    2.70    0.80
  20  -6  -1    6.10    1.70
  20  -6  -1   10.60    2.10
 -20  -6   1    9.70    1.90
  20   6  -1    9.10    2.30
 -19  -6   1    0.40    1.10
  19  -6  -1   -0.70    1.20
  19  -6  -1   -0.40    0.90
  19  -6  -1   -0.90    1.00
  19   6  -1    0.00    1.60
  19   6  -1   -0.80    1.10
 -18  -6   1    2.50    1.30
  18  -6  -1    0.50    1.40
  18  -6  -1    2.30    1.30
  18  -6  -1    0.90    1.00
  18   6  -1   -1.20    1.70
  18   6  -1    0.60    2.10
  17  -6  -1   35.80    2.70
  17  -6  -1   32.10    3.20
  17  -6  -1   28.30    2.60
 -17  -6   1   29.40    2.90
  17   6  -1   23.90    3.90
  17   6  -1   31.00    3.10
  16  -6  -1   21.70    2.30
  16  -6  -1   24.10    2.50
 -16  -6   1   18.90    2.80
  16  -6  -1   16.90    3.10
  16   6  -1   18.80    3.80
  16   6  -1   23.60    4.50
  16   6  -1   24.00    2.70
  15  -6  -1   62.89    3.70
  15  -6  -1   67.49    3.70
  15  -6  -1   62.79    4.40
 -15  -6   1   62.29    4.10
  15   6  -1   64.59    4.40
  15   6  -1   61.59    4.90
  15   6  -1   61.89    3.90
  14  -6  -1    1.90    1.60
 -14  -6   1    6.00    1.60
  14  -6  -1    2.30    1.30
  14  -6  -1    4.00    1.30
  14   6  -1    4.10    2.10
  14   6  -1    3.30    1.50
  14   6  -1    4.10    1.30
  13  -6  -1   65.29    3.80
  13  -6  -1   65.99    4.40
  13   6  -1   67.49    6.00
  13   6  -1   65.89    3.90
  13   6  -1   70.89    5.40
  12  -6  -1  550.54   19.40
  12  -6  -1  553.14   19.40
  12  -6  -1  560.84   19.90
  12   6  -1  544.35   20.00
  12   6  -1  535.95   20.00
  12   6  -1  588.84   19.70
  11  -6  -1   10.00    2.30
  11  -6  -1    9.80    3.50
  11  -6  -1    9.30    2.20
  11   6  -1    8.60    1.50
  11   6  -1   13.10    3.00
  11   6  -1    5.90    2.70
  10  -6  -1   86.59    4.20
  10  -6  -1   78.09    4.30
  10   6  -1   82.39    4.50
 -10   6   1   91.99    7.90
  10   6  -1   80.99    4.80
  -9  -6   1  238.78   10.10
  -9   6   1  251.87   11.20
   8   6  -1    2.50    2.00
  -7  -6   1    1.40    1.10
   7   6  -1    2.30    1.50
  -7   6   1   -0.20    1.50
  -6  -6   1  318.37   11.90
   6   6  -1  332.07   12.00
  -6   6   1  327.37   12.40
  -5  -6   1  484.95   17.40
   5   6  -1  515.65   17.60
  -5   6   1  494.25   18.00
  -5   6   1  515.05   17.90
  -4  -6   1  101.49    4.60
   4   6  -1  106.39    4.70
  -4   6   1  112.89    5.10
  -4   6   1  106.79    4.90
  -3  -6   1  777.62   26.20
  -3   6   1  791.82   26.60
  -3   6   1  759.02   26.40
  -2  -6   1    0.60    0.80
  -2   6   1    1.20    0.80
   2   6  -1    0.30    0.70
   0   6   1    0.50    0.70
   0   6  -1    0.80    0.70
  -1  -6  -1    8.20    1.30
   1   6   1    7.80    1.50
  -1   6  -1    7.90    1.50
  -1   6  -1    9.60    1.40
  -2  -6  -1  452.05   15.90
  -2   6  -1  456.45   16.10
  -2   6  -1  461.15   16.10
   2   6   1  453.85   16.00
  -3  -6  -1  400.76   14.50
  -3   6  -1  407.76   14.70
   3   6   1  425.46   14.60
  -4  -6  -1   26.10    2.10
   4   6   1   24.90    2.30
  -4   6  -1   28.30    2.40
  -5  -6  -1  141.49    5.80
   5   6   1  130.59    5.90
  -5   6  -1  132.49    6.20
  -6  -6  -1  182.38    7.40
   6   6   1  176.38    7.60
  -6   6  -1  179.98    7.80
  -7  -6  -1   73.89    4.40
   7   6   1   76.99    5.10
  -7   6  -1   85.69    5.20
  -8  -6  -1  394.86   14.70
   8   6   1  385.76   15.20
  -8   6  -1  383.76   15.20
  -9  -6  -1  572.74   21.40
  -9   6  -1  608.04   22.30
   9   6   1  583.34   23.20
  10  -6   1   53.49    4.80
  10  -6   1   60.49    3.30
 -10  -6  -1   53.69    6.80
  10  -6   1   61.39    3.50
  10   6   1   65.79    4.10
  10   6   1   57.79    4.10
  11  -6   1  205.08    7.80
  11  -6   1  183.08    8.20
  11  -6   1  196.18    7.70
  11   6   1  196.28    9.00
  11   6   1  183.48    7.80
  11   6   1  204.38    8.30
  12  -6   1   10.30    2.20
  12  -6   1   11.70    3.20
  12  -6   1    7.70    2.00
  12   6   1   11.10    2.40
  12   6   1   11.30    2.60
  12   6   1    8.70    2.80
  13  -6   1  323.67   12.30
  13  -6   1  337.17   12.20
  13   6   1  336.97   13.10
  13   6   1  333.17   12.30
  13   6   1  313.77   12.90
  14  -6   1   -0.30    1.60
  14  -6   1   -1.70    1.10
  14  -6   1   -0.10    1.10
  14   6   1   -2.60    2.00
  14   6   1    0.90    1.40
  14   6   1   -0.20    1.30
 -15  -6  -1    2.30    1.40
  15  -6   1    9.90    2.90
  15  -6   1    1.40    1.20
  15  -6   1    3.70    1.20
  15   6   1    2.70    1.30
  15   6   1    1.00    1.30
  16  -6   1  234.18    9.50
  16  -6   1  217.28    8.90
 -16  -6  -1  215.78    9.20
  16  -6   1  226.38    8.90
  16   6   1  235.68   10.90
  16   6   1  225.58    9.00
  16   6   1  230.48    9.50
  17  -6   1   23.50    3.10
  17  -6   1   29.00    2.50
  17  -6   1   30.00    2.50
 -17  -6  -1   27.10    2.80
  17   6   1   29.80    3.70
  17   6   1   23.90    2.90
  18  -6   1   58.09    3.60
  18  -6   1   62.49    3.90
  18  -6   1   60.39    3.40
 -18  -6  -1   62.99    3.80
  18   6   1   58.09    4.00
  18   6   1   61.89    4.30
  19  -6   1   29.70    2.70
  19  -6   1   25.00    2.20
 -19  -6  -1   26.30    2.40
  19  -6   1   28.00    2.20
  19   6   1   31.00    3.20
  19   6   1   26.40    2.50
  20  -6   1   -0.20    1.10
 -20  -6  -1    0.20    0.90
  20  -6   1    1.80    1.20
  20   6   1    0.60    0.90
  20   6   1    3.90    2.80
  21  -6   1   32.70    2.20
  21  -6   1   34.20    2.30
 -21  -6  -1   32.00    2.20
 -21  -6  -1   30.00    2.00
  21  -7  -1   30.10    2.00
  21  -7  -1   32.60    2.40
 -21  -7   1   34.90    2.00
 -21  -7   1   35.00    2.20
  21   7  -1   30.00    2.30
  20  -7  -1    2.50    1.10
 -20  -7   1    2.50    1.00
  20  -7  -1    1.90    0.80
  20   7  -1    0.50    0.90
 -19  -7   1   28.30    2.50
  19  -7  -1   32.60    2.30
  19  -7  -1   33.30    2.40
  19  -7  -1   30.40    2.80
  19   7  -1   32.30    4.20
  19   7  -1   28.80    2.60
  18  -7  -1   36.70    2.60
 -18  -7   1   31.30    2.70
  18  -7  -1   33.10    3.10
  18  -7  -1   36.00    2.60
  18   7  -1   34.50    3.10
  18   7  -1   31.60    4.10
  17  -7  -1  135.19    6.30
  17  -7  -1  126.29    5.80
 -17  -7   1  129.59    6.10
  17  -7  -1  127.89    5.70
  17   7  -1  130.49    6.40
  17   7  -1  154.98    9.10
 -16  -7   1    9.20    2.50
  16  -7  -1    8.70    2.90
  16  -7  -1    6.50    2.00
  16  -7  -1    9.90    2.00
  16   7  -1    5.10    1.60
  16   7  -1    5.50    2.20
  15  -7  -1   43.20    3.00
 -15  -7   1   35.80    3.40
  15  -7  -1   41.10    3.80
  15  -7  -1   43.20    2.90
  15   7  -1   50.89    4.70
  15   7  -1   39.50    3.60
  14  -7  -1   52.39    4.20
  14  -7  -1   58.99    3.40
  14  -7  -1   60.79    3.50
 -14  -7   1   55.89    3.90
  14   7  -1   53.89    5.10
  14   7  -1   56.69    4.20
  13  -7  -1    2.10    1.70
 -13  -7   1    2.10    1.50
  13  -7  -1    2.90    1.10
  13  -7  -1    3.10    1.30
  13   7  -1    0.30    2.40
  13   7  -1    3.40    1.30
  13   7  -1    3.10    1.50
 -12  -7   1   93.29    5.00
  12  -7  -1   91.59    5.20
  12  -7  -1   91.79    4.50
  12  -7  -1   92.09    4.40
  12   7  -1   93.99    4.70
  12   7  -1   85.59    6.70
  12   7  -1   88.29    5.10
  11  -7  -1  134.69    6.30
  11  -7  -1  125.49    5.50
  11  -7  -1  128.79    5.50
 -11  -7   1  121.09    5.80
  11   7  -1  121.99    6.10
  11   7  -1  120.89    5.70
  10  -7  -1   93.09    4.50
  10  -7  -1   93.39    5.80
 -10  -7   1   90.49    4.80
  10  -7  -1   92.79    4.50
  10   7  -1   93.29    5.20
  10   7  -1   94.99    4.70
  -9  -7   1   63.69    4.50
   9  -7  -1   58.99    3.80
   9  -7  -1   68.49    4.20
  -9  -7   1   68.99    5.90
  -9   7   1   65.69    6.90
  -8  -7   1  404.76   15.30
   8   7  -1  385.16   15.80
  -8   7   1  437.16   16.40
  -7  -7   1   49.70    3.80
  -7   7   1   49.60    4.40
   7   7  -1   44.10    4.40
  -6  -7   1  161.48    7.00
  -6   7   1  156.78    7.80
   6   7  -1  167.18    7.30
  -6   7   1  189.28    7.90
  -5  -7   1  189.18    7.60
   5   7  -1  194.08    7.80
  -5   7   1  184.78    8.30
  -5   7   1  188.98    8.00
  -4  -7   1  175.98    7.00
  -4   7   1  172.18    7.30
   4   7  -1  175.58    7.10
  -4   7   1  165.38    7.40
  -3  -7   1 1481.15   50.09
   3   7  -1 1569.14   50.29
  -3   7   1 1487.75   50.49
  -3   7   1 1498.55   50.39
   2   7  -1 1079.99   36.40
  -2   7   1 1086.49   36.70
   1   7  -1   14.20    1.90
  -1   7   1   14.00    2.00
   0   7  -1    0.30    0.90
   0   7   1   -0.20    0.90
  -1  -7  -1  353.06   12.80
  -1   7  -1  355.56   12.90
   1   7   1  344.47   12.90
  -1   7  -1  364.26   13.00
  -2  -7  -1 2014.30   66.39
   2   7   1 2003.20   66.39
  -2   7  -1 2009.10   66.49
  -2   7  -1 2001.10   66.49
  -3  -7  -1   23.40    2.10
   3   7   1   26.00    2.40
  -3   7  -1   17.10    2.40
  -3   7  -1   20.90    2.30
  -4  -7  -1  201.88    8.00
  -4   7  -1  199.58    8.30
   4   7   1  188.28    7.90
  -4   7  -1  194.78    8.10
  -5  -7  -1  187.48    8.00
  -5   7  -1  192.28    8.20
   5   7   1  199.18    8.20
  -6  -7  -1  236.58    9.60
  -6   7  -1  256.07   10.20
   6   7   1  231.58   10.00
  -7  -7  -1    1.60    1.60
  -7   7  -1    1.90    2.20
   7   7   1    1.40    2.40
  -8  -7  -1  315.27   12.30
  -8   7  -1  308.07   13.00
   8   7   1  285.87   13.50
   9  -7   1   43.50    3.00
  -9  -7  -1   42.00    5.50
   9  -7   1   42.10    3.00
  -9  -7  -1   44.10    3.50
  -9   7  -1   34.10    7.40
   9   7   1   42.40    4.00
  10  -7   1    4.30    2.20
 -10  -7  -1    3.30    1.60
  10  -7   1    3.10    1.30
  10  -7   1    2.70    1.10
  10   7   1    3.80    1.60
 -11  -7  -1  113.99    5.70
  11  -7   1  125.39    5.40
  11  -7   1  111.69    6.10
  11  -7   1  123.49    5.30
  11   7   1  115.59    5.60
  11   7   1  125.79    5.90
 -12  -7  -1   67.69    4.10
  12  -7   1   64.99    3.60
  12  -7   1   64.89    4.50
  12  -7   1   66.69    3.60
  12   7   1   60.19    4.00
  12   7   1   55.49    5.80
  12   7   1   60.59    4.20
  13  -7   1    0.60    1.10
 -13  -7  -1   -0.10    1.40
  13  -7   1    1.80    1.70
  13  -7   1    2.60    1.10
  13   7   1    3.30    1.40
  13   7   1   -0.90    1.40
  13   7   1   -0.50    2.40
  14  -7   1   26.90    2.40
 -14  -7  -1   21.00    2.80
  14  -7   1   20.90    3.40
  14  -7   1   21.80    2.40
  14   7   1   23.20    4.40
  14   7   1   18.70    3.00
 -15  -7  -1   36.80    3.20
  15  -7   1   31.80    3.60
  15  -7   1   36.30    3.20
  15  -7   1   37.20    2.70
  15   7   1   31.30    4.40
  15   7   1   33.00    3.30
 -16  -7  -1   62.99    3.80
  16  -7   1   56.49    3.40
  16  -7   1   59.79    4.00
  16  -7   1   54.59    3.40
  16   7   1   54.89    4.70
  16   7   1   56.09    4.00
  17  -7   1   62.89    3.60
  17  -7   1   67.29    4.20
 -17  -7  -1   69.09    4.30
  17  -7   1   67.09    3.70
  17   7   1   66.99    4.20
  17   7   1   57.49    5.80
  18  -7   1    9.60    2.40
  18  -7   1    8.90    2.30
 -18  -7  -1    9.30    2.10
  18  -7   1    9.80    1.90
  18   7   1    8.20    2.20
  18   7   1   10.40    3.70
  19  -7   1   51.09    2.80
  19  -7   1   51.29    2.80
  19  -7   1   49.20    3.10
 -19  -7  -1   46.40    2.90
  19   7   1   44.00    4.60
  19   7   1   45.20    3.00
 -20  -7  -1    1.70    1.00
  20  -7   1    0.00    0.80
  20  -7   1    0.30    1.10
  20   7   1    0.10    0.80
  21  -7   1   44.70    2.70
 -21  -7  -1   47.70    2.50
  21  -7   1   50.09    2.40
  21   7   1   47.60    2.50
 -21  -8   1    8.20    1.70
 -21  -8   1    6.60    1.80
  21   8  -1    9.00    1.40
  20  -8  -1    1.90    1.50
 -20  -8   1    0.20    0.90
  20  -8  -1    0.30    0.80
 -20  -8   1    0.50    0.90
  20   8  -1    0.30    0.80
  19  -8  -1    2.20    0.90
 -19  -8   1    3.00    1.10
  19  -8  -1    6.30    1.50
  19  -8  -1    2.40    1.30
  19   8  -1    2.20    1.00
  18  -8  -1   13.50    1.90
 -18  -8   1   18.20    2.30
  18  -8  -1   13.00    2.80
  18  -8  -1   15.60    2.00
  18   8  -1   17.00    2.40
 -17  -8   1   37.00    3.30
  17  -8  -1   33.90    2.70
  17  -8  -1   31.30    3.40
  17   8  -1   30.30    3.40
  16  -8  -1   12.40    2.00
  16  -8  -1   11.30    2.00
  16  -8  -1   17.20    3.20
 -16  -8   1    9.90    2.40
  16   8  -1   13.40    2.70
 -15  -8   1   61.59    3.80
  15  -8  -1   60.99    4.10
  15  -8  -1   55.89    3.50
  15  -8  -1   57.89    3.40
  15   8  -1   40.30    9.40
  15   8  -1   56.39    4.10
  14  -8  -1    0.10    1.20
  14  -8  -1   -1.30    1.10
  14  -8  -1   -1.20    1.80
 -14  -8   1   -1.90    1.40
  14   8  -1   -0.50    1.50
  13  -8  -1   49.30    4.30
  13  -8  -1   51.49    3.20
 -13  -8   1   52.09    3.80
  13  -8  -1   53.09    3.30
  13   8  -1   55.69    4.10
  12  -8  -1   57.49    4.80
  12  -8  -1   61.39    4.80
 -12  -8   1   68.69    4.20
  12  -8  -1   64.79    3.80
  12   8  -1   72.99    4.50
  11  -8  -1  158.68    6.70
  11  -8  -1  162.08    6.70
 -11  -8   1  164.08    7.10
  11  -8  -1  166.58    7.60
  11   8  -1  163.48    7.40
  10  -8  -1  119.69    5.30
 -10  -8   1  120.69    5.80
  10  -8  -1  125.59    5.40
  10  -8  -1  119.59    6.50
  10   8  -1  115.69    6.00
   9  -8  -1  253.17    9.40
   9  -8  -1  249.88    9.30
  -9  -8   1  243.88    9.70
   9   8  -1  241.68    9.90
  -8  -8   1   85.69    6.20
  -8   8   1   73.29    7.00
   7  -8  -1   33.30    2.80
  -7   8   1   32.50    4.90
   7   8  -1   29.60    5.20
   6  -8  -1  138.09    5.60
  -6  -8   1  140.39    6.60
  -6   8   1  148.69    7.30
   6   8  -1  131.89    7.00
  -5  -8   1  655.93   28.10
   5  -8  -1  812.72   25.50
  -5  -8   1  748.43   25.50
  -5   8   1  721.23   27.00
   5   8  -1  780.92   26.40
  -5   8   1  812.42   26.90
  -4  -8   1  333.17   11.90
   4  -8  -1  343.47   11.90
  -4  -8   1  335.97   12.60
  -4   8   1  360.06   13.20
   4   8  -1  341.97   12.80
  -4   8   1  319.77   13.20
   3  -8  -1   91.19    4.00
  -3  -8   1   93.59    4.10
   3   8  -1   99.29    5.00
  -3   8   1   92.69    5.20
  -3   8   1   97.99    5.10
  -2  -8   1   14.90    1.80
   2  -8  -1   17.70    1.70
   2   8  -1   12.70    2.70
  -2   8   1   20.30    3.00
  -1  -8   1  410.06   14.90
   1  -8  -1  428.96   15.00
   1   8  -1  457.35   15.90
  -1   8   1  444.56   16.00
   0  -8   1    3.60    0.90
   0  -8  -1    5.20    1.30
   0   8  -1    2.20    1.20
   0   8   1    7.80    2.30
   1  -8   1  231.58    8.70
  -1  -8  -1  234.98    8.70
  -1   8  -1  245.28    9.50
   1   8   1  245.18    9.70
  -1   8  -1  250.87    9.70
  -2  -8  -1   22.70    2.50
  -2  -8  -1   26.10    2.00
   2  -8   1   25.90    2.00
  -2   8  -1   25.00    3.20
  -2   8  -1   26.60    2.70
   2   8   1   23.70    2.90
  -3  -8  -1 1406.86   48.70
  -3  -8  -1 1472.55   49.50
   3  -8   1 1421.96   48.70
  -3   8  -1 1524.65   49.99
  -3   8  -1 1564.64   49.90
   3   8   1 1478.15   49.70
  -4  -8  -1  174.88    6.80
   4  -8   1  184.88    6.90
  -4  -8  -1  187.88    7.70
  -4   8  -1  168.38    8.20
  -4   8  -1  190.08    8.00
   4   8   1  176.08    8.00
  -5  -8  -1  261.47   10.40
   5  -8   1  253.97    9.50
  -5  -8  -1  253.67    9.50
  -5   8  -1  283.07   11.00
   5   8   1  264.57   10.90
   6  -8   1   30.20    2.50
  -6  -8  -1   35.30    3.80
  -6  -8  -1   24.30    2.50
  -6   8  -1   31.30    4.20
   6   8   1   30.30    5.00
   7  -8   1  105.69    5.20
  -7  -8  -1  111.29    6.50
  -7   8  -1  123.89    7.30
  -8  -8  -1   22.90    5.30
  -8  -8  -1   15.80    3.10
   8  -8   1   15.30    2.40
   8  -8   1   17.10    2.30
  -8   8  -1    9.10    3.70
  -9  -8  -1   19.00    2.70
   9  -8   1   10.90    2.10
   9  -8   1   11.40    2.20
  -9  -8  -1   11.70    4.20
   9   8   1   17.50    3.30
  10  -8   1    0.80    1.20
  10  -8   1    2.70    1.10
  10  -8   1    2.70    2.30
 -10  -8  -1    2.00    1.50
  10   8   1    5.00    1.60
  11  -8   1    2.90    2.10
 -11  -8  -1    1.50    1.50
  11  -8   1    2.40    1.20
  11  -8   1    0.00    1.20
  11   8   1    2.50    1.50
  12  -8   1   11.80    2.10
  12  -8   1   11.90    2.20
 -12  -8  -1   15.10    2.80
  12  -8   1    9.70    2.10
  13  -8   1   30.00    2.60
  13  -8   1   30.50    3.80
  13  -8   1   27.40    2.50
  13   8   1   29.60    3.30
  14  -8   1    3.40    1.90
 -14  -8  -1    1.20    1.30
  14  -8   1    1.40    1.70
  14   8   1    8.10    2.70
  15  -8   1   18.70    2.20
 -15  -8  -1   21.40    2.70
  15  -8   1   27.50    3.30
  15  -8   1   19.80    2.30
  15   8   1   20.10    2.90
 -16  -8  -1   16.00    2.40
  16  -8   1   12.80    2.10
  16  -8   1   10.90    3.10
  16  -8   1   17.00    2.00
  16   8   1   14.10    2.70
  17  -8   1   40.00    3.20
  17  -8   1   35.00    3.70
  17   8   1   27.60    4.30
  18  -8   1   24.40    2.50
  18  -8   1   25.00    2.20
 -18  -8  -1   21.00    2.40
  18  -8   1   28.40    2.80
  18   8   1   21.30    2.60
  19  -8   1    9.90    2.40
 -19  -8  -1   12.50    2.00
 -19  -8  -1   14.70    2.50
  19  -8   1   13.10    1.60
  19  -8   1   14.70    1.70
  19   8   1   13.70    2.80
  20  -8   1   37.20    2.80
 -20  -8  -1   45.70    2.60
  20  -8   1   46.40    2.40
 -20  -8  -1   41.00    2.60
  20   8   1   47.20    2.60
 -21  -8  -1   14.20    1.50
  21  -8   1   13.40    1.30
  21   8   1   13.00    1.50
  21   9  -1    5.60    1.40
 -20  -9   1   25.10    1.90
  20  -9  -1   21.50    1.70
 -20  -9   1   23.30    1.80
  20   9  -1   22.00    1.90
  19  -9  -1   31.50    2.60
  19  -9  -1   28.00    2.00
 -19  -9   1   28.50    2.10
 -19  -9   1   26.00    2.20
  19  -9  -1   24.50    2.80
  19   9  -1   23.40    2.30
  18  -9  -1   66.09    3.40
 -18  -9   1   72.39    3.70
  18  -9  -1   67.09    3.80
  18  -9  -1   72.19    4.00
  18   9  -1   68.69    3.90
  17  -9  -1   19.80    2.10
  17  -9  -1   18.10    3.10
  17  -9  -1   16.00    2.00
 -17  -9   1   19.40    2.40
  17   9  -1   23.20    2.90
  16  -9  -1  106.59    4.90
 -16  -9   1  113.19    5.40
  16  -9  -1  108.69    5.70
  16  -9  -1  106.49    5.00
  16   9  -1  113.99    5.70
  15  -9  -1   61.49    4.40
 -15  -9   1   53.99    3.80
  15  -9  -1   54.69    3.40
  15  -9  -1   57.09    3.40
  15   9  -1   62.09    4.10
  14  -9  -1    4.90    1.20
  14  -9  -1    7.40    1.90
 -14  -9   1    5.30    1.50
  14  -9  -1    7.50    1.90
  14   9  -1    4.30    1.60
  13  -9  -1   92.19    4.50
  13  -9  -1   92.19    5.50
 -13  -9   1   89.19    4.90
  13  -9  -1   87.99    4.40
  13   9  -1   90.49    5.30
  12  -9  -1   93.19    4.60
 -12  -9   1   97.69    5.00
  12  -9  -1   97.39    4.70
  12   9  -1   95.69    5.40
  11  -9  -1    7.90    2.20
 -11  -9   1   10.70    2.60
  11  -9  -1    6.20    1.40
  11  -9  -1    5.10    2.30
  11   9  -1    6.10    1.70
  10  -9  -1  233.38    8.80
  10  -9  -1  213.58   13.00
 -10  -9   1  239.28    9.20
  10  -9  -1  236.88    8.90
  10   9  -1  216.48    9.50
   9  -9  -1   31.40    2.70
   9  -9  -1   38.50    2.80
  -9  -9   1   37.20    3.20
   9   9  -1   34.60    3.80
  -8  -9   1   97.19    7.90
   8  -9  -1  109.99    4.90
   8  -9  -1  108.89    4.90
   8  -9  -1  108.39    5.70
  -8  -9   1  104.69    5.30
  -7  -9   1  574.44   21.50
   7  -9  -1  603.64   20.20
  -7   9   1  584.54   22.70
  -6  -9   1   67.09    5.00
   6  -9  -1   69.19    3.50
   6   9  -1   64.39    6.80
  -6   9   1   67.49    5.90
  -5  -9   1  362.36   13.60
   5  -9  -1  363.76   12.60
  -5  -9   1  335.77   12.60
   5   9  -1  344.27   14.00
  -5   9   1  368.36   14.30
  -4  -9   1   13.00    1.80
   4  -9  -1   13.70    1.70
   4   9  -1   14.50    3.90
  -4   9   1   22.50    3.60
  -3  -9   1  395.66   14.80
   3  -9  -1  429.96   14.80
   3   9  -1  420.46   16.00
  -3   9   1  459.85   16.30
   2  -9  -1  171.08    6.30
  -2  -9   1  166.28    6.40
  -2   9   1  168.08    7.50
   2   9  -1  164.98    7.60
  -2   9   1  146.19    7.90
  -1  -9   1  287.47   10.30
   1  -9  -1  283.07   10.20
   1   9  -1  285.57   11.30
  -1   9   1  282.57   11.60
   0  -9  -1   32.60    2.20
   0  -9   1   33.70    2.20
   0   9   1   35.10    3.70
   0   9  -1   31.20    3.60
  -1  -9  -1    6.60    1.50
   1  -9   1    5.60    1.50
  -1   9  -1    4.70    1.40
  -1   9  -1    6.40    2.00
   1   9   1    6.70    2.00
  -2  -9  -1  445.06   15.60
   2  -9   1  442.56   15.60
  -2   9  -1  484.15   17.00
   2   9   1  431.96   16.80
  -2   9  -1  455.25   17.20
   3  -9   1  333.37   12.10
  -3  -9  -1  334.97   12.20
  -3  -9  -1  363.06   13.30
  -3   9  -1  357.76   13.60
   3   9   1  336.07   13.50
  -4  -9  -1  582.74   19.80
   4  -9   1  585.14   19.80
  -4  -9  -1  582.64   20.90
   4   9   1  536.85   21.20
  -4   9  -1  605.64   21.40
   5  -9   1  207.28    7.50
  -5  -9  -1  192.08    7.40
  -5  -9  -1  190.68    8.70
  -5   9  -1  186.78    9.20
  -6  -9  -1   13.80    4.30
  -6  -9  -1   12.50    2.10
   6  -9   1    8.60    2.00
  -6   9  -1   13.30    2.80
  -7  -9  -1   55.19    3.90
   7  -9   1   54.49    3.30
  -7  -9  -1   49.40    5.90
   7  -9   1   59.49    3.50
   7  -9   1   58.49    3.60
  -8  -9  -1   35.80    7.30
   8  -9   1   40.70    2.60
   8  -9   1   37.20    2.70
  -8  -9  -1   38.10    3.40
   8   9   1   35.90    4.20
  -9  -9  -1    0.30    1.40
   9  -9   1    0.80    1.20
   9  -9   1    0.10    1.10
   9   9   1    2.20    1.80
  10  -9   1   11.30    2.10
  10  -9   1   13.80    2.10
  10  -9   1   15.50    5.30
 -10  -9  -1   16.10    2.70
  10   9   1   13.70    3.00
 -11  -9  -1  130.99    6.10
  11  -9   1  133.69    5.70
  11  -9   1  138.69    5.80
  11  -9   1  121.09    6.70
  11   9   1  131.29    6.40
  12  -9   1  233.58    9.90
 -12  -9  -1  241.38    9.80
  12  -9   1  242.68    9.40
  12  -9   1  245.18    9.40
  12   9   1  251.87   10.10
  13  -9   1  170.38    7.00
  13  -9   1  166.08    7.70
  13  -9   1  169.68    7.00
 -13  -9  -1  161.28    7.30
  13   9   1  171.78    7.60
  14  -9   1    2.00    1.00
  14  -9   1    6.50    1.90
  14  -9   1   -1.20    1.80
 -14  -9  -1    0.80    1.30
  14   9   1    4.70    1.50
  15  -9   1   32.60    2.70
  15  -9   1   35.30    2.60
  15  -9   1   32.90    3.60
 -15  -9  -1   35.30    3.10
  15   9   1   35.60    3.30
  16  -9   1   10.20    1.90
 -16  -9  -1    8.60    2.30
  16  -9   1   12.10    2.00
  16  -9   1    6.50    2.00
  16   9   1   12.50    2.50
  17  -9   1    2.30    1.50
  17  -9   1    5.20    1.70
 -17  -9  -1    7.90    2.20
  17   9   1    7.40    2.20
 -18  -9  -1    6.30    2.00
  18  -9   1    3.50    1.50
 -18  -9  -1    2.50    1.40
  18  -9   1    3.60    1.00
  18  -9   1    5.70    1.70
  18   9   1    2.30    1.00
  19  -9   1    0.00    1.40
  19  -9   1    0.60    0.80
 -19  -9  -1    0.20    0.90
  19  -9   1    1.30    0.80
  19   9   1    0.90    0.90
  20  -9   1    8.40    1.90
 -20  -9  -1    8.90    1.50
  20   9   1   10.40    2.10
 -20 -10   1   14.10    2.60
 -20 -10   1   11.20    1.70
  20 -10  -1   14.40    1.40
  20  10  -1   13.70    1.70
  19 -10  -1    1.70    0.90
  19 -10  -1    0.10    0.80
 -19 -10   1    0.70    0.90
 -19 -10   1   -0.10    1.30
  19 -10  -1    0.70    1.80
  19  10  -1    0.60    0.90
  18 -10  -1   43.50    3.50
  18 -10  -1   38.00    2.50
 -18 -10   1   45.10    2.90
 -18 -10   1   41.20    2.60
  18 -10  -1   41.10    2.50
  18  10  -1   44.30    2.90
  17 -10  -1   68.69    4.20
  17 -10  -1   58.59    3.50
  17 -10  -1   64.29    3.30
 -17 -10   1   66.49    3.50
 -17 -10   1   66.29    3.70
  17  10  -1   67.99    4.00
  16 -10  -1    5.50    1.90
 -16 -10   1    8.90    2.50
  16 -10  -1    6.90    1.80
  16  10  -1    4.70    1.60
  15 -10  -1   20.50    3.80
  15 -10  -1   23.00    2.30
 -15 -10   1   25.00    2.80
  15 -10  -1   23.90    2.30
  15  10  -1   30.00    3.20
 -14 -10   1    1.20    1.40
  14 -10  -1    1.50    1.00
  14 -10  -1   -0.20    2.00
  14 -10  -1   -0.10    1.10
  14  10  -1   -1.10    1.50
  13 -10  -1   12.90    2.20
  13 -10  -1   12.50    2.00
 -13 -10   1   14.00    2.60
  13 -10  -1    7.30    2.30
  13  10  -1    8.20    1.90
  12 -10  -1   17.30    2.30
  12 -10  -1   13.20    2.30
  12 -10  -1   22.30    4.80
 -12 -10   1   17.20    2.80
  12  10  -1   15.30    3.30
 -11 -10   1   39.10    3.20
  11 -10  -1   35.80    2.80
  11 -10  -1   33.80    2.80
 -10 -10   1    0.40    1.40
  10 -10  -1   -1.10    1.10
  10 -10  -1    0.90    1.10
  10  10  -1    0.40    1.80
  -9 -10   1   10.20    2.70
   9 -10  -1   18.40    2.30
   9 -10  -1   16.00    2.40
   9  10  -1   13.90    3.90
   8 -10  -1  205.28    8.10
   8 -10  -1  215.08    8.20
  -8 -10   1  208.18    8.50
   8 -10  -1  224.18    8.30
   8  10  -1  197.18    8.90
  -7 -10   1  149.79    6.70
   7 -10  -1  158.38    6.20
  -7 -10   1  149.19    6.60
   7 -10  -1  154.48    6.30
   7 -10  -1  147.09    6.20
  -6 -10   1   19.10    3.10
   6 -10  -1   18.00    2.20
   6 -10  -1   20.20    2.70
   5 -10  -1    1.70    1.10
  -5  10   1   -0.40    2.60
  -4 -10   1   17.90    2.00
   4 -10  -1   16.00    1.80
  -4  10   1   15.80    4.60
   3 -10  -1    9.80    1.70
  -3 -10   1   11.00    1.70
  -3  10   1    9.30    2.40
   2 -10  -1  143.39    5.70
  -2 -10   1  139.49    5.70
  -2  10   1  142.79    7.30
  -1 -10   1  141.89    5.80
   1 -10  -1  143.99    5.70
   0 -10   1  609.24   20.90
   0 -10  -1  599.14   20.80
   0  10  -1  621.44   22.20
  -1 -10  -1    4.90    1.50
   1 -10   1    6.70    1.50
  -1  10  -1    7.80    2.10
   2 -10   1  194.88    7.30
  -2 -10  -1  183.78    7.30
  -2  10  -1  188.98    8.90
  -3 -10  -1  603.64   21.40
   3 -10   1  624.74   21.40
  -3  10  -1  647.64   23.10
  -4 -10  -1  446.76   15.50
  -4 -10  -1  418.56   16.80
   4 -10   1  465.35   15.50
  -4  10  -1  435.26   17.30
   5 -10   1   -0.10    1.00
  -5 -10  -1    0.70    1.10
  -5 -10  -1    0.60    2.30
  -5  10  -1    0.50    2.90
   6 -10   1   14.10    2.30
   6 -10   1   17.40    2.40
   6 -10   1   15.00    2.20
  -6 -10  -1   15.80    5.60
  -6 -10  -1   16.10    2.30
  -6 -10  -1   16.90    2.80
  -7 -10  -1   13.40    3.70
  -7 -10  -1   14.50    2.70
   7 -10   1   15.70    2.30
   7 -10   1   14.70    2.20
  -7 -10  -1   13.10    4.10
   8 -10   1   35.10    2.60
  -8 -10  -1   38.70    3.20
   8 -10   1   36.50    2.50
   8  10   1   37.90    4.10
   9 -10   1   15.00    2.20
  -9 -10  -1   13.40    2.60
   9 -10   1   15.00    1.90
   9  10   1    8.90    2.00
  10 -10   1   19.90    2.30
  10 -10   1   22.30    2.30
 -10 -10  -1   19.70    2.80
  10  10   1   23.70    3.40
  11 -10   1  100.79    4.70
 -11 -10  -1   96.89    5.10
  11 -10   1  102.69    4.70
  11  10   1   96.39    5.40
 -12 -10  -1    1.40    1.30
  12 -10   1    1.80    1.10
  12 -10   1    0.10    1.10
  12 -10   1   -3.50    2.40
  12  10   1    1.50    1.50
 -13 -10  -1    4.60    1.40
  13 -10   1    3.80    2.20
  13 -10   1    4.10    1.20
  13 -10   1    1.20    1.10
  13  10   1    3.90    2.20
  14 -10   1  101.39    4.80
 -14 -10  -1  103.29    5.80
  14 -10   1   95.99    5.70
  14 -10   1  106.79    4.80
  14  10   1  105.79    5.50
  15 -10   1    1.20    1.90
 -15 -10  -1    1.90    1.30
  15 -10   1    1.40    1.10
  15 -10   1    2.20    1.00
  15  10   1    2.00    1.40
  16 -10   1   22.40    3.00
 -16 -10  -1   22.40    2.60
 -16 -10  -1   17.90    3.70
  16 -10   1   21.20    3.40
  17 -10   1   10.80    3.10
  17 -10   1   15.40    1.80
  17 -10   1   15.60    1.80
 -17 -10  -1   11.90    2.20
 -17 -10  -1   16.50    2.30
  17  10   1   19.10    2.30
  18 -10   1    1.90    1.70
 -18 -10  -1    1.50    1.40
 -18 -10  -1   -1.10    1.10
  18 -10   1    1.90    0.80
  18 -10   1    2.30    0.80
  18  10   1    0.00    1.00
  19 -10   1    8.20    1.40
  19 -10   1    8.80    1.40
 -19 -10  -1    9.20    2.20
 -19 -10  -1    7.40    1.60
  20 -10   1    2.20    0.70
 -20 -10  -1    1.80    0.80
  20  10   1    0.50    0.80
  20 -11  -1    1.30    0.70
 -20 -11   1    1.90    1.20
  20  11  -1    1.30    0.90
 -19 -11   1    5.70    1.50
  19 -11  -1    7.20    1.50
  19 -11  -1    8.60    1.30
  19  11  -1    7.00    2.30
  18 -11  -1   16.50    2.10
 -18 -11   1   20.40    2.00
 -18 -11   1   20.40    1.90
  18 -11  -1   16.00    1.80
  18  11  -1   19.30    2.20
  17 -11  -1   10.50    1.60
 -17 -11   1    6.00    1.10
  17 -11  -1    8.20    1.60
 -17 -11   1    5.70    1.20
  17  11  -1    9.70    2.30
  16 -11  -1    9.60    1.70
  16 -11  -1    5.30    1.10
 -16 -11   1   10.00    2.10
 -16 -11   1    5.70    1.40
  16  11  -1    9.60    2.60
 -15 -11   1   32.50    2.90
  15 -11  -1   34.40    2.50
 -15 -11   1   35.40    3.00
  15 -11  -1   35.00    8.40
  15 -11  -1   34.80    2.60
  15  11  -1   35.30    3.40
  14 -11  -1  297.07   11.10
 -14 -11   1  310.17   12.70
 -14 -11   1  294.27   11.40
  14 -11  -1  291.57   11.20
  14  11  -1  305.37   11.90
 -13 -11   1  310.47   12.00
 -13 -11   1  321.77   11.90
  13 -11  -1  301.07   11.60
  13 -11  -1  313.77   11.60
  13  11  -1  315.17   12.30
  12 -11  -1    1.10    1.10
  12 -11  -1    1.40    1.10
 -12 -11   1    0.50    1.40
 -12 -11   1    3.40    1.40
  12  11  -1    0.50    1.60
 -11 -11   1   74.49    4.30
 -11 -11   1   68.89    4.10
  11 -11  -1   64.99    3.80
  11 -11  -1   65.69    3.80
  11  11  -1   79.69    4.80
  10 -11  -1    3.70    1.20
  10 -11  -1    1.90    1.20
 -10 -11   1    1.70    1.50
  10  11  -1    2.70    1.90
   9 -11  -1   32.70    2.70
   9 -11  -1   29.00    2.50
  -9 -11   1   27.70    3.00
  -9 -11   1   23.60    3.00
   9  11  -1   21.50    4.00
   8 -11  -1   59.39    3.50
   8 -11  -1   48.40    3.20
   8 -11  -1   56.19    3.30
  -8 -11   1   51.49    3.70
  -8 -11   1   53.19    3.60
   8  11  -1   41.20    5.00
   7 -11  -1  114.69    5.10
  -7 -11   1  113.59    5.40
   7 -11  -1  117.79    5.10
   7 -11  -1  110.89    5.10
  -7 -11   1  106.79    5.30
   6 -11  -1   47.40    3.20
  -6 -11   1   53.79    3.60
   6 -11  -1   53.19    3.30
  -6 -11   1   48.30    3.70
   6 -11  -1   52.39    3.10
   5 -11  -1  176.28    7.50
  -5 -11   1  191.08    7.80
   5 -11  -1  197.18    7.50
  -5 -11   1  181.58    7.70
   5 -11  -1  198.08    7.40
   4 -11  -1    5.20    1.40
  -4 -11   1    2.60    1.60
   4 -11  -1    5.80    1.50
  -4 -11   1    4.40    1.20
  -3 -11   1   81.69    5.20
   3 -11  -1   78.39    4.20
  -3  11   1   99.69    8.20
   2 -11  -1    4.40    1.50
  -2 -11   1    2.50    0.90
  -2  11   1   -0.50    2.80
  -1 -11   1   55.79    3.00
   1 -11  -1   55.49    2.90
   1  11  -1   46.00    5.30
  -1  11   1   58.19    5.90
   0 -11  -1   90.19    4.10
   0 -11   1   87.39    4.20
   0  11  -1   99.59    6.50
   1 -11   1    6.90    1.60
  -1 -11  -1    6.40    1.50
  -1  11  -1    0.70    2.50
   2 -11   1   27.60    2.20
  -2 -11  -1   24.60    2.10
  -2  11  -1   29.70    5.40
  -3 -11  -1  297.87   11.50
   3 -11   1  301.57   11.40
  -3 -11  -1  336.37   13.60
   3 -11   1  284.07   12.10
  -4 -11  -1   68.09    4.00
   4 -11   1   71.69    3.90
   4 -11   1   64.59    3.70
  -4 -11  -1   57.09    3.80
   5 -11   1   97.19    4.40
   5 -11   1   94.59    4.50
  -5 -11  -1   87.19    4.70
  -5 -11  -1  102.69    4.50
   5 -11   1   87.29    4.40
   6 -11   1    7.40    1.40
  -6 -11  -1   12.90    3.30
   6 -11   1    8.60    1.40
  -6 -11  -1    8.90    2.60
   6 -11   1    9.60    2.20
  -6 -11  -1   13.90    2.10
   7 -11   1    1.00    1.10
   7 -11   1    1.50    1.20
  -7 -11  -1   -0.20    1.50
  -7 -11  -1    3.30    1.70
   7  11   1   -0.40    2.20
   8 -11   1   15.40    2.20
  -8 -11  -1   13.40    2.60
  -8 -11  -1   16.70    3.10
   8  11   1   20.10    3.90
  -9 -11  -1   38.70    3.20
   9 -11   1   35.50    2.70
  -9 -11  -1   31.70    3.40
   9 -11   1   34.10    2.70
   9  11   1   30.00    3.90
  10 -11   1    2.20    1.10
  10 -11   1    1.50    1.20
 -10 -11  -1    0.50    1.40
  10  11   1    0.30    2.70
  11 -11   1  226.38    8.80
 -11 -11  -1  231.68    9.20
 -11 -11  -1  216.08    9.00
  11 -11   1  218.98    8.70
  11  11   1  233.98    9.50
  12 -11   1  304.57   11.70
 -12 -11  -1  324.37   12.20
 -12 -11  -1  309.07   11.90
  12 -11   1  317.47   11.70
  12  11   1  317.37   12.40
 -13 -11  -1   18.90    2.90
  13 -11   1   23.30    3.30
  13 -11   1   26.60    2.40
 -13 -11  -1   27.80    2.90
  13  11   1   22.80    3.10
  14 -11   1  314.37   11.80
 -14 -11  -1  322.27   12.20
  14 -11   1  319.47   11.90
 -14 -11  -1  312.77   11.90
  14  11   1  330.77   12.50
  15 -11   1   27.00    2.30
 -15 -11  -1   26.70    2.80
 -15 -11  -1   25.80    2.90
  15 -11   1   28.10    2.40
  15 -11   1   33.20    6.40
  15  11   1   31.00    3.20
 -16 -11  -1   43.00    3.10
  16 -11   1   52.99    2.90
 -16 -11  -1   49.60    3.30
  16 -11   1   48.20    2.90
  16  11   1   51.49    3.50
 -17 -11  -1   14.70    2.10
  17 -11   1   16.30    1.80
  17 -11   1   17.10    1.70
 -17 -11  -1   10.90    2.20
  17  11   1   15.30    2.30
 -18 -11  -1    2.40    1.10
 -18 -11  -1    2.00    1.20
  18 -11   1    1.90    0.80
  18 -11   1    4.50    1.40
  18  11   1    2.00    1.00
  19 -11   1    8.70    1.30
  19 -11   1    8.20    1.20
  19  11   1    7.20    2.30
  20 -11   1    1.00    0.70
 -20 -11  -1   -0.30    0.80
  20  11   1    0.00    0.80
 -19 -12   1    0.40    0.90
  19 -12  -1    4.60    1.30
  19 -12  -1    0.40    1.00
  19  12  -1    1.70    1.00
 -18 -12   1   33.20    2.40
  18 -12  -1   38.20    2.20
 -18 -12   1   40.20    2.40
  18 -12  -1   42.90    2.30
  18  12  -1   41.80    2.70
 -17 -12   1   23.90    2.20
  17 -12  -1   27.50    2.10
  17 -12  -1   26.30    2.00
 -17 -12   1   26.90    2.20
  17  12  -1   26.00    2.50
 -16 -12   1    1.70    1.10
  16 -12  -1   -1.20    0.90
 -16 -12   1   -0.80    1.00
  16 -12  -1    0.80    0.90
  16  12  -1   -0.20    1.20
  15 -12  -1    0.30    1.00
 -15 -12   1    0.40    1.50
 -15 -12   1   -0.50    1.10
  15 -12  -1    0.10    0.90
  15  12  -1    0.10    1.40
 -14 -12   1    5.00    1.30
 -14 -12   1    4.50    1.30
  14 -12  -1    8.90    1.90
  14 -12  -1    9.10    1.90
  14  12  -1    4.60    1.60
 -13 -12   1   21.60    2.60
 -13 -12   1   19.80    2.60
  13 -12  -1   19.40    2.20
  13 -12  -1   15.80    2.10
  13  12  -1   22.40    3.30
 -12 -12   1   10.70    2.50
 -12 -12   1   10.50    2.40
  12 -12  -1   12.10    2.00
  12 -12  -1    7.80    2.10
  12  12  -1   11.40    3.40
 -11 -12   1   -3.00    1.40
  11 -12  -1   -2.20    1.10
 -11 -12   1   -0.30    1.40
  11 -12  -1    1.40    1.20
  11  12  -1    1.00    1.80
 -10 -12   1   75.59    4.30
  10 -12  -1   73.59    4.00
 -10 -12   1   82.29    4.50
  10 -12  -1   72.69    3.90
  10  12  -1   83.59    5.20
   9 -12  -1  443.46   15.00
  -9 -12   1  370.66   16.00
   9 -12  -1  430.56   15.00
  -9 -12   1  433.46   15.40
   9  12  -1  404.56   15.60
   9  12  -1  414.16   15.30
   8 -12  -1    6.50    2.10
   8 -12  -1    2.90    1.50
  -8 -12   1    2.90    1.40
   8 -12  -1    4.60    1.30
  -8 -12   1   10.30    2.60
   8  12  -1   10.70    2.90
  -7 -12   1   54.79    3.70
  -7 -12   1   58.59    3.70
   7 -12  -1   55.39    3.40
   7 -12  -1   62.79    3.50
   7 -12  -1   57.49    3.40
  -6 -12   1   47.30    3.50
  -6 -12   1   46.80    3.40
   6 -12  -1   41.90    3.10
   6 -12  -1   46.00    3.00
   6 -12  -1   49.60    3.10
   5 -12  -1    0.70    1.00
  -5 -12   1    3.90    1.40
   5 -12  -1    3.80    1.30
   5 -12  -1    1.10    1.20
  -5 -12   1    1.40    1.50
   4 -12  -1   80.29    4.20
  -4 -12   1   87.09    4.50
  -4 -12   1   82.79    4.40
   4 -12  -1   82.59    4.30
   4 -12  -1   88.19    4.10
  -3 -12   1   69.79    4.30
   3 -12  -1   84.59    4.00
  -3 -12   1   83.29    4.00
  -3 -12   1   81.29    4.40
   3 -12  -1   77.49    4.30
   3 -12  -1   82.19    4.20
  -2 -12   1    9.20    2.50
   2 -12  -1    7.70    2.40
  -2 -12   1   10.80    1.80
   2 -12  -1   10.00    1.70
  -2 -12   1   12.20    2.70
  -1 -12   1  123.89    5.60
  -1 -12   1  122.09    5.40
   1 -12  -1  122.29    5.50
   1 -12  -1  129.99    5.40
  -1 -12   1  126.49    5.90
   0 -12  -1  339.87   12.40
   0 -12   1  332.07   12.60
   0 -12  -1  342.47   12.40
   0 -12   1  351.76   12.50
   0 -12   1  336.67   12.40
   1 -12   1   64.39    3.20
  -1 -12  -1   55.29    3.60
  -1 -12  -1   61.09    3.30
   1 -12   1   52.49    3.60
   1 -12   1   54.69    3.70
  -2 -12  -1   53.99    3.10
   2 -12   1   51.69    3.00
  -2 -12  -1   54.39    3.50
   2 -12   1   47.20    3.30
   2 -12   1   52.99    3.40
  -3 -12  -1  142.39    5.80
  -3 -12  -1  132.29    5.90
   3 -12   1  131.79    5.70
   3 -12   1  136.59    5.70
   3 -12   1  128.29    5.70
  -4 -12  -1    2.30    1.40
  -4 -12  -1    2.90    1.10
  -4 -12  -1    1.50    1.90
   4 -12   1    0.70    1.00
   4 -12   1    1.40    1.20
   4 -12   1   -0.20    1.20
  -5 -12  -1    4.00    1.40
  -5 -12  -1    3.20    1.20
   5 -12   1    2.00    1.10
  -5 -12  -1    3.40    1.80
   5 -12   1    7.20    2.10
   5 -12   1    4.10    1.30
   6 -12   1   65.19    3.60
  -6 -12  -1   66.89    4.00
  -6 -12  -1   72.09    4.30
   6 -12   1   68.59    3.60
  -7 -12  -1  914.51   30.60
   7 -12   1  915.91   30.40
   7 -12   1  955.40   30.60
  -7 -12  -1  943.11   30.90
   7  12   1  765.42   30.80
   8 -12   1   27.40    2.50
  -8 -12  -1   25.00    3.20
  -8 -12  -1   23.60    2.90
   8 -12   1   28.20    2.50
   8  12   1   29.60    4.00
   9 -12   1   10.40    2.10
   9 -12   1   16.20    2.10
  -9 -12  -1   19.60    2.60
   9  12   1   12.40    3.80
 -10 -12  -1   -1.10    1.30
 -10 -12  -1   -3.00    1.60
  10 -12   1   -0.80    1.10
  10 -12   1    1.10    1.10
  10  12   1    1.40    1.80
  11 -12   1    3.90    1.20
 -11 -12  -1    4.60    1.60
 -11 -12  -1    3.90    1.50
  11 -12   1    5.20    1.20
  11  12   1    2.50    1.70
  12 -12   1   89.19    4.40
 -12 -12  -1   85.39    4.70
 -12 -12  -1   86.59    4.80
  12 -12   1   89.79    4.40
  12  12   1   87.59    5.10
  13 -12   1    8.50    1.90
 -13 -12  -1    7.60    1.50
  13 -12   1    9.00    1.90
 -13 -12  -1    4.80    1.50
  13  12   1    8.50    1.80
 -14 -12  -1   20.70    2.80
 -14 -12  -1   27.10    2.80
  14 -12   1   23.80    2.20
  14 -12   1   24.30    2.20
  14  12   1   23.40    3.10
 -15 -12  -1   13.90    2.50
  15 -12   1   16.60    1.90
 -15 -12  -1   13.70    2.40
  15 -12   1   16.70    1.90
  15  12   1   13.80    2.80
 -16 -12  -1    3.50    1.20
  16 -12   1    3.60    1.00
 -16 -12  -1    7.30    1.80
  16 -12   1    3.30    0.90
  16  12   1    3.10    1.20
  17 -12   1    7.40    1.40
 -17 -12  -1   10.70    1.70
 -17 -12  -1    6.60    1.70
  17 -12   1    8.80    1.50
  17  12   1    9.00    2.00
  18 -12   1    5.10    1.40
  18  12   1    6.00    1.80
 -19 -12  -1   -1.10    0.80
  19 -12   1    1.10    0.60
  19 -12   1   -0.40    0.80
  19  12   1   -0.60    0.90
  19 -13  -1    1.60    0.80
  18 -13  -1    6.70    1.50
  18 -13  -1    4.90    1.40
 -18 -13   1    5.40    1.50
  18  13  -1    6.90    2.00
  17 -13  -1    0.20    0.80
 -17 -13   1   -0.30    1.30
 -17 -13   1   -1.20    0.90
  17 -13  -1   -1.10    0.80
  17  13  -1   -1.70    1.10
 -16 -13   1    0.90    1.00
 -16 -13   1   -0.40    1.00
  16 -13  -1   -0.20    0.80
  16 -13  -1    0.50    0.80
  16  13  -1   -1.10    1.30
  15 -13  -1    8.20    1.70
 -15 -13   1    6.70    2.10
 -15 -13   1    7.10    2.00
  15 -13  -1    8.50    1.70
  15  13  -1    9.30    2.70
 -14 -13   1   60.39    3.50
 -14 -13   1   57.59    4.10
  14  13  -1   65.19    4.40
  13 -13  -1    2.60    1.10
 -13 -13   1    2.50    1.30
 -13 -13   1    9.20    2.30
  13 -13  -1    6.80    1.80
  13  13  -1    1.40    1.70
  12 -13  -1    1.00    1.10
 -12 -13   1   -0.60    1.20
  12 -13  -1    0.10    1.10
 -12 -13   1    1.30    1.30
  12  13  -1    1.30    1.80
  11 -13  -1   24.10    2.40
 -11 -13   1   23.20    2.80
  11 -13  -1   23.50    2.50
 -11 -13   1   31.00    2.80
  11  13  -1   25.90    4.00
  10 -13  -1   44.70    3.00
  10 -13  -1   46.70    3.10
 -10 -13   1   45.80    3.30
 -10 -13   1   48.40    3.40
  10  13  -1   44.20    4.60
  -9 -13   1   11.00    2.40
  -9 -13   1   16.00    2.60
   9 -13  -1   10.20    2.30
   9 -13  -1   10.90    2.10
   9  13  -1   10.00    2.30
   9  13  -1   13.50    4.70
   8 -13  -1   91.99    4.40
   8 -13  -1   94.19    4.40
  -8 -13   1   84.99    4.70
  -8 -13   1   89.19    4.70
   8  13  -1   85.59    4.90
   7 -13  -1   32.60    2.70
  -7 -13   1   33.00    3.00
   7 -13  -1   23.70    3.70
  -7 -13   1   29.40    3.80
   7 -13  -1   34.10    2.90
   6 -13  -1  105.99    5.00
   6 -13  -1  114.09    5.10
  -6 -13   1  114.09    5.30
  -6 -13   1  113.29    5.30
   6 -13  -1  105.79    5.00
   5 -13  -1   18.40    2.10
   5 -13  -1   16.40    2.30
  -5 -13   1   18.30    2.60
  -5 -13   1   13.50    2.50
   5 -13  -1   17.30    2.50
  -4 -13   1   14.10    2.50
  -4 -13   1   11.50    2.70
   4 -13  -1   12.50    2.50
   4 -13  -1   10.80    2.30
   3 -13  -1  119.79    5.30
  -3 -13   1  112.69    5.30
   3 -13  -1  113.09    5.30
  -3 -13   1  117.89    5.40
   3 -13  -1  121.49    5.30
   2 -13  -1   29.60    2.40
  -2 -13   1   27.50    2.40
   2 -13  -1   27.10    2.70
  -2 -13   1   29.40    2.90
  -2 -13   1   32.40    2.90
   2 -13  -1   26.50    3.00
   1 -13  -1   55.09    3.50
   1 -13  -1   58.59    3.40
  -1 -13   1   54.79    3.50
  -1 -13   1   59.19    3.40
   1 -13  -1   51.39    3.70
  -1 -13   1   50.69    3.50
   0 -13  -1   62.49    4.00
   0 -13  -1   73.19    3.70
   0 -13   1   65.89    3.80
   0 -13   1   68.59    3.60
   0 -13  -1   63.49    3.70
   0 -13   1   64.49    3.70
   1 -13   1   26.30    2.20
   1 -13   1   25.40    2.60
  -1 -13  -1   23.20    3.20
   1 -13   1   18.70    2.60
  -1 -13  -1   24.70    2.70
  -1 -13  -1   25.80    2.30
   2 -13   1  121.09    5.30
  -2 -13  -1  117.49    5.30
  -2 -13  -1  113.99    5.50
   2 -13   1  123.39    5.40
  -2 -13  -1  119.29    5.40
   2 -13   1  118.49    5.30
  -3 -13  -1   14.00    3.00
  -3 -13  -1   13.10    2.50
   3 -13   1   10.00    2.20
   3 -13   1   11.80    2.20
   3 -13   1   12.10    1.90
  -3 -13  -1   10.90    2.00
   4 -13   1  126.89    5.50
  -4 -13  -1  125.09    5.50
  -4 -13  -1  113.99    5.60
   4 -13   1  122.59    5.30
  -4 -13  -1  122.99    5.60
   4 -13   1  115.79    5.30
  -5 -13  -1    0.50    1.20
  -5 -13  -1   -1.30    1.70
   5 -13   1   -0.20    1.20
  -5 -13  -1   -0.80    1.20
   5 -13   1   -0.70    1.10
   6 -13   1    3.90    1.20
  -6 -13  -1    4.60    1.40
   6 -13   1    7.80    2.00
  -6 -13  -1    2.70    1.60
  -7 -13  -1   98.09    5.00
   7 -13   1   92.19    4.70
  -7 -13  -1   86.59    5.50
  -8 -13  -1   44.80    3.50
   8 -13   1   41.00    2.90
   8 -13   1   42.30    2.90
  -8 -13  -1   38.60    3.30
   8  13   1   34.00    4.80
  -9 -13  -1  332.37   12.50
   9 -13   1  322.57   12.10
   9 -13   1  328.07   12.10
  -9 -13  -1  331.27   12.30
   9  13   1  328.77   12.80
 -10 -13  -1  218.98    9.10
  10 -13   1  211.68    8.40
 -10 -13  -1  211.78    8.50
  10 -13   1  212.08    8.30
  10  13   1  205.78    9.10
 -11 -13  -1   33.80    3.10
 -11 -13  -1   32.50    3.20
  11 -13   1   30.80    2.60
  11 -13   1   34.00    2.60
  11  13   1   37.10    3.80
  12 -13   1   60.89    3.40
 -12 -13  -1   65.39    3.90
  12 -13   1   64.29    3.50
 -12 -13  -1   60.29    3.90
  12  13   1   60.69    4.40
 -13 -13  -1  187.68    7.80
  13 -13   1  180.88    7.40
 -13 -13  -1  181.38    7.60
  13 -13   1  190.08    7.50
  13  13   1  190.68    8.10
  14 -13   1    1.00    1.40
 -14 -13  -1    1.50    1.30
  14  13   1    1.70    1.50
 -15 -13  -1   75.79    3.80
  15 -13   1   77.79    3.70
  15 -13   1   76.69    3.70
 -15 -13  -1   75.99    3.90
  15  13   1   73.59    4.20
  16 -13   1    0.30    0.80
 -16 -13  -1   -0.10    1.40
 -16 -13  -1   -1.30    0.90
  16 -13   1   -0.10    0.80
  16  13   1   -0.30    1.20
  17 -13   1    8.10    1.40
  17 -13   1    8.70    1.40
 -17 -13  -1    9.20    1.50
  17  13   1    8.60    2.10
  18 -13   1   17.60    1.50
  18 -13   1   17.50    1.50
 -18 -13  -1   19.40    1.60
  18  13   1   18.00    2.10
  18 -14  -1    2.20    0.80
 -18 -14   1    2.60    0.90
  18 -14  -1    2.50    0.90
  17 -14  -1   19.80    2.30
 -17 -14   1   16.40    1.70
  17 -14  -1   20.90    1.90
  17  14  -1   11.90    2.60
 -16 -14   1    1.30    0.90
 -16 -14   1    2.20    1.30
  16 -14  -1    1.50    0.80
  16 -14  -1    2.90    0.80
  16  14  -1    2.00    1.40
  15 -14  -1   -0.40    0.80
 -15 -14   1    0.20    1.00
  15 -14  -1   -0.40    0.80
 -15 -14   1   -0.40    1.00
  15  14  -1    1.00    1.50
  14 -14  -1   28.80    2.20
  14 -14  -1   27.80    2.20
 -14 -14   1   24.40    2.40
 -14 -14   1   29.10    2.50
  14  14  -1   24.50    3.40
 -13 -14   1   39.90    3.20
 -13 -14   1   40.30    2.80
  13 -14  -1   41.50    3.60
  13  14  -1   34.60    4.10
  12 -14  -1    4.10    1.10
 -12 -14   1    5.70    1.30
 -12 -14   1    7.60    2.20
  12 -14  -1    9.10    1.90
  12  14  -1   12.70    3.60
  11 -14  -1   82.29    4.10
 -11 -14   1   85.29    4.40
  11 -14  -1   82.89    4.10
 -11 -14   1   76.59    4.20
  11  14  -1   75.49    5.50
 -10 -14   1   93.49    4.90
 -10 -14   1   94.09    4.70
  10 -14  -1   97.29    4.60
  10 -14  -1   93.59    4.60
  -9 -14   1   25.50    2.80
   9 -14  -1   23.90    2.40
  -9 -14   1   27.90    2.90
   9 -14  -1   23.40    2.50
   9  14  -1   30.30    3.90
   8 -14  -1   49.80    3.20
   8 -14  -1   46.90    3.00
  -8 -14   1   45.30    3.40
  -8 -14   1   51.49    3.50
   8  14  -1   45.50    3.70
   7 -14  -1   41.40    2.90
  -7 -14   1   37.50    3.10
  -7 -14   1   43.30    3.20
   7 -14  -1   36.80    2.80
   6 -14  -1  139.79    5.80
   6 -14  -1  132.79    5.90
  -6 -14   1  123.49    5.90
   6 -14  -1  131.29    5.70
  -6 -14   1  125.69    5.90
   5 -14  -1   97.69    4.70
  -5 -14   1   95.99    4.80
   5 -14  -1   96.39    4.60
   4 -14  -1   45.50    3.00
  -4 -14   1   45.20    3.30
  -4 -14   1   40.60    3.20
   4 -14  -1   47.90    3.20
   4 -14  -1   42.10    3.10
   3 -14  -1    9.90    1.90
  -3 -14   1    8.20    2.20
   3 -14  -1    8.90    2.10
   3 -14  -1   10.20    2.60
   2 -14  -1   85.59    4.30
   2 -14  -1   85.69    4.40
  -2 -14   1   84.59    4.30
  -2 -14   1   82.79    4.30
   2 -14  -1   82.89    4.30
  -1 -14   1   10.30    2.20
   1 -14  -1    4.50    1.50
   1 -14  -1    6.70    2.20
   1 -14  -1    6.50    1.70
  -1 -14   1    7.30    2.40
   0 -14  -1  120.39    5.40
   0 -14   1  118.19    5.30
   0 -14   1  117.49    5.40
   0 -14  -1  118.29    5.40
   0 -14  -1  115.39    5.40
   0 -14   1  118.09    5.40
   1 -14   1   97.79    4.70
  -1 -14  -1   91.29    4.80
  -1 -14  -1   98.99    4.80
  -1 -14  -1   88.79    4.70
   1 -14   1  100.89    4.70
   1 -14   1   99.89    4.60
   2 -14   1   50.59    3.30
   2 -14   1   48.10    3.20
  -2 -14  -1   49.20    3.60
   2 -14   1   53.79    3.20
  -2 -14  -1   50.69    3.20
  -2 -14  -1   49.20    3.30
  -3 -14  -1  200.18    8.30
  -3 -14  -1  200.88    8.20
   3 -14   1  216.48    8.30
   3 -14   1  196.78    8.00
  -3 -14  -1  225.08    9.10
   4 -14   1  263.77   10.20
   4 -14   1  270.77   10.10
  -4 -14  -1  259.37   10.20
  -4 -14  -1  292.47   11.20
  -4 -14  -1  262.17   10.40
  -5 -14  -1  121.69    5.90
  -5 -14  -1  121.39    5.60
   5 -14   1  115.09    5.70
   5 -14   1  126.69    5.70
  -6 -14  -1    9.10    2.30
   6 -14   1    6.90    1.90
  -6 -14  -1    6.50    2.40
   6 -14   1    5.30    1.20
   7 -14   1   13.50    2.20
  -7 -14  -1   17.60    2.50
  -7 -14  -1   10.60    3.00
   7 -14   1   14.40    2.20
   8 -14   1   -0.20    1.10
  -8 -14  -1    0.30    1.50
  -8 -14  -1    0.60    1.30
   8 -14   1   -2.30    1.10
  -9 -14  -1   79.79    6.20
   9 -14   1   66.59    3.70
  -9 -14  -1   63.39    4.10
   9 -14   1   69.19    3.70
   9  14   1   62.89    5.60
 -10 -14  -1   51.69    3.60
  10 -14   1   51.09    3.20
  10 -14   1   62.59    4.00
 -10 -14  -1   50.59    3.50
  10  14   1   50.89    4.60
  11 -14   1  129.99    5.60
 -11 -14  -1  126.09    5.90
 -11 -14  -1  130.69    5.80
  11 -14   1  122.69    5.50
  11  14   1  121.69    6.40
 -12 -14  -1    9.90    2.70
 -12 -14  -1    1.30    1.10
  12  14   1    9.20    3.30
 -13 -14  -1    2.00    1.40
 -13 -14  -1    1.60    1.40
  13 -14   1    2.40    1.50
  13  14   1    2.00    1.60
  14 -14   1    0.30    0.80
 -14 -14  -1    0.20    1.00
 -14 -14  -1   -1.40    1.30
  14 -14   1   -0.30    0.80
  14  14   1    0.20    1.50
 -15 -14  -1   10.10    1.80
  15 -14   1    9.10    1.50
  15 -14   1    7.60    1.50
  15  14   1   12.10    2.70
  16 -14   1    7.00    1.30
  16 -14   1    7.20    2.00
 -16 -14  -1    7.20    1.70
  16  14   1    5.40    1.30
  17 -14   1    8.70    1.50
 -17 -14  -1    8.50    1.40
  17 -14   1    9.10    1.30
  17  14   1    5.50    1.30
 -18 -14  -1    8.30    1.40
  18 -14   1    8.30    1.30
  18 -14   1    5.80    1.30
  17 -15  -1   -1.20    0.80
  17 -15  -1    1.50    0.80
 -17 -15   1    0.10    0.80
 -16 -15   1    0.60    0.90
  16 -15  -1   -0.10    0.80
  16 -15  -1    0.50    0.80
 -15 -15   1    0.20    0.90
  15 -15  -1    1.90    0.80
  15 -15  -1    2.10    0.80
 -15 -15   1    1.80    1.20
 -14 -15   1   10.20    1.80
  14 -15  -1    7.60    1.50
 -14 -15   1   11.40    2.00
  14 -15  -1    7.80    1.60
  13 -15  -1    9.60    1.80
 -13 -15   1   10.30    2.00
 -13 -15   1   13.70    2.10
  13 -15  -1   12.60    1.80
 -12 -15   1    4.30    1.50
 -12 -15   1    3.90    1.20
  12 -15  -1    3.60    1.20
  12 -15  -1    3.00    1.50
 -11 -15   1   23.40    2.50
 -11 -15   1   17.30    2.50
  11 -15  -1   23.80    2.30
  11 -15  -1   20.90    2.30
 -10 -15   1   10.20    2.40
 -10 -15   1    8.70    2.40
  10 -15  -1   14.70    2.00
  10 -15  -1   12.60    2.20
  -9 -15   1    3.20    1.30
   9 -15  -1    3.80    1.10
   9 -15  -1    2.50    1.00
   9  15  -1    4.00    2.20
  -8 -15   1    5.10    1.40
   8 -15  -1    4.50    1.20
   8 -15  -1    5.00    1.30
  -8 -15   1    3.70    1.40
   8  15  -1    1.80    1.70
   7 -15  -1  112.19    5.10
  -7 -15   1  111.29    5.40
   7 -15  -1  104.39    5.00
  -7 -15   1  106.59    5.20
  -6 -15   1    7.90    2.30
   6 -15  -1   10.10    2.20
   6 -15  -1    7.20    2.00
  -6 -15   1   12.40    2.40
   5 -15  -1    0.90    1.20
   5 -15  -1   -0.10    1.20
  -5 -15   1   -1.90    1.20
   5 -15  -1   -1.40    1.30
  -5 -15   1    0.20    1.30
  -4 -15   1    1.90    1.30
   4 -15  -1    0.00    1.20
   4 -15  -1    0.20    1.10
  -4 -15   1    1.10    1.20
   4 -15  -1    0.00    1.30
  -3 -15   1    1.20    1.50
   3 -15  -1    6.20    1.90
   3 -15  -1    3.30    1.20
  -3 -15   1    2.30    1.20
   2 -15  -1   14.30    2.60
   2 -15  -1   10.90    2.30
  -2 -15   1   12.30    2.30
   2 -15  -1   12.70    2.10
  -2 -15   1   12.40    2.50
  -1 -15   1  145.39    6.30
   1 -15  -1  153.08    6.40
  -1 -15   1  145.59    6.60
   1 -15  -1  161.48    6.70
   1 -15  -1  144.69    6.50
   0 -15  -1    1.50    1.00
   0 -15   1    1.20    1.30
   0 -15  -1   -0.70    1.30
   0 -15  -1    0.00    1.50
   0 -15   1    2.20    1.20
  -1 -15  -1  103.79    4.90
  -1 -15  -1   94.69    4.90
   1 -15   1   94.39    4.70
   1 -15   1   94.59    4.80
  -1 -15  -1  107.39    5.10
  -2 -15  -1   13.50    2.30
  -2 -15  -1   12.90    2.10
   2 -15   1   15.20    2.20
  -2 -15  -1    9.80    2.80
   3 -15   1   27.10    2.60
  -3 -15  -1   29.20    2.70
   3 -15   1   29.30    2.70
  -3 -15  -1   25.40    3.10
  -3 -15  -1   27.30    2.50
   4 -15   1   16.20    2.20
   4 -15   1   15.60    2.30
  -4 -15  -1   12.40    2.80
  -4 -15  -1   13.60    2.40
   5 -15   1    6.40    2.10
  -5 -15  -1    5.90    1.60
   5 -15   1    8.90    2.00
  -5 -15  -1    8.20    2.30
  -6 -15  -1    0.20    1.30
   6 -15   1    0.10    1.10
   6 -15   1   -0.60    1.10
  -6 -15  -1   -0.20    1.50
  -7 -15  -1   59.39    3.80
   7 -15   1   68.89    3.60
  -7 -15  -1   58.49    3.80
   7 -15   1   63.69    3.50
   8 -15   1   12.60    2.00
   8 -15   1   13.00    2.00
  -8 -15  -1    8.70    1.60
  -8 -15  -1   11.80    2.40
  -9 -15  -1   68.69    4.20
   9 -15   1   64.29    3.50
  -9 -15  -1   63.59    3.90
   9 -15   1   64.39    3.60
 -10 -15  -1   12.40    2.80
  10 -15   1   15.00    2.00
  10 -15   1   12.80    2.00
 -10 -15  -1   16.80    2.40
  11 -15   1   52.89    3.20
  11 -15   1   52.29    3.20
 -11 -15  -1   51.79    4.30
  11  15   1   65.89    7.50
 -12 -15  -1    1.10    1.40
  12 -15   1    1.30    1.30
 -12 -15  -1    2.10    1.40
  12  15   1    3.10    2.10
 -13 -15  -1    1.70    1.10
 -13 -15  -1   -0.70    1.50
  13 -15   1    0.70    0.90
  13 -15   1    0.60    0.90
  13  15   1    0.90    1.80
 -14 -15  -1   26.80    2.30
  14 -15   1   30.80    2.70
  14 -15   1   29.50    2.10
  14  15   1   30.60    3.50
 -15 -15  -1    0.80    0.80
  15 -15   1    1.50    0.80
  15 -15   1    1.60    0.90
  16 -15   1   -0.10    0.70
 -16 -15  -1   -0.40    0.80
  16 -15   1    0.70    0.70
  16  15   1    1.10    2.30
  17 -15   1    1.20    0.70
  17 -15   1    0.30    0.70
 -17 -15  -1    0.00    0.70
  16 -16  -1   10.20    1.40
 -16 -16   1   11.30    1.40
 -15 -16   1   -1.20    0.90
  15 -16  -1   -1.30    0.80
  15 -16  -1   -0.20    0.90
 -14 -16   1   10.30    1.70
  14 -16  -1   13.60    1.70
  14 -16  -1   10.20    1.50
 -13 -16   1    5.60    1.10
  13 -16  -1    4.70    1.00
 -13 -16   1    6.10    1.70
 -12 -16   1   11.00    2.10
  12 -16  -1   13.20    1.70
  12 -16  -1   10.30    1.80
 -12 -16   1   10.40    2.10
 -11 -16   1   18.10    2.20
  11 -16  -1   19.10    2.20
  11 -16  -1   22.70    2.80
 -10 -16   1   11.80    2.30
  10 -16  -1   11.70    1.90
  10 -16  -1   10.70    2.10
 -10 -16   1   12.10    2.30
  -9 -16   1  146.79    6.20
  -9 -16   1  150.98    6.50
   9 -16  -1  150.48    6.20
   9 -16  -1  151.38    6.20
   9  16  -1  132.69    6.90
  -8 -16   1    6.80    2.30
   8 -16  -1   10.00    2.20
   8 -16  -1    6.60    1.90
  -8 -16   1    7.50    2.20
   8  16  -1   10.60    2.90
  -7 -16   1  113.49    5.60
  -7 -16   1  108.09    5.30
   7 -16  -1  126.79    5.30
   7 -16  -1  123.29    5.30
   7  16  -1  109.39    5.70
   6 -16  -1   26.60    2.70
  -6 -16   1   29.90    2.80
  -6 -16   1   30.30    2.70
   6 -16  -1   29.70    2.50
  -5 -16   1   30.50    2.80
   5 -16  -1   36.80    2.70
   5 -16  -1   37.90    2.90
  -5 -16   1   36.80    3.00
   4 -16  -1   12.80    2.50
  -4 -16   1   13.20    2.40
   4 -16  -1   17.50    2.20
  -4 -16   1    9.90    2.30
   3 -16  -1    1.80    1.20
   3 -16  -1    2.00    1.30
  -3 -16   1    0.30    1.20
  -3 -16   1    1.60    1.20
   2 -16  -1   39.50    3.00
  -2 -16   1   44.30    3.10
   2 -16  -1   39.40    3.10
  -2 -16   1   41.20    3.10
   2 -16  -1   43.40    3.00
   1 -16  -1    0.60    1.10
  -1 -16   1   -1.00    1.10
  -1 -16   1    0.60    1.30
   1 -16  -1    1.50    1.30
   1 -16  -1   -0.20    1.20
   0 -16  -1  226.08    9.00
   0 -16   1  228.98    9.00
   0 -16  -1  221.48    8.80
   0 -16   1  223.58    8.80
   0 -16  -1  235.98    9.30
  -1 -16  -1   17.20    2.30
   1 -16   1   12.90    2.30
   1 -16   1   13.90    2.30
  -1 -16  -1   10.70    2.70
  -2 -16  -1  245.98    9.70
   2 -16   1  255.37    9.70
  -2 -16  -1  262.87   10.00
   2 -16   1  259.77    9.90
  -3 -16  -1    6.70    1.60
  -3 -16  -1    9.70    2.20
   3 -16   1   10.20    2.00
   3 -16   1   12.60    2.20
   4 -16   1   59.19    3.50
  -4 -16  -1   58.89    3.70
   4 -16   1   59.39    3.50
  -4 -16  -1   60.09    3.80
   5 -16   1    0.90    1.10
  -5 -16  -1    1.90    1.30
  -5 -16  -1   -1.20    1.50
   5 -16   1    1.80    1.60
   6 -16   1   26.80    2.50
   6 -16   1   27.60    2.50
  -6 -16  -1   30.10    3.00
  -6 -16  -1   32.40    2.80
  -7 -16  -1   -0.40    1.50
   7 -16   1    1.20    1.10
   7 -16   1   -0.30    1.00
  -7 -16  -1    1.10    1.90
  -8 -16  -1    2.70    1.50
  -8 -16  -1    0.30    1.10
   8 -16   1   -0.20    1.20
   8 -16   1    1.40    1.00
   8  16   1   -0.50    1.80
   9 -16   1   39.30    2.80
   9 -16   1   45.10    2.80
  -9 -16  -1   40.80    3.10
  -9 -16  -1   38.90    3.50
 -10 -16  -1   18.70    2.40
  10 -16   1   19.40    2.10
 -10 -16  -1   18.60    3.30
  10 -16   1   18.50    2.10
  11 -16   1    1.50    1.10
 -11 -16  -1    0.50    1.60
  11 -16   1    1.80    0.90
 -12 -16  -1    3.10    1.00
  12 -16   1    3.00    0.90
  13 -16   1   52.59    3.20
 -13 -16  -1   55.49    3.00
  13 -16   1   52.69    2.80
  14 -16   1    2.00    1.40
 -14 -16  -1    5.30    1.60
  14 -16   1    2.70    0.80
  15 -16   1   12.10    1.40
  15 -16   1   10.30    1.40
 -15 -16  -1   13.20    1.50
  16 -16   1   -0.10    0.70
 -16 -16  -1   -1.00    0.70
  16 -16   1   -0.70    0.70
 -16 -17   1    9.70    1.50
  15 -17  -1    2.80    1.00
  15 -17  -1    2.60    0.80
 -15 -17   1    3.50    0.80
  14 -17  -1    0.00    0.70
  14 -17  -1    0.20    1.30
 -14 -17   1    0.70    0.80
  13 -17  -1    2.10    0.80
 -13 -17   1    1.10    1.00
  13 -17  -1    1.80    0.90
  12 -17  -1   -0.40    0.90
 -12 -17   1    1.50    1.10
 -12 -17   1    0.80    0.90
  12 -17  -1    0.00    0.80
  11 -17  -1   10.10    1.90
 -11 -17   1    6.30    2.10
 -11 -17   1   10.00    1.90
  11 -17  -1    9.70    1.70
  10 -17  -1    1.30    1.10
 -10 -17   1    3.50    1.20
  10 -17  -1    3.60    1.00
 -10 -17   1    0.60    1.10
  -9 -17   1    2.10    1.20
   9 -17  -1    3.00    1.00
   9 -17  -1   -0.10    1.30
  -9 -17   1    0.10    1.20
   8 -17  -1  171.28    6.70
  -8 -17   1  153.38    6.50
  -8 -17   1  158.38    7.30
   8 -17  -1  167.58    6.60
   8  17  -1  149.99    7.00
  -7 -17   1   -0.80    1.20
   7 -17  -1    0.20    1.00
  -7 -17   1    1.50    1.20
   7 -17  -1    1.90    1.20
   7  17  -1    1.30    1.60
  -6 -17   1   11.30    2.30
   6 -17  -1   13.30    2.00
  -6 -17   1   11.50    2.20
   6 -17  -1   10.40    2.30
   6  17  -1   10.50    2.60
  -5 -17   1  131.99    5.70
   5 -17  -1  139.99    5.70
   5 -17  -1  125.09    5.80
  -5 -17   1  129.19    5.90
  -4 -17   1    9.80    2.30
   4 -17  -1   11.00    2.40
   4 -17  -1   11.50    2.10
  -4 -17   1   12.50    2.20
  -3 -17   1   50.99    3.30
   3 -17  -1   51.69    3.20
   3 -17  -1   45.70    3.30
  -3 -17   1   49.20    3.30
   2 -17  -1   11.40    2.60
   2 -17  -1   10.70    2.10
  -2 -17   1   10.50    2.40
  -2 -17   1   12.60    2.20
  -1 -17   1   24.20    2.50
   1 -17  -1   20.00    2.70
  -1 -17   1   22.10    2.40
   1 -17  -1   28.60    3.20
   0 -17   1    3.70    1.30
   0 -17   1    0.80    1.10
   0 -17  -1    3.80    1.20
   0 -17  -1    2.00    1.40
   1 -17   1   44.60    3.00
  -1 -17  -1   42.00    3.00
  -1 -17  -1   34.90    3.20
   1 -17   1   43.30    3.00
  -2 -17  -1    7.90    1.60
   2 -17   1    6.70    1.40
  -2 -17  -1    9.30    2.20
   2 -17   1   10.80    2.20
   3 -17   1   27.90    2.60
  -3 -17  -1   28.00    3.00
  -3 -17  -1   28.80    2.70
   3 -17   1   32.20    2.60
   4 -17   1    3.00    1.20
  -4 -17  -1    1.70    1.50
   4 -17   1    7.50    2.10
  -4 -17  -1    8.30    2.10
   5 -17   1   47.20    3.00
   5 -17   1   43.90    2.90
  -5 -17  -1   41.70    3.30
  -5 -17  -1   43.30    3.20
  -6 -17  -1   69.69    4.00
  -6 -17  -1   71.79    4.10
   6 -17   1   68.69    3.70
   6 -17   1   77.99    3.90
  -7 -17  -1   25.60    3.40
   7 -17   1   32.80    2.50
   7 -17   1   31.20    2.50
  -7 -17  -1   32.10    2.70
   7  17   1   35.20    3.30
   8 -17   1   65.89    3.50
  -8 -17  -1   46.20    5.60
  -8 -17  -1   64.59    3.70
   8 -17   1   65.29    3.40
   8  17   1   57.59    4.20
  -8  17  -1   60.79    4.40
  -9 -17  -1   52.29    3.50
   9 -17   1   54.19    3.10
 -10 -17  -1    0.80    1.10
  10 -17   1    1.50    0.90
  10 -17   1    0.70    0.90
  11 -17   1   66.19    3.30
  11 -17   1   67.19    3.80
 -11 -17  -1   62.59    3.50
  12 -17   1   -0.50    1.40
 -12 -17  -1   -1.00    0.90
  12 -17   1    0.10    0.80
 -13 -17  -1   18.50    1.80
  13 -17   1   14.90    1.60
 -14 -17  -1    4.10    1.40
  14 -17   1    1.20    0.80
  14 -17   1    1.90    0.70
  15 -17   1   16.30    1.50
  15 -17   1   12.90    1.30
 -15 -17  -1   15.80    1.40
 -15 -18   1   -1.40    0.80
  14 -18  -1    1.60    1.20
  14 -18  -1    1.10    0.70
 -14 -18   1    1.60    0.80
 -13 -18   1   -0.90    0.80
  13 -18  -1   -0.40    1.00
  13 -18  -1    0.10    0.70
  12 -18  -1    0.60    0.80
  12 -18  -1    1.60    0.90
 -12 -18   1    2.10    1.00
 -11 -18   1    4.20    1.40
 -11 -18   1    4.30    1.30
  11 -18  -1    5.80    1.50
  10 -18  -1    1.10    0.80
 -10 -18   1    0.00    1.20
  10 -18  -1    0.00    1.00
 -10 -18   1    1.30    0.90
   9 -18  -1  198.38    7.70
  -9 -18   1  191.48    7.50
   9 -18  -1  200.58    7.60
  -9 -18   1  201.08    7.80
   8 -18  -1   19.20    2.00
  -8 -18   1   20.90    3.00
   8 -18  -1   20.00    2.20
  -8 -18   1   15.70    2.30
  -8  18   1   21.00    3.30
   8  18  -1   19.20    3.30
   7 -18  -1    3.00    1.00
  -7 -18   1    1.00    1.20
  -7 -18   1    0.70    1.10
   7 -18  -1    1.00    1.10
   7  18  -1    2.00    1.60
  -6 -18   1    1.20    1.20
   6 -18  -1    3.20    1.20
  -6 -18   1    0.20    1.10
   6 -18  -1    2.50    1.00
   6  18  -1    1.30    1.50
  -5 -18   1   82.39    4.10
   5 -18  -1   81.79    4.10
  -5 -18   1   86.59    4.30
   5 -18  -1   81.29    4.10
   5  18  -1   74.89    4.50
  -4 -18   1    8.40    2.10
   4 -18  -1   10.80    2.20
   3 -18  -1    1.90    1.00
  -3 -18   1    2.40    1.10
   3 -18  -1    8.40    2.40
  -3 -18   1    2.90    1.20
   2 -18  -1    3.00    2.10
  -2 -18   1    2.40    1.20
  -2 -18   1    1.50    1.20
   2 -18  -1   -0.70    1.30
   1 -18  -1    4.60    1.40
  -1 -18   1    2.90    1.10
   1 -18  -1    2.30    1.10
  -1 -18   1    1.50    1.20
   0 -18   1   19.00    2.30
   0 -18  -1   16.00    2.20
   0 -18   1   15.10    2.20
   0 -18  -1   14.70    2.60
  -1 -18  -1  201.38    8.10
  -1 -18  -1  189.98    7.90
   1 -18   1  207.88    7.90
   1 -18   1  206.18    8.30
  -2 -18  -1    2.80    1.50
  -2 -18  -1    2.30    1.10
   2 -18   1    7.50    2.10
   2 -18   1    3.20    1.20
   3 -18   1  183.08    7.40
   3 -18   1  182.68    7.20
  -3 -18  -1  178.68    7.40
  -3 -18  -1  173.48    7.20
   4 -18   1   16.80    2.10
  -4 -18  -1    8.70    1.90
  -4 -18  -1   13.80    2.20
   4 -18   1   13.40    1.90
   5 -18   1   50.09    3.00
   5 -18   1   47.50    3.10
  -5 -18  -1   53.39    3.20
  -5 -18  -1   46.30    3.90
   6 -18   1    9.70    1.90
  -6 -18  -1   13.80    2.10
   6 -18   1   11.90    1.90
   7 -18   1  108.69    4.70
  -7 -18  -1  105.39    4.90
   7 -18   1  100.29    5.50
  -7  18  -1   87.49    5.00
   7  18   1   84.79    5.00
   8 -18   1    2.20    1.00
  -8 -18  -1    2.50    1.10
   8 -18   1    1.00    1.00
  -8  18  -1   -0.70    2.10
   8  18   1   -1.80    2.00
  -9 -18  -1    3.90    1.00
   9 -18   1    3.20    1.00
   9 -18   1    6.30    1.60
 -10 -18  -1    7.50    1.70
  10 -18   1    5.20    1.60
  11 -18   1   -0.20    0.70
 -11 -18  -1   -0.30    0.80
  11 -18   1   -0.30    0.80
  12 -18   1   10.60    1.50
  12 -18   1   10.10    1.30
 -12 -18  -1   11.00    1.50
 -13 -18  -1   60.69    2.90
  13 -18   1   60.89    2.80
  13 -18   1   58.29    2.70
  14 -18   1   11.20    1.30
  14 -18   1   14.40    1.50
 -14 -18  -1   15.10    1.40
 -13 -19   1   12.40    1.30
  13 -19  -1   12.20    1.40
 -12 -19   1   31.90    2.40
  12 -19  -1   35.80    2.30
  12 -19  -1   29.10    2.30
  11 -19  -1    8.50    1.50
  11 -19  -1   14.10    1.90
 -11 -19   1   11.00    1.50
 -10 -19   1   -0.30    0.80
  10 -19  -1    0.50    0.80
  10 -19  -1   -1.50    1.00
   9 -19  -1   17.40    2.10
   9 -19  -1   21.00    1.80
  -9 -19   1   18.00    3.30
  -9 -19   1   20.50    1.90
   8 -19  -1    7.40    2.00
  -8 -19   1   11.50    1.90
  -8 -19   1   17.30    2.20
   8 -19  -1   12.10    2.40
   8  19  -1   14.10    3.40
  -8  19   1    7.30    2.30
   7 -19  -1   18.50    2.00
  -7 -19   1   20.50    2.10
   7 -19  -1   20.10    2.20
  -7 -19   1   21.60    2.30
   7  19  -1   20.20    3.00
  -7  19   1   20.20    3.00
  -6 -19   1   21.70    2.40
   6 -19  -1   23.90    2.40
   6 -19  -1   22.90    2.10
   6  19  -1   24.00    2.90
  -5 -19   1    1.60    1.50
  -5 -19   1    1.30    1.20
   5 -19  -1    1.40    1.20
   5  19  -1    0.90    1.40
  -4 -19   1   14.80    2.20
  -4 -19   1    9.60    2.20
   4 -19  -1    7.80    2.30
   4  19  -1   10.20    2.40
   3 -19  -1   52.09    3.40
   3 -19  -1   60.89    3.30
  -3 -19   1   56.09    3.30
  -3 -19   1   44.90    3.50
   3  19  -1   52.29    3.70
  -2 -19   1   12.70    2.70
  -2 -19   1   14.80    2.00
   2 -19  -1   14.30    2.00
  -1 -19   1    0.00    1.00
  -1 -19   1   -0.20    1.20
   1 -19  -1   -1.50    0.90
   0 -19  -1   22.60    2.30
   0 -19   1   23.40    2.30
   0 -19   1   24.00    2.30
   1 -19   1   22.10    2.30
   1 -19   1   17.50    2.10
  -1 -19  -1   19.40    2.20
  -2 -19  -1   47.40    3.30
   2 -19   1   48.90    3.00
   2 -19   1   42.30    2.80
  -2 -19  -1   39.90    3.70
   3 -19   1   23.80    2.40
  -3 -19  -1   21.40    2.40
   4 -19   1    0.40    1.00
  -4 -19  -1    1.50    1.20
   4 -19   1    0.80    1.00
   5 -19   1    2.80    1.00
  -5  19  -1    1.30    1.40
   5  19   1    1.70    1.50
  -6 -19  -1   12.20    2.80
   6 -19   1   12.60    1.80
   6 -19   1   12.60    1.80
  -6  19  -1   11.10    2.70
  -7 -19  -1   13.80    1.90
   7 -19   1   12.30    1.90
   7 -19   1   12.00    1.70
   7  19   1   19.00    4.10
  -7  19  -1    9.40    3.20
   8 -19   1   21.50    2.00
  -8 -19  -1   22.10    2.20
   8 -19   1   23.40    2.00
   9 -19   1   25.60    2.00
   9 -19   1   29.20    2.00
  -9 -19  -1   24.00    2.10
  10 -19   1   -0.10    0.70
  10 -19   1    0.80    0.90
 -10 -19  -1    0.00    0.80
  11 -19   1   10.50    1.40
  11 -19   1   12.70    1.50
 -11 -19  -1   11.70    1.50
  12 -19   1   -0.30    0.80
  12 -19   1    0.30    0.70
 -12 -19  -1    1.50    0.70
  13 -19   1   12.50    1.20
  13 -19   1   13.20    2.10
 -13 -19  -1   11.40    1.30
  12 -20  -1    1.80    0.70
 -12 -20   1    1.70    0.70
 -11 -20   1   19.30    1.60
  11 -20  -1   18.60    1.50
  10 -20  -1    1.40    0.70
 -10 -20   1    2.50    0.80
   9 -20  -1    2.30    0.80
   9 -20  -1    0.30    1.20
  -9 -20   1    4.30    1.40
  -8 -20   1   31.60    2.20
   8 -20  -1   32.30    2.10
   8 -20  -1   37.60    3.30
   7 -20  -1    3.40    1.20
  -7 -20   1    2.90    1.00
   7 -20  -1    2.40    0.80
  -7  20   1    2.00    1.80
   7  20  -1    2.70    1.80
   6 -20  -1    0.20    1.20
  -6 -20   1   -1.20    1.20
   6 -20  -1   -0.10    0.80
  -6 -20   1    0.70    0.90
   6  20  -1   -2.90    1.50
  -6  20   1    0.00    1.50
  -5 -20   1   29.90    2.30
   5 -20  -1   28.50    2.20
  -5 -20   1   21.80    2.40
   5 -20  -1   33.30    2.50
   5  20  -1   27.70    2.80
   4 -20  -1    1.70    0.90
   4 -20  -1    2.70    1.30
  -4 -20   1    4.10    1.20
  -4 -20   1    1.50    0.90
   4  20  -1    2.40    1.40
  -3 -20   1   11.60    2.20
   3 -20  -1   17.10    1.80
   3 -20  -1   10.80    2.40
  -3 -20   1   15.20    1.90
   3  20  -1    9.20    2.50
   2 -20  -1   36.10    2.90
   2 -20  -1   36.30    2.50
  -2 -20   1   37.00    2.70
  -2 -20   1   33.80    2.50
   2  20  -1   27.70    3.10
   1 -20  -1   47.00    2.90
  -1 -20   1   43.50    2.90
   1 -20  -1   42.80    3.80
  -1 -20   1   40.70    2.80
   1  20  -1   40.50    3.20
   0 -20  -1   24.70    2.30
   0 -20   1   20.60    2.20
   0 -20   1   22.30    2.20
   0  20  -1   25.50    2.60
   1 -20   1    1.60    0.90
   1 -20   1    0.90    1.10
  -1 -20  -1    0.90    0.90
  -1  20  -1    2.10    1.30
  -2 -20  -1   20.80    2.20
   2 -20   1   18.00    2.10
   2 -20   1   21.60    2.00
  -2  20  -1   23.00    2.50
   3 -20   1    2.60    0.90
   3 -20   1    3.10    1.00
  -3 -20  -1    4.10    1.10
  -3  20  -1    0.90    1.30
   4 -20   1    1.70    0.90
   4 -20   1    0.00    1.00
  -4 -20  -1    1.80    1.00
  -4  20  -1    0.10    1.30
   4  20   1   -1.00    1.30
   5 -20   1   23.10    2.10
  -5 -20  -1   29.20    2.20
   5 -20   1   26.40    2.50
   5  20   1   25.40    2.90
  -5  20  -1   31.30    2.80
   6 -20   1    8.60    1.80
  -6 -20  -1    5.30    1.60
   6 -20   1    5.40    1.40
   6  20   1   10.10    2.70
  -6  20  -1    1.80    1.60
   7 -20   1    7.10    1.80
   7 -20   1    4.60    1.40
  -7 -20  -1    4.60    1.50
   7  20   1    9.80    3.30
  -7  20  -1    3.30    2.10
   8 -20   1   12.40    1.80
  -8 -20  -1   14.40    2.10
   8 -20   1   17.60    2.00
   9 -20   1   -0.40    0.70
   9 -20   1   -0.90    1.20
  -9 -20  -1   -0.20    0.70
  10 -20   1    6.60    1.60
 -11 -20  -1   15.20    1.50
  11 -20   1   19.30    1.80
 -12 -20  -1   16.10    1.40
  12 -20   1   19.60    1.40
 -11 -21   1    1.70    0.70
  10 -21  -1   -0.10    0.70
 -10 -21   1    0.60    0.70
   9 -21  -1    0.30    0.70
  -9 -21   1    0.70    0.90
   8 -21  -1    0.10    0.70
  -8 -21   1    1.00    0.70
   7 -21  -1    1.70    0.70
  -7 -21   1    1.90    0.80
   6 -21  -1    1.10    0.70
  -6 -21   1    1.30    0.80
  -6  21   1    0.20    1.70
   6  21  -1    2.40    1.70
  -5 -21   1    1.50    0.80
   5 -21  -1    1.90    0.70
   5  21  -1    2.90    1.50
  -5  21   1    1.70    1.50
  -4 -21   1    0.30    0.80
   4 -21  -1   -0.10    0.70
   4  21  -1    1.10    1.40
  -4  21   1    1.90    1.30
  -3 -21   1   47.50    2.80
   3 -21  -1   49.60    2.60
  -3  21   1   39.90    3.10
   3  21  -1   45.80    3.20
  -2 -21   1   18.40    1.80
   2 -21  -1   19.90    1.70
  -2 -21   1   14.20    2.30
   2  21  -1   15.60    3.30
  -2  21   1   22.00    2.60
   1 -21  -1   51.09    2.80
  -1 -21   1   47.90    2.80
  -1 -21   1   46.20    2.80
  -1  21   1   56.39    4.00
   1  21  -1   49.30    3.30
   0 -21   1    0.30    1.10
   0 -21  -1    0.40    0.80
   0 -21   1    1.00    0.80
   0  21  -1    0.70    1.10
   0  21   1    0.60    1.20
   1 -21   1   59.89    3.00
   1 -21   1   55.39    3.00
  -1 -21  -1   60.19    3.10
   1  21   1   61.09    3.60
  -1  21  -1   58.69    3.50
  -2 -21  -1   11.50    1.60
   2 -21   1   11.60    1.90
   2 -21   1   10.30    1.60
   3 -21   1    1.40    1.00
  -3 -21  -1    1.60    0.90
   3 -21   1    1.60    0.80
   3  21   1    1.10    1.30
  -3  21  -1    1.40    1.30
  -4 -21  -1    7.50    1.50
   4 -21   1    7.20    1.40
   4 -21   1    9.30    1.90
  -4  21  -1    5.00    1.40
   4  21   1    5.90    1.40
  -5 -21  -1   43.30    2.50
   5 -21   1   42.90    2.50
   5 -21   1   43.60    2.40
   5  21   1   46.40    3.20
  -5  21  -1   43.20    3.20
   6 -21   1   27.50    1.90
  -6 -21  -1   27.30    2.00
   6 -21   1   26.20    2.80
   6  21   1   33.60    3.30
  -6  21  -1   24.60    3.40
  -7 -21  -1   21.50    1.70
   7 -21   1   25.00    1.70
   7 -21   1   21.00    2.00
   8 -21   1   10.60    1.30
   8 -21   1   10.20    1.80
  -8 -21  -1   10.80    1.30
   9 -21   1   27.80    2.10
 -10 -21  -1   21.40    1.50
   9 -22  -1   -1.00    0.70
  -9 -22   1    1.60    0.70
   8 -22  -1    0.60    0.70
  -8 -22   1    0.40    0.60
  -7 -22   1    0.00    0.60
   7 -22  -1    0.90    0.70
   6 -22  -1    1.30    0.70
   5 -22  -1    4.80    1.10
  -5 -22   1    4.70    1.20
   4 -22  -1    6.80    1.30
  -4 -22   1    4.70    1.30
   4  22  -1    5.90    1.50
  -4  22   1    3.90    1.40
   3 -22  -1    2.60    1.20
  -3 -22   1    1.90    0.70
  -3  22   1    2.50    1.30
   3  22  -1    6.80    2.20
  -2 -22   1   -0.10    0.70
   2 -22  -1    0.20    0.80
  -2  22   1   -0.30    1.30
   2  22  -1    1.70    1.20
  -1 -22   1   13.00    1.40
   1 -22  -1   10.50    1.40
  -1  22   1    9.30    2.00
   1  22  -1   17.00    2.30
   0 -22   1    1.10    0.70
   0 -22  -1    1.10    0.70
   0  22  -1    0.10    1.20
   0  22   1    1.10    1.20
   1 -22   1    6.20    1.20
  -1  22  -1    5.50    1.30
   1  22   1    4.70    1.30
   2 -22   1    1.30    0.70
  -2 -22  -1    2.10    0.70
   2  22   1   -0.90    1.30
  -2  22  -1    1.40    1.30
   3 -22   1    8.20    1.20
  -3 -22  -1    7.00    1.30
  -3  22  -1    7.10    2.30
  -4 -22  -1    3.60    1.20
   4 -22   1    3.50    1.10
   4  22   1    4.20    1.50
   5 -22   1   21.40    2.00
  -5 -22  -1   22.00    2.00
   6 -22   1    0.00    0.60
  -6 -22  -1    0.00    0.70
  -7 -22  -1    0.00    0.60
   7 -22   1   -0.10    0.60
   8 -22   1    7.00    1.10
  -8 -22  -1    8.20    1.10
  -6 -23   1   -0.30    0.60
   6 -23  -1    0.40    0.70
  -5 -23   1   18.60    1.30
   4 -23  -1   22.80    1.50
   3 -23  -1    0.20    0.60
  -3 -23   1   -0.30    0.60
   2 -23  -1   26.10    1.80
  -1 -23   1    0.30    0.60
   1 -23  -1   -0.80    1.10
   0 -23   1    1.70    0.70
   0 -23  -1    1.30    0.70
  -1 -23  -1    5.30    1.50
   1 -23   1    4.10    1.10
   2 -23   1    0.90    0.70
  -2 -23  -1    1.40    0.70
  -3 -23  -1   10.30    1.10
   3 -23   1    6.50    1.10
   4 -23   1    0.50    0.60
  -4 -23  -1    0.80    0.60
  -5 -23  -1   -0.60    0.60
   5 -23   1    1.40    0.60
   6 -23   1   24.50    1.50
  -6 -23  -1   25.30    1.50
  22   0  -2    9.60    2.00
 -22   0   2   12.10    2.00
  21   0  -2    0.00    0.70
  21   0  -2   -0.10    1.00
  21   0  -2    0.30    1.00
 -21   0   2   -0.60    1.10
  20   0  -2    1.90    1.10
  20   0  -2   -0.50    1.10
  20   0  -2    1.00    1.10
  19   0  -2    0.30    1.10
  19   0  -2    0.60    1.20
  19   0  -2    0.40    1.40
  18   0  -2  221.68    9.00
  18   0  -2  212.38    8.70
  18   0  -2  212.38    9.10
  17   0  -2   -1.00    1.10
  17   0  -2    1.90    1.50
  17   0  -2    0.30    1.40
  16   0  -2  213.68    8.70
  16   0  -2  199.48   10.60
  16   0  -2  223.18    9.20
  15   0  -2   -0.10    1.60
  15   0  -2    0.80    1.30
  15   0  -2   -0.90    1.50
  15   0  -2   -1.20    1.30
  14   0  -2  208.38    8.80
  14   0  -2  205.48    8.30
  14   0  -2  204.98    8.20
  14   0  -2  205.98    8.80
  13   0  -2    0.90    1.40
  13   0  -2    0.80    1.60
  13   0  -2    1.50    1.20
  13   0  -2   -0.80    1.60
  12   0  -2  191.68    7.70
  12   0  -2  192.68    7.80
  12   0  -2  195.78    8.20
  12   0  -2  188.18    8.10
  11   0  -2   -0.80    2.80
  11   0  -2   -0.30    1.50
 -11   0   2   -0.20    2.30
  10   0  -2 1766.02   60.19
 -10   0   2 1846.12   60.09
   9   0  -2    0.20    1.40
  -9   0   2    0.40    1.10
  -8   0   2   54.39    2.90
   8   0  -2   50.19    3.10
  -7   0   2   -0.40    0.60
   7   0  -2    0.30    0.70
   6   0  -2    0.70    0.50
  -6   0   2    1.40    0.50
  -5   0   2    0.20    0.40
   5   0  -2    0.40    0.40
  -4   0   2 3799.02  123.29
  -3   0   2    0.10    0.20
   3   0  -2    0.40    0.20
  -2   0   2  123.39    4.10
   0   0   2   10.70    0.60
   2   0   2   58.99    2.30
  -2   0  -2   50.19    2.20
   3   0   2    0.30    0.40
  -3   0  -2    0.00    0.30
  -4   0  -2 5274.07  171.48
  -5   0  -2   -0.30    0.60
   5   0   2    0.70    0.60
  -6   0  -2  745.73   25.50
   6   0   2  735.53   25.30
  -7   0  -2   -1.20    0.90
   7   0   2    1.00    1.10
  -8   0  -2  230.78    9.20
   8   0   2  229.38    9.50
   9   0   2    3.60    2.10
  -9   0  -2    1.60    1.50
 -10   0  -2  508.95   18.90
  11   0   2   -0.40    1.70
  11   0   2   -0.50    1.50
 -11   0  -2    4.80    2.90
  11   0   2    0.40    1.40
  11   0   2    0.20    3.60
  12   0   2    1.10    1.60
  12   0   2   -0.40    1.30
  12   0   2    1.50    1.70
  12   0   2   -0.50    1.30
 -12   0  -2    3.80    7.10
  13   0   2    1.60    1.70
  13   0   2   -0.20    1.50
  13   0   2   -1.00    1.40
  13   0   2   -0.60    1.20
  14   0   2   99.59    6.40
  14   0   2  103.09    8.00
  14   0   2  116.09    7.10
  14   0   2  127.89    6.30
  15   0   2   -1.50    1.60
  15   0   2    0.90    1.30
  15   0   2    0.30    1.40
  15   0   2   -0.20    1.30
  16   0   2  229.78    9.90
  16   0   2  233.08    9.60
  16   0   2  232.98    9.30
  16   0   2  236.78    9.30
  17   0   2    0.20    1.40
  17   0   2    3.70    1.20
  17   0   2    0.30    1.40
  18   0   2   12.40    2.70
  18   0   2   17.00    2.70
  18   0   2   14.10    2.30
  19   0   2    2.00    1.20
  19   0   2   -0.70    1.00
  19   0   2    0.10    1.20
  20   0   2   45.10    3.00
  20   0   2   51.99    2.80
  20   0   2   50.49    3.30
  21   0   2    0.10    0.80
  21   0   2   -1.50    1.20
 -21   0  -2    1.10    0.90
  21   0   2   -0.30    0.90
 -22   0  -2    1.60    0.80
 -22  -1   2   -0.70    1.20
  22  -1  -2   -0.20    1.40
  22   1  -2    1.10    0.90
  22   1  -2    0.30    0.90
 -22   1   2   -1.40    1.20
 -21  -1   2   15.90    2.00
  21  -1  -2    9.10    2.20
  21  -1  -2   12.20    1.50
  21  -1  -2   13.70    2.10
  21   1  -2   15.30    2.10
  21   1  -2   12.90    1.90
  21   1  -2   12.00    1.70
 -21   1   2   14.50    2.10
  20  -1  -2   28.60    2.60
 -20  -1   2   29.30    2.60
  20  -1  -2   30.40    2.30
  20  -1  -2   27.30    2.70
  20   1  -2   38.60    3.40
  20   1  -2   31.70    2.70
  20   1  -2   30.20    2.30
  19  -1  -2    1.30    1.50
  19  -1  -2   -0.60    1.20
  19  -1  -2    1.30    1.20
  19   1  -2    1.20    1.40
  19   1  -2    2.40    1.20
  19   1  -2    1.50    1.20
  18  -1  -2   22.10    3.10
  18  -1  -2   27.90    3.00
  18  -1  -2   29.50    2.60
  18   1  -2   25.90    2.70
  18   1  -2   30.40    3.20
  18   1  -2   31.50    3.00
  17  -1  -2   24.00    3.10
  17  -1  -2   16.00    2.40
  17  -1  -2   21.50    5.10
  17   1  -2   23.40    3.00
  17   1  -2   18.40    3.10
  17   1  -2   29.30    3.00
  16  -1  -2    3.50    1.40
  16  -1  -2    2.60    1.30
  16  -1  -2    1.60    1.50
  16  -1  -2    0.40    1.60
  16   1  -2    2.70    1.40
  16   1  -2    2.00    1.50
  16   1  -2    4.00    1.70
  15  -1  -2   26.20    3.20
  15  -1  -2   27.10    2.70
  15  -1  -2   23.80    3.30
  15  -1  -2   28.20    2.80
  15   1  -2   25.70    3.40
  15   1  -2   21.20    2.80
  15   1  -2   24.30    3.20
  14  -1  -2   22.70    3.10
  14  -1  -2   16.50    3.20
  14  -1  -2   20.80    2.70
  14  -1  -2   15.20    2.40
  14   1  -2   19.50    3.10
  14   1  -2   23.90    2.50
  14   1  -2   16.20    2.80
  14   1  -2   23.90    3.20
  13  -1  -2   80.39    4.30
  13  -1  -2   76.89    4.10
  13  -1  -2   78.99    4.70
  13  -1  -2   72.19    4.80
  13   1  -2   77.49    4.80
  13   1  -2   76.79    4.20
  13   1  -2   73.39    4.10
  13   1  -2   77.49    4.80
  12  -1  -2   58.19    3.70
  12  -1  -2   52.99    3.40
  12  -1  -2   55.09    4.20
  12  -1  -2   57.39    4.10
  12   1  -2   55.89    4.10
  12   1  -2   61.29    4.20
  12   1  -2   53.59    3.60
  12   1  -2   58.89    3.70
  11  -1  -2   56.59    3.70
  11  -1  -2   57.79    4.20
 -11  -1   2   49.40    5.10
 -11   1   2   54.39    5.20
  11   1  -2   53.39    3.60
  11   1  -2   61.89    7.20
  10  -1  -2   25.80    4.20
 -10  -1   2   22.80    3.20
  10   1  -2   24.50    4.10
 -10   1   2   27.20    3.40
  -9  -1   2   36.60    2.80
   9  -1  -2   49.00    3.50
  -9   1   2   47.40    3.10
   9   1  -2   38.20    3.20
   8  -1  -2  287.67   10.70
  -8  -1   2  294.47   10.50
  -8   1   2  289.47   10.70
   8   1  -2  297.37   10.60
   7  -1  -2   27.50    2.00
  -7  -1   2   26.60    1.80
  -7   1   2   30.20    2.10
   7   1  -2   25.50    1.90
  -6  -1   2  130.99    5.00
   6  -1  -2  135.99    5.20
   6   1  -2  135.99    5.10
  -6   1   2  134.19    5.20
  -5  -1   2  175.28    6.10
   5  -1  -2  168.68    6.30
   5   1  -2  180.28    6.20
  -5   1   2  172.68    6.30
  -4  -1   2   67.59    2.50
   4  -1  -2   65.39    2.70
   4   1  -2   67.59    2.60
  -4   1   2   69.79    2.80
  -3  -1   2  353.56   12.00
  -3   1   2  350.26   12.10
   3   1  -2  382.36   12.00
  -2  -1   2  204.88    6.60
   2   1  -2  193.78    6.60
  -2   1   2  203.88    6.80
   1  -1  -2   13.70    0.70
  -1   1   2   14.00    0.70
   1   1  -2   14.50    0.60
   0  -1  -2    5.30    0.50
   0  -1   2    7.10    0.50
   0   1   2    6.30    0.50
   0   1  -2    6.30    0.50
   1  -1   2    7.70    0.60
  -1  -1  -2    7.20    0.60
  -1   1  -2    7.60    0.60
   1   1   2    8.10    0.60
   2  -1   2  166.68    6.00
  -2  -1  -2  171.38    6.00
  -2   1  -2  161.78    6.00
   2   1   2  175.58    6.00
  -3  -1  -2   53.59    2.40
   3  -1   2   53.69    2.40
  -3   1  -2   52.09    2.40
   3   1   2   49.40    2.40
   4  -1   2   31.90    1.90
  -4  -1  -2   31.50    1.80
   4   1   2   30.00    1.80
  -4   1  -2   27.70    1.80
   5  -1   2  605.54   20.00
  -5  -1  -2  576.34   19.90
  -5   1  -2  597.74   20.00
   5   1   2  552.24   19.90
   6  -1   2  445.16   16.30
  -6  -1  -2  460.95   16.20
  -6   1  -2  461.35   16.30
   6   1   2  485.95   16.40
   7  -1   2  420.06   15.20
  -7  -1  -2  418.96   15.00
   7   1   2  427.66   15.20
  -7   1  -2  407.16   15.00
   8  -1   2   16.20    3.20
  -8  -1  -2   19.00    2.50
   8   1   2   21.80    3.20
   9  -1   2  922.71   33.60
  -9  -1  -2 1003.60   33.40
   9   1   2  923.01   33.60
  -9   1  -2 1017.60   33.50
 -10  -1  -2    2.20    2.00
  10   1   2   11.00    4.80
 -10   1  -2   -0.80    2.10
 -11  -1  -2    4.60    2.90
  11  -1   2    9.20    3.00
  11  -1   2   10.20    2.50
  11  -1   2    7.10    2.40
 -11   1  -2    5.10    3.00
  11   1   2    9.50    3.30
  11   1   2   13.00    3.20
  11   1   2    5.80    1.70
  11   1   2   11.90    2.50
  12  -1   2  265.17   10.30
  12  -1   2  257.47   10.50
  12  -1   2  254.17    9.90
  12  -1   2  261.67    9.90
  12   1   2  263.77   10.30
  12   1   2  274.47   10.50
  12   1   2  253.27   10.00
  12   1   2  265.57   10.00
  13  -1   2   -1.10    1.20
  13  -1   2    5.60    1.40
  13  -1   2    3.80    1.50
  13  -1   2    2.50    1.80
  13   1   2    1.20    1.40
  13   1   2    0.60    1.30
  13   1   2    1.60    1.50
  13   1   2    2.20    1.50
  14  -1   2   13.20    2.80
  14  -1   2   13.80    2.40
  14  -1   2   11.00    3.20
  14   1   2    7.50    2.20
  14   1   2   10.30    2.50
  15  -1   2    2.90    1.40
  15  -1   2    2.00    1.20
  15  -1   2    2.20    1.60
  15  -1   2    2.10    1.20
  15   1   2    3.40    1.30
  15   1   2    5.20    1.40
  15   1   2    2.60    1.50
  15   1   2    3.10    1.20
  16  -1   2    4.50    1.30
  16  -1   2    4.40    1.60
  16  -1   2    6.40    1.40
  16  -1   2    5.80    1.60
  16   1   2    8.10    2.30
  16   1   2   10.50    2.80
  16   1   2    5.40    1.50
  17  -1   2   71.29    4.50
  17  -1   2   65.39    4.40
  17  -1   2   73.29    4.00
  17  -1   2   71.99    4.00
  17   1   2   71.69    4.00
  17   1   2   71.19    4.30
  17   1   2   76.29    4.90
  18  -1   2    9.50    2.80
  18  -1   2    8.50    2.20
  18   1   2   10.50    2.70
  18   1   2    6.10    1.40
  18   1   2    9.30    2.60
  19  -1   2    8.40    2.00
  19  -1   2   11.80    2.30
  19  -1   2    8.10    2.50
  19   1   2    7.90    2.00
  19   1   2   10.30    2.50
  19   1   2   11.80    2.30
  20  -1   2    4.40    1.40
  20  -1   2    9.20    2.40
  20  -1   2    5.50    1.60
  20   1   2    6.10    1.60
  20   1   2    3.60    1.10
  20   1   2    6.50    2.00
 -21  -1  -2   34.60    2.20
  21  -1   2   29.80    2.40
  21  -1   2   35.40    3.00
  21   1   2   33.20    2.90
  21   1   2   32.60    2.50
 -22  -1  -2    2.60    0.80
  22  -1   2    1.50    0.90
  22   1   2    1.40    0.90
 -22   1  -2    2.60    0.80
 -22  -2   2    0.90    1.20
  22  -2  -2   -0.10    0.70
  22  -2  -2    0.20    1.00
  22   2  -2    1.40    0.90
  22   2  -2   -1.40    1.00
 -22   2   2   -1.20    1.20
  21  -2  -2   81.79    4.20
 -21  -2   2   76.59    3.70
  21   2  -2   80.89    3.90
  20  -2  -2    0.10    1.20
 -20  -2   2    3.80    1.20
  20  -2  -2   -0.10    1.10
  20  -2  -2    1.80    0.90
  20   2  -2    1.40    0.90
  20   2  -2    0.20    1.20
  20   2  -2    0.90    1.00
  19  -2  -2   37.30    3.50
  19  -2  -2   35.20    2.90
  19  -2  -2   42.10    3.20
  19   2  -2   44.70    3.10
  19   2  -2   36.00    3.50
  19   2  -2   40.00    3.00
  18  -2  -2   91.49    4.60
  18  -2  -2   93.39    5.10
  18  -2  -2   95.89    5.00
  18   2  -2   92.39    5.00
  18   2  -2   94.59    5.20
  18   2  -2   97.99    4.80
  17  -2  -2    3.00    1.30
  17  -2  -2    0.20    1.30
  17  -2  -2    0.60    1.50
  17  -2  -2    1.40    1.50
  17   2  -2    2.10    1.30
  17   2  -2    0.70    1.20
  17   2  -2    1.50    1.60
  16  -2  -2  168.78    7.80
  16  -2  -2  180.68    7.30
  16  -2  -2  170.28    7.40
  16  -2  -2  174.58    7.90
  16   2  -2  174.18    8.00
  16   2  -2  171.28    7.90
  16   2  -2  179.98    7.70
  15  -2  -2    5.40    1.40
  15  -2  -2    3.50    1.30
  15  -2  -2    2.60    1.50
  15  -2  -2    4.50    1.70
  15   2  -2    3.20    1.40
  15   2  -2    3.40    1.70
  15   2  -2    7.70    2.70
  14  -2  -2    4.90    1.40
  14  -2  -2    9.80    2.90
  14  -2  -2    4.90    1.70
  14  -2  -2    6.50    2.20
  14   2  -2    4.60    1.70
  14   2  -2    3.60    1.40
  14   2  -2    3.50    1.60
  13  -2  -2   13.80    3.10
  13  -2  -2   16.60    2.30
  13  -2  -2   17.40    3.30
  13  -2  -2   16.70    2.50
  13   2  -2   16.60    3.30
  13   2  -2   19.70    2.90
  13   2  -2   16.00    2.50
  12  -2  -2   22.90    2.70
  12  -2  -2   19.00    3.70
  12  -2  -2   23.20    3.10
  12  -2  -2   23.50    2.90
  12   2  -2   23.20    2.70
  12   2  -2   26.10    3.00
  12   2  -2   24.60    3.30
  12   2  -2   27.40    3.50
  11  -2  -2  290.57   10.70
  11  -2  -2  280.37   11.00
  11   2  -2  282.67   11.20
  11   2  -2  278.97   10.70
 -11   2   2  290.17   12.00
 -10  -2   2    3.00    1.50
  10   2  -2    3.70    2.20
 -10   2   2    2.50    1.90
  -9  -2   2  300.97   11.20
  -9   2   2  305.67   11.70
   9   2  -2  315.57   11.50
  -8  -2   2 1196.88   39.80
  -8   2   2 1158.28   40.10
   8   2  -2 1237.58   39.90
  -7  -2   2  479.65   16.40
  -7   2   2  489.45   16.80
   7   2  -2  476.25   16.50
  -6  -2   2  508.85   17.40
  -6   2   2  505.05   17.70
   6   2  -2  536.55   17.50
  -5  -2   2  326.47   11.30
  -5   2   2  326.87   11.60
   5   2  -2  344.97   11.40
  -4  -2   2 3900.81  128.79
  -4   2   2 4040.40  129.19
  -3  -2   2  374.56   12.50
   3   2  -2  402.76   12.50
  -3   2   2  351.86   12.70
  -2  -2   2   77.19    2.80
   2   2  -2   78.59    2.80
  -2   2   2   80.99    3.00
   1  -2  -2   25.10    1.30
  -1   2   2   26.60    1.30
   1   2  -2   28.70    1.20
   0  -2  -2   37.00    1.60
   0   2   2   35.90    1.60
   0   2  -2   37.40    1.60
  -1  -2  -2   76.69    3.10
   1  -2   2   81.99    3.10
  -1   2  -2   79.29    3.10
   1   2   2   81.49    3.10
   2  -2   2  745.13   24.80
  -2  -2  -2  746.03   24.70
   2   2   2  761.92   24.80
  -2   2  -2  731.43   24.80
  -3  -2  -2  665.13   22.90
   3  -2   2  675.33   23.10
   3   2   2  710.13   23.00
  -3   2  -2  700.53   23.10
  -4  -2  -2 9999.00  307.17
  -4   2  -2 8938.41  307.27
   5  -2   2 2833.22   90.39
  -5  -2  -2 2691.23   90.09
  -5   2  -2 2690.63   90.19
   5   2   2 2792.42   90.19
  -6  -2  -2   90.69    4.10
   6  -2   2   84.89    4.20
   6   2   2   92.49    4.30
  -6   2  -2   88.79    4.30
   7  -2   2  150.18    6.80
  -7  -2  -2  157.28    6.50
   7   2   2  163.78    6.80
  -7   2  -2  159.78    6.80
   8  -2   2  601.34   22.10
  -8  -2  -2  616.84   21.70
   8   2   2  623.74   22.00
  -8   2  -2  633.14   22.00
   9  -2   2   60.59    5.70
  -9  -2  -2   73.29    4.60
  -9   2  -2   72.89    4.70
   9   2   2   69.39    5.50
 -10  -2  -2  253.87   11.00
 -10   2  -2  263.47   11.20
 -11  -2  -2   74.39    7.30
  11  -2   2   83.69    4.30
  11  -2   2   86.69    4.80
  11  -2   2   87.19    4.40
  11   2   2   85.79    4.90
  11   2   2   85.49    5.10
  11   2   2   87.19    4.40
  11   2   2   87.69    4.70
 -11   2  -2  101.59    7.60
  12  -2   2   26.50    2.70
  12  -2   2   30.10    2.50
  12  -2   2   25.20    3.10
  12  -2   2   33.00    4.20
  12   2   2   23.60    3.20
  12   2   2   29.10    2.90
  12   2   2   25.70    2.70
  12   2   2   19.50    3.30
  13  -2   2    0.00    1.30
  13  -2   2    3.90    2.00
  13  -2   2    0.20    1.40
  13  -2   2    0.30    1.20
  13   2   2   -1.20    1.40
  13   2   2    0.90    1.60
  13   2   2    2.50    1.50
  13   2   2   -0.50    1.30
  14  -2   2  365.96   13.60
  14  -2   2  361.36   13.60
  14  -2   2  352.66   13.10
  14  -2   2  357.86   13.00
  14   2   2  319.87   14.10
  14   2   2  367.36   13.60
  15  -2   2   61.49    4.10
  15  -2   2   56.69    3.50
  15  -2   2   54.59    3.50
  15  -2   2   53.29    4.30
  15   2   2   57.09    4.10
  15   2   2   55.59    4.10
  15   2   2   59.79    3.70
  16  -2   2    0.70    1.20
  16  -2   2    1.40    1.70
  16  -2   2    1.30    1.40
  16  -2   2    2.90    1.30
  16   2   2   -0.50    1.40
  16   2   2    2.20    1.50
  16   2   2    1.50    1.30
  17  -2   2   -1.10    1.20
  17  -2   2   -0.60    1.10
  17  -2   2    2.40    1.70
  17  -2   2    1.60    1.40
  17   2   2   -0.10    1.10
  17   2   2   -0.10    1.30
  17   2   2    0.40    1.80
  18  -2   2    1.10    2.00
  18  -2   2    1.50    1.40
  18  -2   2    0.70    1.20
  18   2   2    0.20    1.10
  18   2   2    2.00    1.30
  18   2   2    1.60    1.30
  19  -2   2    7.50    2.30
  19  -2   2    9.70    2.70
  19  -2   2    9.00    1.90
  19   2   2    9.40    1.90
  19   2   2    9.10    2.30
 -20  -2  -2    5.20    1.70
  20  -2   2    2.10    1.50
  20  -2   2    0.80    0.80
  20  -2   2    0.70    1.10
  20   2   2    2.00    1.00
  20   2   2    1.40    1.10
  20   2   2   -0.70    0.90
  21  -2   2    7.30    1.40
 -21  -2  -2    7.50    1.50
  21  -2   2   10.30    1.80
  21   2   2    7.20    1.80
  21   2   2    6.00    1.80
  22  -2   2    0.70    0.70
  22  -2   2    0.00    0.90
 -22  -2  -2    2.30    0.80
  22   2   2    0.70    1.10
  22   2   2    0.50    1.00
 -22   2  -2    1.70    0.90
 -22  -3   2   22.80    2.30
 -22   3   2   24.50    2.40
  22   3  -2   29.90    2.20
  22   3  -2   26.90    1.90
 -21  -3   2   16.60    2.10
  21  -3  -2   19.90    2.10
  21  -3  -2   25.70    2.10
  21   3  -2   18.90    2.20
  21   3  -2   23.00    1.90
  20  -3  -2    2.60    1.40
 -20  -3   2    2.80    1.10
  20  -3  -2    1.30    0.90
  20  -3  -2    3.70    1.20
  20   3  -2    2.10    1.30
  20   3  -2    0.60    1.00
  19  -3  -2    0.30    1.40
 -19  -3   2   -0.80    1.20
  19  -3  -2   -0.90    1.20
  19  -3  -2    0.90    1.00
  19   3  -2    1.00    1.00
  19   3  -2   -1.40    1.10
  19   3  -2   -0.30    1.40
  18  -3  -2   11.60    2.10
  18  -3  -2   11.10    2.70
  18  -3  -2   14.70    2.90
  18   3  -2   13.80    2.60
  18   3  -2   11.10    2.20
  18   3  -2   10.20    3.00
  17  -3  -2   46.90    3.20
  17  -3  -2   46.00    3.80
  17  -3  -2   50.79    3.20
  17  -3  -2   45.50    3.80
  17   3  -2   46.90    3.60
  17   3  -2   45.40    3.30
  17   3  -2   40.90    3.80
  16  -3  -2   -1.30    1.20
  16  -3  -2   -1.30    1.20
  16  -3  -2   -0.30    1.60
  16  -3  -2    1.50    2.00
  16   3  -2    1.40    1.70
  16   3  -2    1.60    1.30
  16   3  -2   -0.80    1.40
  15  -3  -2    0.70    1.30
  15  -3  -2   -1.80    1.70
  15  -3  -2    1.10    1.20
  15  -3  -2   -2.20    1.40
  15   3  -2    2.60    1.70
  15   3  -2    0.00    1.40
  15   3  -2   -1.10    1.40
  14  -3  -2   68.49    4.60
  14  -3  -2   68.99    3.90
  14  -3  -2   66.39    4.60
  14  -3  -2   52.29    6.20
  14   3  -2   50.59    6.00
  14   3  -2   71.39    4.60
  13  -3  -2   21.40    3.60
  13  -3  -2   17.20    3.00
  13  -3  -2   17.40    2.40
  13  -3  -2   20.20    2.60
  13   3  -2   16.00    3.40
  13   3  -2   11.90    2.90
  13   3  -2   11.60    2.40
  12  -3  -2   24.20    3.90
  12  -3  -2   22.30    2.80
  12  -3  -2   19.50    2.50
  12  -3  -2   29.70    3.40
  12   3  -2   19.70    3.70
  12   3  -2   28.90    3.30
  12   3  -2   19.60    2.80
  11  -3  -2   50.79    4.10
  11  -3  -2   49.60    5.60
  11  -3  -2   50.79    3.20
  11   3  -2   54.79    3.50
  11   3  -2   50.49    3.90
 -11   3   2   49.30    6.00
 -10  -3   2   41.50    3.80
 -10   3   2   46.00    4.60
  -9  -3   2   86.99    4.30
   9   3  -2   83.29    4.80
  -9   3   2   91.79    5.20
  -8  -3   2  532.45   18.30
  -8   3   2  522.95   18.80
   8   3  -2  541.65   18.50
  -7  -3   2  511.55   17.60
   7   3  -2  526.95   17.80
  -7   3   2  513.55   18.10
  -6  -3   2  205.28    7.60
  -6   3   2  217.58    8.10
   6   3  -2  218.58    7.80
  -5  -3   2  650.53   21.90
   5   3  -2  681.73   22.00
  -5   3   2  643.84   22.30
  -4  -3   2  360.86   12.10
  -4   3   2  345.07   12.60
   4   3  -2  365.56   12.10
  -3  -3   2  116.69    4.20
   3   3  -2  116.19    4.20
  -3   3   2  120.19    4.50
  -3   3   2  112.09    4.40
  -2  -3   2  199.28    6.90
   2   3  -2  206.08    6.90
  -2   3   2  191.88    7.10
   1  -3  -2  630.04   21.50
  -1   3   2  644.94   21.50
   1   3  -2  659.53   21.30
   0  -3  -2  316.27   11.20
   0   3  -2  309.87   11.10
   0   3   2  353.86   11.20
  -1  -3  -2  339.07   11.10
   1   3   2  310.67   11.00
  -1   3  -2  315.17   11.00
   2  -3   2   26.90    1.60
  -2  -3  -2   28.10    1.60
  -2   3  -2   28.90    1.80
   2   3   2   29.40    1.60
  -3  -3  -2  329.57   11.60
   3  -3   2  326.37   11.70
   3   3   2  354.76   11.70
  -3   3  -2  327.87   11.70
   4  -3   2 1011.70   34.70
  -4  -3  -2 1003.90   34.50
  -4   3  -2 1083.59   34.80
   4   3   2 1055.39   34.60
  -5  -3  -2   74.19    3.40
   5  -3   2   73.19    3.60
   5   3   2   58.09    4.20
  -5   3  -2   75.29    3.60
   6  -3   2   18.00    2.30
  -6  -3  -2   13.30    1.90
   6   3   2   16.30    2.20
  -6   3  -2   17.00    2.00
   7  -3   2   57.79    4.00
  -7  -3  -2   58.99    3.50
   7   3   2   64.29    3.90
  -7   3  -2   59.99    3.70
   8  -3   2   25.90    3.80
  -8   3  -2   25.80    3.20
   8   3   2   33.00    3.70
   9  -3   2  731.13   28.10
  -9  -3  -2  614.14   23.20
  -9   3  -2  677.13   23.80
   9   3   2  615.64   23.70
 -10  -3  -2   84.49    5.70
 -10   3  -2   76.29    6.20
  11  -3   2   19.40    2.30
 -11  -3  -2   30.80    6.30
  11  -3   2   19.80    3.10
  11  -3   2   14.70    2.30
  11   3   2   15.60    3.00
 -11   3  -2   20.00    7.00
  11   3   2   20.70    2.60
  11   3   2   22.60    3.50
  11   3   2   25.50    3.10
  12  -3   2   70.29    3.70
  12  -3   2   71.39    3.80
  12  -3   2   63.19    4.20
  12  -3   2   67.99    5.30
  12   3   2   68.59    4.20
  12   3   2   66.79    3.90
  12   3   2   64.49    4.50
  13  -3   2    4.00    1.30
  13  -3   2    2.50    2.00
  13  -3   2    1.70    1.20
  13  -3   2    2.60    1.50
  13   3   2    1.40    1.50
  13   3   2    3.20    1.70
  13   3   2    2.80    1.50
  14  -3   2  261.57   10.90
  14  -3   2  263.47   10.70
  14  -3   2  263.57   10.20
  14  -3   2  264.37   10.30
  14   3   2  267.97   10.80
  14   3   2  273.87   10.80
  14   3   2  279.07   10.40
  15  -3   2   13.30    2.30
  15  -3   2   12.50    2.30
  15  -3   2   15.60    3.60
  15  -3   2   12.40    2.90
  15   3   2   16.40    2.50
  15   3   2   10.70    2.00
  15   3   2   12.00    2.80
  16  -3   2   29.80    3.60
  16  -3   2   36.90    2.90
  16  -3   2   37.40    3.50
  16  -3   2   32.00    3.80
  16   3   2   37.10    3.30
  16   3   2   36.00    3.60
  16   3   2   35.30    3.00
  17  -3   2   43.10    4.10
  17  -3   2   42.20    3.20
  17  -3   2   50.39    3.70
  17  -3   2   43.40    3.10
  17   3   2   50.69    3.70
  17   3   2   54.09    3.30
  17   3   2   51.19    3.80
  18  -3   2   30.10    2.60
  18  -3   2   26.50    3.60
  18  -3   2   28.30    2.70
  18  -3   2   27.30    3.10
  18   3   2   28.70    2.80
  18   3   2   28.70    3.00
  18   3   2   23.20    3.30
  19  -3   2   15.00    3.50
 -19  -3  -2   17.10    2.30
  19  -3   2   17.10    2.00
  19  -3   2   21.10    2.50
  19   3   2   23.00    2.70
  19   3   2   18.70    2.40
  19   3   2   16.30    2.10
  20  -3   2   -0.40    1.00
  20  -3   2    3.10    1.00
 -20  -3  -2    1.40    1.00
  20   3   2    2.00    1.20
  20   3   2    1.70    1.00
  21  -3   2    1.40    0.90
 -21  -3  -2    4.10    1.40
  21  -3   2   -0.10    0.70
  21   3   2    5.50    1.80
  21   3   2    0.20    0.90
 -22  -3  -2    0.10    0.90
  22  -3   2    0.70    0.80
  22  -3   2    0.40    0.70
 -22   3  -2   -0.10    0.80
  22   3   2    1.40    1.20
  22  -4  -2    8.60    1.60
 -22  -4   2    9.50    2.50
  22  -4  -2   10.40    1.30
  22   4  -2   10.70    1.50
  22   4  -2   19.00    3.90
 -21  -4   2    0.80    1.10
  21  -4  -2   -0.30    1.00
  21  -4  -2    0.90    0.70
  21   4  -2    0.10    1.20
  21   4  -2    0.60    0.80
 -20  -4   2    1.40    1.10
  20  -4  -2    1.60    1.10
  20  -4  -2    0.80    0.80
  20   4  -2    1.40    1.00
  20   4  -2    1.30    1.30
 -19  -4   2    9.50    2.20
  19  -4  -2    4.90    1.60
  19  -4  -2    3.70    1.30
  19  -4  -2    6.80    1.80
  19   4  -2    4.50    1.50
  19   4  -2    4.20    1.20
  18  -4  -2   63.69    3.70
 -18  -4   2   66.99    3.90
  18  -4  -2   59.49    4.40
  18  -4  -2   58.79    4.10
  18  -4  -2   62.09    3.60
  18   4  -2   68.29    4.40
  18   4  -2   63.79    3.80
  18   4  -2   62.29    4.10
  17  -4  -2    1.90    1.20
  17  -4  -2    1.20    1.60
  17  -4  -2    6.50    2.00
  17  -4  -2    3.50    1.40
  17   4  -2   -0.70    1.40
  17   4  -2    1.40    1.60
  17   4  -2    2.30    1.30
  16  -4  -2   62.99    4.60
  16  -4  -2   69.09    3.90
  16  -4  -2   72.59    4.00
  16  -4  -2   73.59    4.60
  16   4  -2   66.59    4.10
  16   4  -2   73.89    4.50
  16   4  -2   65.79    4.60
  15  -4  -2   10.80    3.00
  15  -4  -2    9.40    3.50
  15  -4  -2   12.90    2.20
  15  -4  -2   10.60    2.40
  15   4  -2    7.40    2.70
  15   4  -2    8.50    2.30
  14  -4  -2  249.08    9.90
  14  -4  -2  233.78   10.10
  14  -4  -2  252.27    9.70
  14  -4  -2  240.08   10.10
  14   4  -2  252.27   10.20
  14   4  -2  260.97    9.80
  13  -4  -2    0.90    2.00
  13  -4  -2   -0.60    1.30
  13  -4  -2    0.30    1.20
  13  -4  -2    1.50    1.60
  13   4  -2    2.00    1.40
  13   4  -2    3.30    1.30
  13   4  -2    1.10    1.80
  12  -4  -2    2.50    2.10
  12  -4  -2    2.50    1.20
  12  -4  -2    1.00    1.30
  12  -4  -2    3.60    1.70
  12   4  -2    1.20    1.30
  12   4  -2    1.70    2.00
  12   4  -2    4.20    1.60
  11  -4  -2    0.80    1.70
  11  -4  -2    0.90    1.50
  11  -4  -2    1.50    1.40
  11   4  -2    4.70    3.00
 -11   4   2    0.20    3.40
  11   4  -2   -0.50    1.30
  11   4  -2    0.30    1.50
 -10  -4   2    0.90    1.90
 -10   4   2    1.70    2.30
  -9  -4   2   -0.30    1.30
  -9   4   2   -0.30    1.70
   9   4  -2    1.40    1.80
  -8  -4   2  143.89    6.00
   8   4  -2  145.69    6.80
  -8   4   2  156.28    6.70
  -7  -4   2   17.90    1.70
   7   4  -2   19.30    2.20
  -7   4   2   19.10    2.40
  -6  -4   2  490.45   16.90
   6   4  -2  504.55   17.00
  -6   4   2  492.95   17.40
  -5  -4   2   10.00    1.10
   5   4  -2   11.80    1.20
  -5   4   2   11.30    1.40
  -4  -4   2 1219.48   40.30
  -4   4   2 1195.18   40.60
   4   4  -2 1229.38   40.30
  -4   4   2 1250.47   40.70
  -3  -4   2 4011.50  135.79
  -3   4   2 4426.06  136.19
  -3   4   2 4099.49  136.09
   1  -4  -2  396.26   13.70
  -1   4   2  393.26   13.70
   1   4  -2  406.06   13.60
   0  -4  -2 2964.20  100.09
   0   4  -2 3116.39  100.09
   0   4  -2 2982.80   99.99
   0   4   2 3220.18  100.19
  -1  -4  -2  536.15   18.10
   1   4   2  562.44   18.10
  -1   4  -2  503.65   18.10
  -2  -4  -2 6751.12  219.58
  -2   4  -2 6769.42  219.58
  -3  -4  -2 9012.30  293.27
  -3   4  -2 9062.19  293.37
  -4  -4  -2  582.84   19.60
   4  -4   2  555.14   19.70
   4   4   2  548.35   20.10
  -4   4  -2  605.04   19.80
   5  -4   2  212.98    8.40
  -5  -4  -2  209.18    8.20
   5   4   2  227.58    8.40
  -5   4  -2  219.78    8.50
  -6  -4  -2   65.19    3.40
   6  -4   2   62.79    3.80
  -6   4  -2   63.99    3.70
   6   4   2   63.09    3.60
   7  -4   2  274.97   11.40
  -7  -4  -2  291.47   11.00
  -7   4  -2  300.97   11.40
   7   4   2  296.87   11.30
   8  -4   2 1437.56   51.99
  -8  -4  -2 1578.74   51.59
   8   4   2 1473.05   51.79
  -8   4  -2 1655.83   52.19
  -9  -4  -2  198.18    8.70
  -9   4  -2  197.28    9.20
   9   4   2  200.08    9.70
  10  -4   2  893.41   29.70
  10  -4   2  821.42   29.30
 -10  -4  -2  848.72   30.50
  10   4   2  878.21   30.10
 -10   4  -2  868.01   31.10
 -11  -4  -2  332.17   15.00
  11  -4   2  340.57   12.10
  11  -4   2  342.17   12.10
  11  -4   2  335.27   12.50
  11   4   2  331.27   12.60
  11   4   2  302.37   12.40
  11   4   2  336.17   12.30
  12  -4   2   41.10    3.60
  12  -4   2   38.00    2.90
  12  -4   2   42.40    2.80
  12  -4   2   29.00    9.10
  12   4   2   41.20    3.30
  12   4   2   47.60    4.20
  12   4   2   47.00    3.40
  13  -4   2   28.90    3.20
  13  -4   2   26.40    2.60
  13  -4   2   28.80    2.50
  13  -4   2   24.70    5.00
  13   4   2   19.70    3.60
  13   4   2   25.30    3.20
  13   4   2   27.70    3.00
  14  -4   2  364.26   16.80
  14  -4   2  435.36   15.40
  14  -4   2  434.76   15.50
  14  -4   2  450.05   16.00
  14   4   2  428.26   15.50
  14   4   2  442.46   16.00
  14   4   2  432.96   16.00
  15  -4   2   12.30    2.80
  15  -4   2   15.40    4.10
  15  -4   2   10.20    2.10
  15  -4   2   10.50    2.10
  15   4   2   10.40    2.70
  15   4   2    7.20    2.40
  15   4   2    8.90    3.20
  16  -4   2    1.20    1.20
  16  -4   2    6.60    2.00
  16  -4   2    1.70    2.20
  16  -4   2    3.80    2.20
  16   4   2    0.10    1.20
  16   4   2    2.70    1.40
  16   4   2    4.90    1.70
  17  -4   2   15.30    2.30
  17  -4   2   16.80    2.50
  17  -4   2   11.60    2.70
  17  -4   2   16.80    2.80
  17   4   2   17.10    2.70
  17   4   2   13.30    2.50
  17   4   2   20.00    3.10
  18  -4   2    5.30    1.40
 -18  -4  -2    7.10    2.30
  18   4   2    4.50    1.90
 -19  -4  -2   17.00    2.10
  19  -4   2   17.70    3.30
  19  -4   2   13.90    1.90
  19   4   2   14.00    2.20
  19   4   2   14.10    2.70
 -20  -4  -2   -1.30    1.00
  20  -4   2   -0.50    1.00
  20  -4   2    0.80    1.00
  20   4   2    1.30    0.90
  20   4   2   -2.40    1.20
  21  -4   2   24.80    2.30
 -21  -4  -2   30.50    2.00
  21   4   2   26.60    2.00
  21   4   2   33.10    2.50
  22  -4   2   12.70    1.60
  22  -4   2   12.30    1.30
 -22  -4  -2   10.50    1.50
 -22   4  -2   11.50    1.60
  22  -5  -2    1.30    0.60
  22  -5  -2   -0.70    0.90
 -22  -5   2    0.40    0.80
  22   5  -2   -0.20    0.70
  21  -5  -2   -0.30    0.90
 -21  -5   2   -1.20    1.10
  21  -5  -2   -1.00    1.00
  21   5  -2    1.60    1.40
  21   5  -2   -0.30    0.80
  20  -5  -2    1.20    0.90
 -20  -5   2    3.40    1.10
  20  -5  -2    0.70    1.10
  20   5  -2   -2.30    1.40
  20   5  -2    0.50    0.90
 -19  -5   2    5.20    1.30
  19  -5  -2    3.20    1.30
  19  -5  -2    4.00    1.00
  19   5  -2    2.50    1.50
  19   5  -2    5.50    2.00
  18  -5  -2   93.89    5.00
 -18  -5   2   95.59    5.40
  18  -5  -2   90.79    5.70
  18  -5  -2  101.79    6.20
  18   5  -2  101.09    6.40
  17  -5  -2   -0.10    1.90
  17  -5  -2    2.50    1.20
  17  -5  -2    2.50    1.10
  17  -5  -2    3.00    1.50
 -17  -5   2    4.50    1.40
  17   5  -2   -1.80    1.70
  17   5  -2    2.10    1.40
  17   5  -2    3.40    1.20
  16  -5  -2    2.40    1.90
  16  -5  -2    1.00    1.30
  16  -5  -2    1.40    1.60
 -16  -5   2   -0.30    1.30
  16  -5  -2    0.10    1.20
  16   5  -2   10.10    3.40
  16   5  -2    1.60    1.40
  16   5  -2   -0.30    1.60
  15  -5  -2    3.20    1.90
  15  -5  -2    6.50    2.10
  15  -5  -2    3.90    1.50
  15  -5  -2    7.40    2.20
  15   5  -2    4.90    1.40
  15   5  -2    5.50    2.00
  15   5  -2    4.00    1.50
  14  -5  -2   22.10    2.60
  14  -5  -2   23.30    3.40
  14  -5  -2   21.40    2.40
  14   5  -2   17.10    3.00
  14   5  -2   23.90    3.70
  14   5  -2   17.60    2.50
  13  -5  -2   71.99    4.00
  13  -5  -2   73.39    4.50
  13  -5  -2   67.99    5.20
  13  -5  -2   67.59    3.90
  13   5  -2   66.89    4.40
  13   5  -2   74.39    5.00
  13   5  -2   68.09    4.00
  12  -5  -2   35.10    3.60
  12  -5  -2   32.30    2.90
  12  -5  -2   33.90    4.60
  12  -5  -2   36.60    3.00
  12   5  -2   37.40    2.90
  12   5  -2   36.20    3.50
  12   5  -2   36.40    4.30
  11  -5  -2  122.89    6.10
  11  -5  -2  122.69    5.30
  11  -5  -2  116.09    5.30
  11   5  -2  117.89    5.90
 -11   5   2  123.79    9.80
  11   5  -2  103.79    6.80
  11   5  -2  127.29    5.50
 -10  -5   2   66.79    8.00
  10  -5  -2   86.49    4.90
 -10   5   2   79.59    6.70
  10   5  -2   87.29    7.80
  10   5  -2  103.29    6.40
  -9  -5   2    6.80    1.60
  -9   5   2   12.80    3.90
   9   5  -2    7.60    2.50
  -8  -5   2   30.90    2.70
   8   5  -2   33.00    3.30
  -8   5   2   30.60    3.50
  -7  -5   2   11.50    1.80
  -7   5   2   10.10    2.50
   7   5  -2   10.20    2.70
  -6  -5   2  126.89    5.20
  -6   5   2  132.79    5.80
   6   5  -2  128.39    5.30
  -5  -5   2   63.19    3.00
  -5   5   2   65.79    3.40
   5   5  -2   60.39    3.10
  -5   5   2   66.59    3.50
  -4  -5   2  270.87    9.50
   4   5  -2  276.37    9.50
  -4   5   2  258.47    9.90
  -4   5   2  258.87    9.80
  -3  -5   2   61.49    2.80
  -3   5   2   61.89    3.10
   3   5  -2   60.49    2.80
  -2   5   2  121.59    5.00
   2   5  -2  119.49    4.70
  -1   5   2   95.09    4.20
   1   5  -2  101.39    4.10
   0  -5  -2  156.98    5.90
   0   5  -2  146.59    5.70
   0   5   2  144.29    5.80
   0   5  -2  153.88    5.80
  -1  -5  -2 1658.83   56.39
  -1   5  -2 1695.03   56.39
   1   5   2 1785.22   56.49
  -2  -5  -2  366.66   13.20
   2   5   2  399.16   13.40
  -2   5  -2  366.76   13.30
  -3  -5  -2  642.24   21.90
   3   5   2  645.34   22.00
  -3   5  -2  640.74   22.00
  -4  -5  -2   23.50    1.90
  -4   5  -2   24.70    2.20
   4   5   2   26.40    2.10
  -5  -5  -2   24.10    2.20
   5   5   2   27.30    2.40
  -5   5  -2   24.50    2.40
  -6  -5  -2   38.10    2.80
  -6   5  -2   45.70    3.30
   6   5   2   41.80    3.30
  -7  -5  -2  518.15   18.90
   7   5   2  503.55   18.60
  -7   5  -2  518.35   18.80
  -8  -5  -2    5.80    1.50
   8   5   2    7.30    2.40
  -8   5  -2    7.50    2.00
  -9  -5  -2   78.39    5.40
   9   5   2   92.99   10.90
  -9   5  -2   68.39    6.00
 -10  -5  -2   91.49    6.90
  10  -5   2   85.59    4.30
  10  -5   2   82.49    4.10
  10  -5   2   87.89    5.30
 -10   5  -2   91.29    7.80
  10   5   2   78.39    4.70
  11  -5   2    2.60    1.20
  11  -5   2    1.20    1.80
  11  -5   2    0.90    1.10
 -11  -5  -2    0.90    5.90
  11   5   2    2.00    2.20
  11   5   2    1.40    1.50
  11   5   2    2.90    1.50
  12  -5   2  310.77   11.90
  12  -5   2  308.47   11.40
  12  -5   2  312.17   11.40
  12   5   2  306.57   11.90
  12   5   2  305.17   12.10
  12   5   2  306.07   11.60
  13  -5   2  480.75   16.90
  13  -5   2  439.16   16.50
  13  -5   2  479.35   16.50
  13   5   2  436.56   17.60
  13   5   2  447.96   16.90
  13   5   2  476.35   16.60
  14  -5   2  763.82   26.40
  14  -5   2  776.62   26.90
  14  -5   2  735.73   26.30
  14   5   2  781.02   27.10
  14   5   2  771.92   26.90
  14   5   2  776.02   26.50
  15  -5   2  140.29    6.50
  15  -5   2  143.09    6.70
  15  -5   2  143.69    6.20
  15   5   2  144.09    6.30
  15   5   2  132.19    6.80
  15   5   2  142.79    7.50
  16  -5   2   46.80    3.80
  16  -5   2   49.50    3.10
  16  -5   2   44.70    3.20
  16   5   2   45.00    3.70
  16   5   2   49.60    4.10
  16   5   2   46.80    3.30
  17  -5   2    0.30    1.50
  17  -5   2    0.30    1.10
  17  -5   2    1.40    1.10
 -17  -5  -2    1.40    1.20
  17   5   2    0.20    1.60
  17   5   2    1.30    1.30
  17   5   2    0.00    1.20
  18  -5   2    0.10    1.00
  18  -5   2    2.80    1.70
  18  -5   2    1.50    1.30
 -18  -5  -2    1.50    1.50
  18   5   2    0.70    1.50
  18   5   2    0.30    1.20
  19  -5   2    0.10    0.90
  19  -5   2   -1.30    0.90
 -19  -5  -2   -1.10    1.30
  19  -5   2   -1.30    1.10
  19   5   2    1.30    1.40
  19   5   2   -2.40    1.80
  20  -5   2    1.10    0.80
  20  -5   2    1.40    1.40
 -20  -5  -2    1.10    0.90
  20   5   2    0.00    1.40
  20   5   2    0.50    1.10
 -21  -5  -2   10.10    2.20
  21  -5   2   11.80    1.40
  21  -5   2   14.80    2.90
  21   5   2   14.40    2.10
  21   5   2    7.60    2.70
 -22  -5  -2    4.40    0.90
  22  -6  -2    0.10    0.60
  22   6  -2    1.90    0.70
  21  -6  -2    6.00    1.30
 -21  -6   2    7.00    1.80
  21   6  -2    6.20    1.40
  20  -6  -2    3.80    1.10
 -20  -6   2    3.10    1.10
  20   6  -2    2.10    1.60
  20   6  -2    4.60    1.70
 -19  -6   2    2.80    1.20
  19  -6  -2    0.50    0.80
  19  -6  -2    2.40    1.30
  19  -6  -2    0.70    1.10
  19   6  -2    0.70    1.60
  19   6  -2   -0.80    1.00
  18  -6  -2    1.80    1.60
  18  -6  -2    1.20    1.10
  18  -6  -2    1.70    1.30
 -18  -6   2    2.50    1.30
  18   6  -2   -1.40    1.70
  17  -6  -2   30.80    3.30
  17  -6  -2   33.60    2.60
 -17  -6   2   32.00    3.00
  17  -6  -2   31.20    2.70
  17   6  -2   23.90    3.80
  17   6  -2   37.30    3.30
  16  -6  -2    3.80    1.50
  16  -6  -2    5.40    1.20
 -16  -6   2    7.50    2.50
  16  -6  -2    5.00    1.30
  16   6  -2    4.20    1.50
  16   6  -2    4.50    2.00
  16   6  -2    8.40    2.20
  15  -6  -2  124.89    5.60
  15  -6  -2  118.79    6.20
  15  -6  -2  120.19    5.60
 -15  -6   2  123.89    6.00
  15   6  -2  125.89    6.60
  15   6  -2  123.79    6.40
  15   6  -2  125.69    5.90
  14  -6  -2  196.18    8.10
  14  -6  -2  195.18    8.70
 -14  -6   2  220.88    8.70
  14  -6  -2  208.58    8.30
  14   6  -2  200.18    8.80
  14   6  -2  206.08    8.40
  14   6  -2  205.98    9.10
  13  -6  -2   10.70    3.30
  13  -6  -2    4.70    1.30
  13  -6  -2    8.10    2.70
  13   6  -2    8.20    2.30
  13   6  -2   14.30    4.10
  13   6  -2    6.70    1.90
  12  -6  -2   67.99    3.70
  12  -6  -2   66.39    4.50
  12  -6  -2   69.99    3.70
  12   6  -2   60.09    3.80
  12   6  -2   60.69    5.50
  12   6  -2   62.29    4.30
  11  -6  -2   11.30    2.20
  11  -6  -2   10.70    2.40
  11   6  -2    8.10    2.80
  11   6  -2   10.20    2.40
  11   6  -2    7.70    1.80
  10  -6  -2  587.64   20.50
  10  -6  -2  613.44   20.60
  10   6  -2  582.44   21.00
  10   6  -2  586.14   20.70
 -10   6   2  605.84   22.90
  -9  -6   2  125.99    6.50
  -9   6   2  138.69    7.60
  -8  -6   2   38.70    3.30
   8   6  -2   37.80    4.10
  -8   6   2   36.40    4.50
  -7  -6   2    9.50    2.30
   7   6  -2   13.70    2.90
  -7   6   2   11.00    2.90
  -7   6   2   20.10    3.60
  -6  -6   2  207.98    8.10
  -6   6   2  204.28    8.60
  -6   6   2  211.58    8.80
   6   6  -2  222.98    8.30
  -5  -6   2 1171.38   39.10
  -5   6   2 1160.68   39.60
  -5   6   2 1184.28   39.70
  -4  -6   2 1020.30   34.80
  -4   6   2 1059.69   35.30
   4   6  -2 1040.50   34.80
  -4   6   2 1053.49   35.30
   3   6  -2  515.15   17.60
  -3   6   2  509.55   18.00
   2   6  -2 1267.97   42.20
  -2   6   2 1274.17   42.50
  -1   6   2  463.15   15.80
   1   6  -2  431.86   15.60
   0  -6  -2    0.90    0.60
   0   6   2    1.00    0.70
   0   6  -2    0.40    0.70
   0   6  -2    1.60    0.70
  -1  -6  -2 1445.16   49.90
   1   6   2 1570.34   50.09
  -1   6  -2 1532.55   49.99
  -1   6  -2 1477.95   49.90
  -2  -6  -2  118.69    5.10
   2   6   2  127.19    5.20
  -2   6  -2  112.99    5.30
  -3  -6  -2   36.00    2.40
  -3   6  -2   34.40    2.40
   3   6   2   40.00    2.60
  -4  -6  -2  144.09    6.30
   4   6   2  159.18    6.60
  -4   6  -2  156.08    6.80
  -5  -6  -2   68.99    3.80
   5   6   2   68.99    4.00
  -5   6  -2   62.09    3.90
  -6  -6  -2  316.87   13.00
  -6   6  -2  355.76   13.10
   6   6   2  333.27   12.80
  -7  -6  -2   95.19    5.20
   7   6   2   98.19    5.90
  -7   6  -2   97.99    5.70
  -8   6  -2   31.70    4.50
   8   6   2   33.70    5.80
  -9  -6  -2   15.60    4.70
  -9   6  -2   19.50    5.50
  10  -6   2   53.29    4.40
  10  -6   2   57.79    3.30
 -10  -6  -2   49.99    7.30
  10  -6   2   56.59    3.30
  10   6   2   55.59    4.10
  11  -6   2    1.60    1.20
  11  -6   2    2.00    1.70
  11  -6   2   -2.50    1.20
  11   6   2   -0.10    2.30
  11   6   2    1.80    1.50
  11   6   2   -0.20    1.40
  12  -6   2  138.89    5.90
  12  -6   2  136.09    6.50
  12  -6   2  144.49    6.00
  12   6   2  136.29    7.10
  12   6   2  136.59    6.50
  12   6   2  130.39    6.10
  13  -6   2    2.30    1.10
  13  -6   2   -0.60    1.60
  13  -6   2    1.70    1.20
  13   6   2    3.00    2.10
  13   6   2    1.00    1.40
  13   6   2    0.90    1.40
  14  -6   2  258.47   10.20
  14  -6   2  264.37   10.80
  14  -6   2  274.27   10.30
  14   6   2  273.37   10.40
  14   6   2  267.37   11.00
  14   6   2  275.17   10.90
  15  -6   2    0.20    1.10
  15  -6   2    1.40    1.10
  15  -6   2    2.80    1.60
 -15  -6  -2    1.10    1.30
  15   6   2    1.80    2.00
  15   6   2    1.00    1.40
  15   6   2    1.20    1.60
  16  -6   2   14.00    2.90
  16  -6   2   11.90    2.10
  16  -6   2   10.60    2.00
 -16  -6  -2   10.60    2.40
  16   6   2    9.60    2.50
  16   6   2   11.50    2.50
  16   6   2    8.10    2.00
 -17  -6  -2    8.80    2.30
  17  -6   2    8.90    2.70
  17  -6   2    6.60    1.90
  17  -6   2    5.80    1.90
  17   6   2    9.80    2.30
  18  -6   2    7.80    1.80
  18  -6   2    6.40    1.80
  18  -6   2    6.10    1.40
 -18  -6  -2    7.80    2.10
  18   6   2    3.70    1.20
  18   6   2    9.40    3.10
 -19  -6  -2    8.30    1.80
  19  -6   2    8.60    1.60
  19  -6   2    7.50    2.30
  19   6   2    8.60    2.00
  19   6   2    4.20    1.70
  20  -6   2  109.69    4.80
  20  -6   2  113.29    4.60
 -20  -6  -2  107.59    5.10
  20   6   2  110.69    5.20
  20   6   2  109.29    4.80
  21  -6   2   26.70    1.90
  21  -6   2   29.60    2.20
 -21  -6  -2   33.10    2.00
  21   6   2   30.60    2.00
  21  -7  -2    1.60    0.80
 -21  -7   2    1.90    0.80
  21  -7  -2    0.30    1.00
 -21  -7   2    1.90    1.10
  20  -7  -2    5.50    1.20
  20  -7  -2    7.70    1.50
 -20  -7   2    9.00    1.90
  19  -7  -2   -0.50    0.90
 -19  -7   2    0.30    1.10
  19  -7  -2   -0.50    1.00
  19  -7  -2   -1.00    1.20
  19   7  -2   -0.50    1.50
  19   7  -2   -1.80    2.00
 -18  -7   2    2.70    1.30
  18  -7  -2    2.30    1.10
  18  -7  -2    2.80    1.40
  18  -7  -2    2.40    1.10
  18   7  -2    4.50    2.00
  18   7  -2    1.90    1.20
  17  -7  -2    7.90    2.10
 -17  -7   2   11.00    2.30
  17  -7  -2    9.40    2.00
  17  -7  -2    5.10    1.60
  17   7  -2    7.90    2.90
  17   7  -2    5.60    1.50
 -16  -7   2   71.99    4.30
  16  -7  -2   73.19    3.90
  16  -7  -2   76.29    4.00
  16  -7  -2   73.19    4.60
  16   7  -2   75.09    4.50
  16   7  -2   69.79    5.30
  15  -7  -2    3.30    1.30
  15  -7  -2   -0.20    1.60
 -15  -7   2    0.60    1.40
  15  -7  -2    1.40    1.20
  15   7  -2    1.50    1.40
  15   7  -2    3.00    2.20
  14  -7  -2    9.70    3.10
  14  -7  -2   15.90    2.30
  14  -7  -2   10.70    2.20
 -14  -7   2   10.40    2.80
  14   7  -2   10.70    2.50
  14   7  -2   13.60    2.90
  13  -7  -2  186.88    7.60
  13  -7  -2  188.88    7.50
  13  -7  -2  186.48    8.20
 -13  -7   2  187.18    8.00
  13   7  -2  177.98    8.70
  13   7  -2  187.48    8.20
  13   7  -2  190.78    7.80
  12  -7  -2  106.69    4.90
  12  -7  -2  104.19    5.70
  12  -7  -2  104.69    4.90
 -12  -7   2  108.69    5.40
  12   7  -2  104.09    5.10
  12   7  -2   95.49    6.90
  12   7  -2  100.69    5.50
 -11  -7   2   14.00    3.00
  11  -7  -2   15.00    2.40
  11  -7  -2   14.50    2.50
  11  -7  -2   10.80    3.80
  11   7  -2   15.80    2.50
  11   7  -2   23.20    3.20
 -10  -7   2  157.58    6.80
  10  -7  -2  156.78    6.40
  10  -7  -2  152.58    6.30
  10  -7  -2  138.89    7.20
  10   7  -2  153.18    6.50
  10   7  -2  150.08    7.00
  -9  -7   2    0.10    2.60
   9  -7  -2    2.10    1.80
  -9   7   2   -1.00    3.20
   9   7  -2    2.00    1.60
  -8  -7   2   61.09    4.40
   8   7  -2   52.59    5.90
  -8   7   2   62.19    5.40
   7  -7  -2   14.70    3.20
  -7  -7   2   10.10    2.80
   7   7  -2   15.90    3.50
  -7   7   2    9.00    4.60
  -7   7   2    9.90    2.10
   6  -7  -2    3.80    1.40
  -6  -7   2    3.40    1.20
  -6   7   2    1.40    1.80
   6   7  -2    1.40    1.40
  -6   7   2    1.70    1.50
  -5  -7   2  269.97   10.00
   5   7  -2  269.27   10.20
  -5   7   2  274.47   10.60
  -5   7   2  257.97   10.80
  -4  -7   2 1472.25   50.69
  -4   7   2 1619.14   51.29
  -4   7   2 1536.75   51.29
   4   7  -2 1482.45   50.69
  -3   7   2  243.28    9.80
   3   7  -2  255.87    9.40
  -3   7   2  243.48    9.60
   2   7  -2    3.50    0.90
  -2   7   2    3.10    1.10
   1   7  -2   39.30    2.60
  -1   7   2   43.40    2.90
   0  -7  -2  833.62   28.80
   0   7  -2  801.22   28.70
   0   7  -2  871.21   28.80
   0   7   2  876.71   28.90
  -1  -7  -2  711.23   25.30
  -1   7  -2  706.53   25.30
   1   7   2  767.92   25.50
  -1   7  -2  768.82   25.50
  -2  -7  -2   16.50    2.00
   2   7   2   19.90    2.30
  -2   7  -2   20.60    2.40
  -2   7  -2   22.90    2.20
  -3  -7  -2   11.00    1.90
  -3   7  -2    9.80    3.20
  -3   7  -2   13.20    2.40
   3   7   2   14.00    2.30
  -4  -7  -2   17.80    2.60
   4   7   2   17.00    2.80
  -4   7  -2   18.20    2.40
  -5  -7  -2  498.55   18.50
   5   7   2  492.15   18.80
  -5   7  -2  569.84   19.10
  -6  -7  -2  525.45   18.90
   6   7   2  511.45   19.20
  -6   7  -2  533.45   19.40
  -7  -7  -2   34.80    3.90
  -7   7  -2   27.10    4.30
   7   7   2   38.00    5.60
  -8  -7  -2  121.99    7.10
  -8   7  -2  132.59    7.80
   9  -7   2    2.00    1.20
   9  -7   2    1.30    1.30
  -9  -7  -2   -0.60    1.50
  -9  -7  -2   -1.10    3.00
   9   7   2    4.30    1.60
  10  -7   2    6.20    2.10
 -10  -7  -2    9.20    1.80
  10  -7   2    9.90    2.20
  10  -7   2    9.50    1.80
 -10  -7  -2    8.00    6.00
  10   7   2    9.80    1.90
  10   7   2   11.20    2.90
  11  -7   2   10.80    2.10
  11  -7   2    5.10    1.30
 -11  -7  -2    3.90    1.50
  11  -7   2    7.00    2.00
  11   7   2    4.50    1.50
  11   7   2    2.40    1.70
  12  -7   2    4.50    1.80
  12  -7   2    8.30    2.00
  12  -7   2    3.10    1.20
 -12  -7  -2    7.50    2.50
  12   7   2    6.30    1.60
  12   7   2   11.00    2.60
  12   7   2    6.40    1.60
 -13  -7  -2    4.80    1.40
  13  -7   2    7.80    2.10
  13  -7   2    5.30    1.70
  13  -7   2    7.70    1.90
  13   7   2    7.50    2.90
  13   7   2    3.90    1.60
  13   7   2    4.90    1.60
  14  -7   2  212.18    8.50
 -14  -7  -2  213.28    9.00
  14  -7   2  201.88    8.30
  14  -7   2  219.38    9.00
  14   7   2  210.58    9.00
  14   7   2  210.78    9.30
  15  -7   2    4.30    1.90
  15  -7   2    4.40    1.70
 -15  -7  -2    3.70    1.30
  15  -7   2    2.20    1.20
  15   7   2    5.30    1.50
  15   7   2    1.40    2.10
  16  -7   2   57.29    3.40
 -16  -7  -2   62.09    3.80
  16  -7   2   61.19    4.00
  16  -7   2   56.39    3.40
  16   7   2   52.59    4.60
  16   7   2   56.89    4.00
  17  -7   2   85.59    4.30
  17  -7   2   80.89    4.10
 -17  -7  -2   77.49    5.00
  17  -7   2  102.99    6.20
  17   7   2   77.59    5.40
  17   7   2   83.49    4.90
  18  -7   2   96.79    4.60
 -18  -7  -2   93.59    4.60
  18  -7   2   97.39    4.90
  18  -7   2   99.79    4.50
  18   7   2   94.89    5.50
  18   7   2   90.89    4.80
 -19  -7  -2    8.10    2.30
  19  -7   2    9.20    1.60
  19  -7   2    7.80    1.70
  19  -7   2   13.00    2.30
  19   7   2    9.00    1.80
  19   7   2    8.30    3.70
 -20  -7  -2   10.50    2.00
  20  -7   2   11.20    1.50
  20  -7   2   11.10    1.90
 -20  -7  -2   10.40    1.70
  20   7   2   10.50    1.60
  21  -7   2    0.10    0.60
 -21  -7  -2    1.90    0.80
  21  -7   2    0.10    1.10
  21   7   2    0.90    0.70
 -21  -8   2    0.40    0.80
  21  -8  -2   -2.10    2.10
  21  -8  -2    0.10    0.70
 -21  -8   2   -1.70    1.20
  21   8  -2    1.30    0.80
  20  -8  -2    7.20    1.40
 -20  -8   2    6.30    1.20
 -20  -8   2   10.80    1.50
  20   8  -2    9.60    1.80
  19  -8  -2    2.10    1.30
 -19  -8   2    1.00    1.10
  19  -8  -2    5.90    1.80
  19  -8  -2    0.70    0.80
  19   8  -2    0.10    1.00
  18  -8  -2   -0.10    1.00
  18  -8  -2    0.70    1.40
  18  -8  -2    0.30    0.90
 -18  -8   2   -0.90    1.20
  18   8  -2   -0.20    1.10
  17  -8  -2    0.30    1.10
 -17  -8   2   -1.00    1.50
  17  -8  -2    0.30    1.50
  17   8  -2    0.60    1.40
  16  -8  -2    4.60    1.10
  16  -8  -2    5.50    1.70
 -16  -8   2    5.70    1.50
  16  -8  -2    8.60    2.10
  16   8  -2    4.60    1.40
  16   8  -2    2.90    5.00
  15  -8  -2    1.10    1.70
  15  -8  -2    0.90    1.10
  15  -8  -2   -0.10    1.10
 -15  -8   2    2.20    1.40
  15   8  -2    1.90    1.50
  15   8  -2   -2.10    5.00
  14  -8  -2   23.20    2.50
 -14  -8   2   24.70    3.00
  14  -8  -2   23.00    2.50
  14  -8  -2   26.40    3.60
  14   8  -2   18.20    3.20
  13  -8  -2   11.20    3.50
  13  -8  -2    5.40    1.30
 -13  -8   2    6.80    1.70
  13  -8  -2   10.40    2.20
  13   8  -2   10.60    2.90
  12  -8  -2  117.39    5.40
 -12  -8   2  124.99    5.90
  12  -8  -2  112.79    6.10
  12  -8  -2  126.59    5.80
  12   8  -2  122.79    6.20
 -11  -8   2  120.99    5.90
  11  -8  -2  125.39    5.50
  11  -8  -2  117.39    6.40
  11  -8  -2  134.49    5.50
  11   8  -2  120.69    6.20
  10  -8  -2  110.19    6.40
 -10  -8   2  117.89    5.70
  10  -8  -2  122.09    5.40
  10  -8  -2  119.19    5.30
  10   8  -2  115.79    6.00
   9  -8  -2    0.20    1.40
   9  -8  -2    0.30    1.30
  -9  -8   2   -0.80    1.70
   9   8  -2   -0.50    1.90
  -8  -8   2    4.10    2.30
   8   8  -2    7.70    1.90
   7  -8  -2    2.60    1.30
  -7  -8   2   -0.90    1.70
  -7   8   2   -0.40    2.10
   7   8  -2    3.00    2.50
  -6  -8   2 1109.69   38.60
   6  -8  -2 1116.29   37.70
  -6   8   2 1204.48   39.40
   6   8  -2 1114.59   38.70
   5  -8  -2  790.82   26.90
   5   8  -2  776.02   27.60
  -5   8   2  753.22   28.40
  -5   8   2  886.71   28.50
  -4  -8   2   81.09    3.80
   4  -8  -2   88.99    3.80
   4   8  -2   78.69    4.60
  -4   8   2   85.29    4.90
  -4   8   2   88.09    5.50
  -3  -8   2    1.30    0.90
   3  -8  -2    1.90    0.90
   3   8  -2    3.70    1.30
  -3   8   2    7.80    2.40
  -3   8   2    4.00    1.70
   2  -8  -2  621.24   20.80
  -2  -8   2  609.24   20.80
  -2   8   2  580.84   21.80
   2   8  -2  645.14   21.60
  -1  -8   2   67.19    3.10
   1  -8  -2   66.49    3.10
   1   8  -2   67.99    4.00
  -1   8   2   59.49    4.00
   0  -8  -2  201.48    7.70
   0  -8   2  204.28    7.70
   0   8   2  211.38    8.70
   0   8  -2  213.98    8.60
   0   8  -2  226.38    8.70
  -1  -8  -2   75.89    3.50
  -1  -8  -2   83.59    4.30
   1  -8   2   79.19    3.60
  -1   8  -2   76.49    4.20
   1   8   2   77.39    4.50
  -1   8  -2   81.79    4.50
   2  -8   2   29.20    2.00
  -2  -8  -2   27.10    2.60
  -2  -8  -2   30.60    2.00
  -2   8  -2   28.30    3.40
  -2   8  -2   30.30    2.80
   2   8   2   28.70    3.20
  -3  -8  -2 1456.65   49.20
   3  -8   2 1511.65   49.20
  -3  -8  -2 1483.55   50.09
  -3   8  -2 1499.15   50.49
   3   8   2 1490.85   50.19
  -3   8  -2 1509.35   50.29
  -4  -8  -2 3372.36  107.99
   4  -8   2 3147.89  106.89
  -4  -8  -2 3137.99  106.89
   4   8   2 3339.57  108.09
  -4   8  -2 3389.86  108.29
  -4   8  -2 3269.67  108.39
  -5  -8  -2  540.45   19.00
  -5  -8  -2  588.54   20.20
   5  -8   2  549.45   19.00
   5   8   2  543.05   20.40
  -5   8  -2  565.94   20.50
  -6  -8  -2  353.46   13.70
  -6  -8  -2  329.07   12.30
  -6   8  -2  365.06   14.20
  -7  -8  -2   69.79    3.90
  -7  -8  -2   89.59    5.70
  -7   8  -2   83.89    6.80
  -8  -8  -2   -0.50    1.50
   8  -8   2   -0.30    1.20
  -8  -8  -2    1.40    2.90
   8  -8   2    0.70    1.20
   9  -8   2  173.48    6.90
  -9  -8  -2  171.98   11.20
  -9  -8  -2  174.58    7.40
   9  -8   2  185.28    7.10
   9   8   2  168.68    7.60
  10  -8   2    2.70    1.00
 -10  -8  -2    3.40    1.50
  10  -8   2    1.60    1.20
  10  -8   2    2.00    2.20
  10   8   2    1.60    1.50
  11  -8   2   89.39    5.70
  11  -8   2  100.79    4.70
 -11  -8  -2  102.39    5.10
  11  -8   2   96.49    4.60
  11   8   2   98.69    5.30
  12  -8   2   58.09    3.50
  12  -8   2   63.29    3.50
  12  -8   2   58.29    4.60
 -12  -8  -2   68.19    4.10
  12   8   2   60.49    4.20
  13  -8   2   34.70    2.80
 -13  -8  -2   42.10    3.30
  13  -8   2   35.70    2.70
  13  -8   2   31.20    4.00
  13   8   2   40.30    3.50
  14  -8   2   98.59    5.40
  14  -8   2   92.69    4.60
  14  -8   2   96.09    4.60
 -14  -8  -2   88.89    5.10
  14   8   2  101.29    5.30
  15  -8   2   39.20    3.20
 -15  -8  -2   42.90    3.20
  15  -8   2   36.30    3.70
  15  -8   2   39.60    3.00
  15   8   2   34.80    3.30
  16  -8   2   73.59    4.00
  16  -8   2   81.59    4.10
 -16  -8  -2   77.79    4.30
  16  -8   2   74.99    4.70
  16   8   2   81.79    4.60
  17  -8   2    1.00    1.00
 -17  -8  -2    4.70    2.10
  17  -8   2    2.70    1.70
  17  -8   2    2.40    1.40
  17   8   2    5.80    2.40
 -18  -8  -2   29.40    2.40
  18  -8   2   27.60    2.40
  18  -8   2   25.90    2.80
  18  -8   2   22.80    2.10
  18   8   2   23.10    2.50
 -19  -8  -2   39.60    2.50
 -19  -8  -2   33.70    2.50
  19  -8   2   36.80    2.30
  19  -8   2   32.80    2.40
  19  -8   2   38.20    2.90
  19   8   2   36.50    2.90
 -20  -8  -2   99.59    4.10
  20  -8   2   94.09    4.20
  20  -8   2   92.99    3.90
  20   8   2   93.79    4.20
 -21  -8  -2    5.00    1.40
  21   8   2    4.40    1.30
  21  -9  -2    2.00    0.70
  21   9  -2    1.00    0.80
  20  -9  -2   14.30    2.60
 -20  -9   2   22.10    1.70
  20  -9  -2   19.70    1.60
  20   9  -2   20.00    2.10
  19  -9  -2   22.70    2.00
  19  -9  -2   21.30    2.80
  19  -9  -2   22.80    1.90
 -19  -9   2   24.10    2.00
 -19  -9   2   24.60    2.20
  19   9  -2   21.60    2.30
 -18  -9   2    2.10    1.20
  18  -9  -2    3.00    1.50
  18  -9  -2    0.50    1.00
  18  -9  -2    0.90    1.00
  18   9  -2    1.90    1.10
  17  -9  -2   61.79    3.40
 -17  -9   2   56.09    3.70
  17  -9  -2   64.19    4.10
  17  -9  -2   56.09    3.20
  17   9  -2   57.29    4.00
  16  -9  -2    0.60    1.70
  16  -9  -2    0.40    1.10
  16  -9  -2    3.40    1.10
 -16  -9   2    3.00    1.40
  16   9  -2    2.40    1.30
  15  -9  -2   20.60    2.30
  15  -9  -2   22.80    2.30
 -15  -9   2   23.70    2.80
  15  -9  -2   20.50    3.40
  15   9  -2   22.10    3.10
  14  -9  -2   44.90    4.20
  14  -9  -2   37.20    2.90
 -14  -9   2   38.40    3.40
  14  -9  -2   43.50    2.90
  14   9  -2   45.30    3.70
  13  -9  -2   30.60    2.70
  13  -9  -2   27.90    3.90
 -13  -9   2   28.30    3.20
  13  -9  -2   29.00    2.60
  13   9  -2   26.90    3.40
  12  -9  -2  242.88    9.40
  12  -9  -2  249.18    9.40
 -12  -9   2  243.08    9.80
  12   9  -2  244.58   10.10
  11  -9  -2   15.50    2.40
 -11  -9   2   10.90    2.90
  11  -9  -2   16.20    2.20
  11  -9  -2   10.50    2.50
  11   9  -2   13.70    3.40
 -10  -9   2   -2.00    1.50
  10  -9  -2    3.70    1.30
  10  -9  -2    0.40    1.20
  10   9  -2    4.20    1.80
   9  -9  -2    0.80    1.20
  -9  -9   2    2.00    1.60
   9  -9  -2    1.90    1.30
   9   9  -2    1.20    2.00
   8  -9  -2    6.90    1.40
  -8  -9   2    8.70    1.90
   8  -9  -2    9.20    2.70
   8  -9  -2    8.70    2.50
   8   9  -2   13.80    2.60
   7  -9  -2    9.80    2.20
  -7   9   2   10.70    3.20
   6  -9  -2    5.50    1.80
  -6   9   2    3.30    2.60
   6   9  -2    0.70    2.90
   5  -9  -2    2.90    1.00
  -5   9   2    4.20    2.00
   5   9  -2    1.80    2.20
   4  -9  -2  174.18    6.60
   4   9  -2  157.88    7.90
  -4   9   2  179.28    8.20
   3  -9  -2  142.89    5.70
  -3  -9   2  141.39    5.80
  -3   9   2  150.78    7.00
   3   9  -2  142.89    6.90
   2  -9  -2   84.49    3.70
  -2  -9   2   87.99    3.80
   2   9  -2   80.29    5.10
  -2   9   2   81.29    5.80
  -1  -9   2    7.10    1.50
   1  -9  -2    3.60    1.30
  -1   9   2    3.60    1.80
   1   9  -2    4.90    1.70
   0  -9   2  178.88    6.90
   0  -9  -2  175.58    6.80
   0   9  -2  182.28    8.10
   0   9   2  175.48    8.30
   0   9  -2  188.98    7.90
   1  -9   2  187.88    7.00
  -1  -9  -2  187.18    7.00
  -1   9  -2  169.18    8.30
   1   9   2  184.88    8.40
  -1   9  -2  190.58    8.10
  -2  -9  -2   25.90    2.00
  -2  -9  -2   22.00    3.00
   2  -9   2   23.00    2.00
  -2   9  -2   20.70    3.20
  -2   9  -2   24.90    4.20
   2   9   2   30.60    4.00
  -3  -9  -2  195.08    7.50
  -3  -9  -2  201.28    8.60
   3  -9   2  206.18    7.50
  -3   9  -2  205.38    8.80
   3   9   2  181.48    9.00
  -4  -9  -2   52.19    2.90
   4  -9   2   52.99    3.00
  -4  -9  -2   56.99    4.50
  -4   9  -2   61.39    4.80
  -5  -9  -2  488.75   18.30
   5  -9   2  496.75   17.00
  -5  -9  -2  488.05   17.00
  -5   9  -2  486.05   18.70
  -6  -9  -2   18.90    2.20
  -6  -9  -2   14.40    2.80
  -6   9  -2   15.10    5.30
  -7  -9  -2   27.60    2.70
   7  -9   2   25.70    2.60
  -7  -9  -2   27.00    3.10
  -7  -9  -2   26.60    5.80
   7  -9   2   25.70    2.30
   8  -9   2  320.97   11.40
  -8  -9  -2  311.47   11.80
   8  -9   2  314.27   11.40
  -8  -9  -2  293.47   15.00
   8   9   2  319.67   12.00
   9  -9   2  113.69    5.00
   9  -9   2  113.89    5.10
  -9  -9  -2  114.99    5.50
   9   9   2  119.29    5.90
  10  -9   2   44.70    3.00
 -10  -9  -2   46.20    3.40
  10  -9   2   44.30    2.80
  10  -9   2   44.10    5.40
  10   9   2   44.50    3.80
  11  -9   2   26.30    4.40
  11   9   2   33.10    3.40
  12  -9   2    5.60    2.10
  12  -9   2    2.30    1.10
  12  -9   2    1.00    1.10
 -12  -9  -2    0.60    1.40
  12   9   2    1.30    1.50
  13  -9   2   65.59    3.70
  13  -9   2   70.99    3.70
  13  -9   2   62.99    4.80
 -13  -9  -2   65.19    4.20
  13   9   2   67.79    4.40
  14  -9   2    1.00    1.00
  14  -9   2    1.10    1.80
  14  -9   2    0.40    1.00
 -14  -9  -2    0.90    1.30
  14   9   2    0.90    1.90
 -15  -9  -2    9.40    2.40
  15  -9   2    4.40    1.70
  15  -9   2    6.20    1.80
  15  -9   2    7.10    2.10
  15   9   2    4.60    1.40
  16  -9   2   -1.10    1.30
  16  -9   2   -0.70    1.00
 -16  -9  -2    1.20    1.20
  16   9   2   -0.10    1.30
  17  -9   2   17.00    2.00
 -17  -9  -2   15.80    2.20
  17  -9   2   16.90    2.90
  17  -9   2   14.40    1.90
  17   9   2   17.90    2.50
  18  -9   2   -0.30    0.80
  18  -9   2    0.60    0.80
 -18  -9  -2    0.80    1.20
  18  -9   2    0.20    1.40
 -18  -9  -2    0.50    1.00
  18   9   2    0.90    1.00
  19  -9   2    8.10    1.40
 -19  -9  -2    6.70    1.60
 -19  -9  -2   10.90    2.30
  19  -9   2    6.40    1.60
  19   9   2    6.70    1.60
 -20  -9  -2    3.10    0.80
  20  -9   2    3.50    1.10
 -20 -10   2    1.70    1.00
  20 -10  -2    4.60    1.20
 -20 -10   2    0.40    0.90
  20  10  -2    1.80    0.80
 -19 -10   2   29.60    2.20
  19 -10  -2   24.40    3.40
  19 -10  -2   26.70    2.10
  19 -10  -2   30.10    2.00
 -19 -10   2   30.10    2.00
  19  10  -2   28.20    2.30
  18 -10  -2    4.70    1.60
  18 -10  -2   10.00    1.70
 -18 -10   2    6.60    1.90
 -18 -10   2    9.30    1.80
  18 -10  -2    8.50    1.60
  18  10  -2    7.20    2.00
  17 -10  -2   18.20    2.00
 -17 -10   2   16.70    2.30
  17 -10  -2   23.10    2.10
 -17 -10   2   20.00    2.10
  17 -10  -2   16.00    3.40
  17  10  -2   19.70    2.60
  16 -10  -2    9.20    1.90
 -16 -10   2    6.80    1.60
  16 -10  -2    9.40    3.30
  16  10  -2   11.60    2.90
  15 -10  -2   16.90    2.20
 -15 -10   2   12.50    2.50
  15 -10  -2   19.60    2.20
  15 -10  -2   10.20    2.30
  15  10  -2   17.20    2.90
 -14 -10   2    8.50    2.70
  14 -10  -2    9.30    2.20
  14 -10  -2   14.20    2.20
  14 -10  -2   12.50    2.10
  14  10  -2   11.10    3.00
  13 -10  -2   84.29    4.20
  13 -10  -2   81.89    4.20
  13 -10  -2   75.89    5.60
 -13 -10   2   83.99    5.20
  13  10  -2   83.09    5.00
  12 -10  -2   92.39    6.40
 -12 -10   2   93.99    5.00
  12 -10  -2   89.99    4.50
  12 -10  -2   98.29    4.70
  12  10  -2   92.99    5.40
 -11 -10   2    4.10    1.60
  11 -10  -2    8.80    2.10
  11 -10  -2    5.00    1.30
  11  10  -2    4.30    2.20
 -10 -10   2    5.80    1.80
  10 -10  -2    6.60    1.30
  10 -10  -2    6.70    1.30
  10  10  -2   13.20    3.50
  -9 -10   2    4.60    1.60
   9 -10  -2    9.00    2.10
   9 -10  -2    5.40    1.40
   9  10  -2    3.40    2.00
   8 -10  -2  197.08    7.40
   8 -10  -2  188.68    7.40
  -8 -10   2  175.98    7.70
   8  10  -2  196.78    7.60
   8  10  -2  174.08    8.50
  -7 -10   2   22.70    3.10
   7 -10  -2   19.90    2.60
   7 -10  -2   22.60    2.40
  -7 -10   2   19.50    3.00
   7 -10  -2   14.10    2.70
  -6 -10   2   89.19    5.20
   6 -10  -2   83.99    3.90
  -6 -10   2   78.59    4.70
   6 -10  -2   76.89    4.40
   5 -10  -2  861.51   29.80
  -5  10   2  908.91   32.10
   4 -10  -2  239.88    8.90
  -4  10   2  242.98   11.10
   3 -10  -2 1185.38   40.20
  -3 -10   2 1164.78   40.20
  -3  10   2 1240.18   41.90
   3  10  -2 1239.08   43.00
  -2 -10   2   43.90    2.50
   2 -10  -2   40.20    2.50
   2  10  -2   42.40    7.10
  -1 -10   2  164.18    6.50
   1 -10  -2  165.28    6.40
   1  10  -2  164.48    7.80
   0 -10  -2   89.59    4.20
   0 -10   2  107.69    4.40
   0  10  -2   96.49    5.80
   1 -10   2   97.19    4.30
  -1 -10  -2  101.49    4.40
  -1  10  -2   95.29    6.00
  -2 -10  -2   33.50    2.30
   2 -10   2   34.90    2.30
  -2  10  -2   35.10    4.30
  -3 -10  -2  107.89    6.30
   3 -10   2  117.49    4.80
  -3 -10  -2  114.09    4.80
  -3  10  -2  106.29    6.70
  -4 -10  -2   54.39    5.20
  -4 -10  -2   55.09    3.10
   4 -10   2   58.19    3.10
  -4  10  -2   60.49    5.70
  -5 -10  -2  106.09    7.40
  -5 -10  -2  128.69    5.30
   5 -10   2  124.59    5.20
  -5 -10  -2  138.89    8.20
   5 -10   2  122.89    7.00
  -5  10  -2  112.69   11.20
  -6 -10  -2    3.80    1.30
   6 -10   2    3.70    1.20
  -6 -10  -2   -1.60    3.10
   6 -10   2    3.70    1.30
  -6 -10  -2    5.70    1.60
  -7 -10  -2    2.60    1.30
  -7 -10  -2    1.60    1.50
   7 -10   2    2.80    1.20
   7 -10   2    0.60    1.20
   7  10   2    5.40    2.20
  -8 -10  -2  162.58    7.00
   8 -10   2  167.58    6.60
   8 -10   2  160.58    6.50
   8  10   2  156.28    7.40
  -9 -10  -2  189.98    7.80
   9 -10   2  190.48    7.40
   9 -10   2  184.28    7.40
   9  10   2  182.78    8.10
  10 -10   2  241.88    9.30
  10 -10   2  237.68    9.30
 -10 -10  -2  245.98    9.80
  10  10   2  252.07   10.00
 -11 -10  -2   -1.30    1.30
  11 -10   2    0.00    1.10
  11 -10   2   -0.10    1.10
  11  10   2   -0.10    1.50
 -12 -10  -2   58.49    3.70
  12 -10   2   51.29    3.30
  12 -10   2   54.99    3.30
  12 -10   2   47.80    5.00
  12  10   2   56.29    4.10
  13 -10   2    0.00    2.10
  13 -10   2   -0.60    1.00
 -13 -10  -2    2.10    1.40
  13 -10   2    0.70    1.20
  13  10   2    2.00    1.40
  14 -10   2   23.90    3.90
  14 -10   2   31.30    2.40
 -14 -10  -2   28.30    2.80
  14 -10   2   26.80    2.40
  14  10   2   29.10    3.20
  15 -10   2    2.80    1.00
  15 -10   2    2.00    1.00
  15 -10   2    3.50    1.80
 -15 -10  -2    2.50    1.30
  15  10   2    7.70    2.50
  16 -10   2    7.60    2.00
  16 -10   2    5.10    1.80
 -16 -10  -2    8.50    2.40
  16 -10   2    7.70    2.00
  16  10   2    8.30    3.00
 -17 -10  -2   19.10    2.50
  17 -10   2   20.90    1.90
 -17 -10  -2   19.10    2.30
  17 -10   2   22.70    3.20
  17 -10   2   18.50    1.90
  17  10   2   18.40    2.40
  18 -10   2   55.79    3.20
 -18 -10  -2   57.59    3.50
 -18 -10  -2   55.29    4.00
  18 -10   2   57.79    3.80
  18 -10   2   58.99    3.00
  18  10   2   56.69    3.30
 -19 -10  -2   71.69    3.30
  19 -10   2   68.89    3.30
  19 -10   2   68.69    3.20
  19  10   2   71.19    3.50
  20 -10   2    3.50    1.10
  20  10   2    0.00    0.80
  20 -11  -2   15.00    1.50
  20  11  -2   14.90    1.80
 -19 -11   2   50.99    2.70
 -19 -11   2   43.90    2.50
  19 -11  -2   53.79    2.60
  19 -11  -2   53.79    2.60
  19  11  -2   55.69    3.70
  18 -11  -2    0.70    0.80
 -18 -11   2    2.60    0.90
  18 -11  -2    0.50    0.90
 -18 -11   2   -1.40    1.00
  18  11  -2    1.00    1.00
  17 -11  -2    7.80    1.70
 -17 -11   2    4.10    1.10
  17 -11  -2    3.90    1.00
 -17 -11   2    2.60    1.10
  17  11  -2    3.60    1.20
 -16 -11   2   33.40    2.70
 -16 -11   2   40.20    3.00
  16 -11  -2   39.00    2.60
  16 -11  -2   35.10    2.50
  16  11  -2   38.50    3.30
 -15 -11   2    4.50    1.30
  15 -11  -2    6.10    1.80
  15 -11  -2    2.80    1.00
 -15 -11   2    3.30    1.40
  15  11  -2    2.30    1.50
  14 -11  -2    9.80    2.00
 -14 -11   2    7.40    2.30
  14 -11  -2    9.80    2.10
  13 -11  -2    4.40    1.30
 -13 -11   2    9.00    2.50
 -13 -11   2    8.50    2.40
  13 -11  -2    6.30    2.00
  13  11  -2    4.40    1.70
 -12 -11   2  170.98    7.30
  12 -11  -2  161.48    6.90
  12 -11  -2  164.28    6.90
 -12 -11   2  170.88    7.20
  12  11  -2  169.58    7.80
  11 -11  -2   35.50    2.90
 -11 -11   2   37.90    3.40
  11 -11  -2   37.90    2.80
 -11 -11   2   30.90    3.10
  11  11  -2   35.00    4.00
  10 -11  -2   57.49    3.60
  10 -11  -2   58.49    3.50
 -10 -11   2   58.19    4.30
 -10 -11   2   60.99    4.10
  10  11  -2   60.69    4.70
   9 -11  -2   87.69    4.40
  -9 -11   2   88.19    4.70
   9 -11  -2   92.19    4.50
  -9 -11   2   85.69    4.70
   9  11  -2   90.79    5.60
   9  11  -2   90.09    5.20
  -8 -11   2   38.20    3.20
   8 -11  -2   37.00    2.80
   8 -11  -2   39.50    2.90
  -8 -11   2   46.10    3.30
   8 -11  -2   30.10    3.00
   8  11  -2   32.60    5.00
   8  11  -2   38.60    3.20
   7 -11  -2  166.28    6.70
   7 -11  -2  169.28    6.70
  -7 -11   2  164.78    6.90
  -7 -11   2  158.08    7.00
   7 -11  -2  157.88    6.60
   6 -11  -2  488.85   17.50
  -6 -11   2  481.75   17.80
   6 -11  -2  487.35   17.50
   6 -11  -2  537.55   17.60
  -6 -11   2  513.95   17.70
   5 -11  -2   14.20    1.90
   5 -11  -2   15.70    4.50
  -5 -11   2   10.80    1.90
   5 -11  -2   11.50    2.50
  -5 -11   2   13.40    2.80
   4 -11  -2  104.19    5.10
  -4 -11   2  114.99    5.40
   4 -11  -2  115.39    4.90
  -3  11   2  285.47   17.90
  -2 -11   2    1.00    0.90
   2 -11  -2    0.10    1.00
  -2  11   2   -0.50    2.70
   2  11  -2    6.60    2.60
  -1 -11   2   47.50    2.80
   1 -11  -2   47.40    2.70
   1  11  -2   41.70    5.50
   0 -11   2  202.18    7.90
   0 -11  -2  209.38    8.00
   0  11  -2  215.28   10.10
  -1 -11  -2  269.67   10.00
   1 -11   2  264.97   10.00
  -1  11  -2  276.27   12.20
  -2 -11  -2   12.20    1.80
   2 -11   2    8.40    1.60
  -2  11  -2    7.60    2.70
   3 -11   2   98.49    5.00
  -3 -11  -2  112.59    5.40
   4 -11   2   34.90    2.50
   4 -11   2   32.00    2.80
  -4 -11  -2   41.10    2.60
   4 -11   2   37.80    2.70
  -4 -11  -2   31.70    2.90
   5 -11   2   86.99    4.20
  -5 -11  -2   88.89    4.20
   5 -11   2   88.29    4.20
  -5 -11  -2   88.99    4.70
   6 -11   2   14.80    2.20
  -6 -11  -2   20.00    4.90
   6 -11   2   19.60    2.20
  -6 -11  -2   16.20    2.70
  -6 -11  -2   17.10    2.20
   7 -11   2  277.27   10.20
  -7 -11  -2  276.37   10.60
  -7 -11  -2  269.77   10.60
  -7 -11  -2  280.27   10.30
   7 -11   2  274.17   10.10
   7  11   2  256.97   10.70
   8 -11   2  154.08    6.30
  -8 -11  -2  142.09    6.70
   8 -11   2  148.49    6.20
  -8 -11  -2  159.98    6.60
   8  11   2  150.38    7.10
   9 -11   2    2.30    1.10
  -9 -11  -2    7.90    2.50
  -9 -11  -2    5.00    1.70
   9 -11   2    9.20    2.00
   9  11   2    4.40    1.80
 -10 -11  -2   86.29    7.00
 -10 -11  -2   92.79    4.90
  10 -11   2   98.39    4.60
  10 -11   2   96.99    4.60
  10  11   2   93.99    5.50
  11 -11   2   30.60    2.60
 -11 -11  -2   32.40    3.40
  11 -11   2   31.20    2.60
 -11 -11  -2   34.20    3.10
  11  11   2   36.70    3.60
  12 -11   2   12.20    2.10
  12 -11   2   15.90    2.10
  12  11   2   18.50    3.10
 -13 -11  -2   35.20    3.10
  13 -11   2   39.70    2.80
  13 -11   2   38.60    3.50
 -13 -11  -2   33.10    3.30
  13  11   2   40.00    3.50
 -14 -11  -2    8.60    2.30
  14 -11   2   11.30    2.00
 -14 -11  -2    8.50    2.70
  14 -11   2   13.70    1.90
  14  11   2   10.10    2.60
  15 -11   2    4.40    1.10
  15 -11   2    7.70    2.40
  15 -11   2    4.70    3.20
 -15 -11  -2    6.00    1.50
 -15 -11  -2    8.40    2.40
  15  11   2    2.80    1.40
 -16 -11  -2    1.80    1.10
 -16 -11  -2    2.00    1.30
  16 -11   2    2.20    0.90
  16 -11   2    1.40    0.90
  16  11   2    2.10    1.20
  17 -11   2   63.49    3.20
  17 -11   2   65.79    3.30
 -17 -11  -2   63.29    3.40
 -17 -11  -2   60.79    3.50
  17  11   2   69.59    3.70
  18 -11   2    6.90    1.40
 -18 -11  -2    3.20    1.20
  18 -11   2    5.30    1.30
  18  11   2    5.50    1.80
 -19 -11  -2    1.50    0.90
  19 -11   2    4.00    1.30
  19 -11   2    1.90    1.00
  19  11   2    4.70    1.50
 -19 -12   2    6.00    1.70
  19 -12  -2    4.50    1.10
  19 -12  -2    7.80    1.30
  19  12  -2    8.70    1.80
 -18 -12   2    3.80    1.00
  18 -12  -2    4.80    1.10
  18 -12  -2    2.60    0.80
  18  12  -2    6.10    2.00
 -17 -12   2    1.30    0.90
 -17 -12   2    2.60    1.00
  17 -12  -2    2.40    0.90
  17 -12  -2    2.80    0.90
  17  12  -2    2.10    1.20
 -16 -12   2    3.30    1.20
  16 -12  -2    3.60    1.00
 -16 -12   2    6.10    1.80
  16 -12  -2    3.20    1.00
  16  12  -2    7.80    2.50
 -15 -12   2   22.10    3.10
  15 -12  -2   21.20    2.10
  15 -12  -2   21.20    2.10
 -15 -12   2   20.00    2.40
  15  12  -2   16.90    3.00
  14 -12  -2   54.39    3.20
 -14 -12   2   54.29    3.50
  14 -12  -2   65.39    3.40
 -14 -12   2   49.10    3.60
  14  12  -2   61.79    4.00
  13 -12  -2   56.49    3.20
  13 -12  -2   51.29    3.20
 -13 -12   2   54.29    3.50
 -13 -12   2   57.19    3.70
  13  12  -2   50.59    4.20
 -12 -12   2    1.20    1.30
  12 -12  -2    0.00    1.10
 -12 -12   2    1.10    1.30
  12 -12  -2    0.90    1.10
  12  12  -2    1.20    1.80
 -11 -12   2    1.80    1.30
 -11 -12   2    2.20    1.30
  11 -12  -2    1.70    1.20
  11 -12  -2   -0.70    1.10
  11  12  -2    1.20    2.00
  10 -12  -2   48.70    3.20
  10 -12  -2   47.20    3.20
 -10 -12   2   49.80    3.50
 -10 -12   2   52.89    3.60
  10  12  -2   49.00    4.70
  -9 -12   2    1.30    1.40
  -9 -12   2    4.30    1.40
   9 -12  -2    0.70    1.20
   9 -12  -2    0.10    1.30
   9  12  -2    2.80    2.20
   9  12  -2   -1.60    1.80
   8 -12  -2   55.29    3.50
   8 -12  -2   57.59    3.40
  -8 -12   2   57.39    3.70
  -8 -12   2   59.29    3.60
   8 -12  -2   56.59    3.40
   8  12  -2   61.09    3.80
   7 -12  -2    0.40    1.30
  -7 -12   2    0.60    1.40
   7 -12  -2   -0.10    1.20
   7 -12  -2    2.20    1.30
  -7 -12   2    0.70    1.40
   6 -12  -2  118.79    5.20
   6 -12  -2  112.19    5.10
  -6 -12   2  112.99    5.30
  -6 -12   2  113.79    5.40
   6 -12  -2  115.39    5.10
  -5 -12   2   62.59    3.80
   5 -12  -2   60.59    3.70
   5 -12  -2   60.99    3.40
  -5 -12   2   58.99    3.70
   5 -12  -2   59.79    3.40
   4 -12  -2   66.19    4.10
  -4 -12   2   70.19    3.80
  -4 -12   2   71.79    4.10
   4 -12  -2   71.49    3.60
   4 -12  -2   68.29    3.80
  -3 -12   2   13.40    2.60
   3 -12  -2   11.40    3.50
   3 -12  -2   11.60    1.80
   3 -12  -2   10.00    2.40
  -3 -12   2    8.70    2.60
   2 -12  -2   35.40    2.90
   2 -12  -2   45.30    2.70
  -2 -12   2   41.60    3.10
  -2 -12   2   32.50    3.10
  -1 -12   2  253.27    9.70
  -1 -12   2  254.37    9.80
   1 -12  -2  273.37    9.80
   1 -12  -2  246.78    9.80
  -1 -12   2  268.17    9.90
   0 -12   2   28.80    2.90
   0 -12   2   30.80    2.20
   0 -12   2   23.80    2.70
   0 -12  -2   30.60    2.30
   0 -12  -2   25.50    2.80
   1 -12   2    7.70    1.70
   1 -12   2    8.40    2.40
  -1 -12  -2    9.40    2.60
  -1 -12  -2   11.40    1.60
   1 -12   2    8.10    2.40
   2 -12   2    3.80    1.30
  -2 -12  -2    7.00    1.70
   2 -12   2    5.70    1.50
   2 -12   2    5.40    1.60
  -2 -12  -2    6.70    1.60
   3 -12   2   80.89    4.10
   3 -12   2   84.59    4.10
  -3 -12  -2   85.49    4.10
  -3 -12  -2   83.89    4.40
   3 -12   2   82.49    4.10
  -4 -12  -2   87.09    4.70
  -4 -12  -2   99.99    4.50
   4 -12   2   92.29    4.20
   4 -12   2   89.79    4.40
  -4 -12  -2   85.29    6.10
   5 -12   2   20.10    2.30
  -5 -12  -2   26.00    2.30
  -5 -12  -2   25.00    4.20
  -5 -12  -2   23.30    2.60
   5 -12   2   23.30    2.30
  -6 -12  -2  115.29    6.00
   6 -12   2  123.89    5.30
   6 -12   2  118.19    5.30
  -6 -12  -2  119.49    5.60
  -6 -12  -2  124.59    5.50
  -7 -12  -2   10.20    2.10
   7 -12   2    9.60    2.10
   7 -12   2    8.50    2.10
  -7 -12  -2    8.30    1.60
   7  12   2    5.10    2.20
   8 -12   2   74.99    5.30
  -8 -12  -2   74.99    5.10
  -8 -12  -2   80.79    4.80
   8 -12   2   87.59    4.20
   8  12   2   85.59    5.20
   9 -12   2   98.59    4.70
   9 -12   2  105.09    4.70
  -9 -12  -2   98.99    5.10
  10 -12   2   23.50    2.40
 -10 -12  -2   17.20    3.20
 -10 -12  -2   20.00    2.70
  10 -12   2   24.20    2.30
  11 -12   2   37.50    2.80
 -11 -12  -2   42.50    3.30
  11 -12   2   39.30    2.80
 -11 -12  -2   39.40    3.50
  11  12   2   38.90    3.90
  12 -12   2    6.30    1.90
 -12 -12  -2    2.80    1.60
  12 -12   2   10.30    2.00
 -12 -12  -2    4.80    2.30
  12  12   2    9.90    3.00
 -13 -12  -2   10.30    2.30
 -13 -12  -2    5.90    1.60
  13 -12   2    9.50    1.90
  13 -12   2    9.40    1.90
  13  12   2   11.80    2.90
  14 -12   2   29.40    2.40
  14 -12   2   29.70    2.40
 -14 -12  -2   29.50    2.80
 -14 -12  -2   30.10    3.20
  14  12   2   24.60    3.20
  15 -12   2    9.50    1.70
 -15 -12  -2    7.40    2.30
 -15 -12  -2    6.80    1.50
  15 -12   2    9.10    1.70
  15  12   2   10.30    2.50
  16 -12   2    4.50    1.50
 -16 -12  -2    6.00    1.60
 -16 -12  -2    4.60    1.10
  16 -12   2    6.30    1.50
  16  12   2    4.30    1.20
  17 -12   2   12.60    1.60
 -17 -12  -2   12.20    1.80
  17 -12   2   10.90    1.50
  17  12   2   14.20    2.10
  18 -12   2    0.80    0.70
 -18 -12  -2   -0.70    0.90
  18 -12   2    0.00    0.70
  18  12   2    0.70    0.90
  19 -12   2    7.70    1.30
 -19 -12  -2    8.10    1.40
  19  12   2    5.20    1.70
  18 -13  -2    1.90    0.90
 -18 -13   2    0.30    0.90
  18 -13  -2   -0.30    0.80
 -18 -13   2    0.90    1.00
  18  13  -2    0.50    1.20
 -17 -13   2   14.50    1.80
  17 -13  -2   15.70    1.70
 -17 -13   2   14.30    1.80
  17 -13  -2   12.80    1.70
  17  13  -2   12.20    2.40
 -16 -13   2   24.10    2.20
 -16 -13   2   28.60    2.40
  16 -13  -2   31.90    2.10
  16 -13  -2   29.30    2.10
  16  13  -2   29.70    2.90
  15 -13  -2   21.70    2.00
  15 -13  -2   22.00    2.00
 -15 -13   2   19.20    2.20
 -15 -13   2   20.30    2.30
  15  13  -2   13.70    2.90
 -14 -13   2   35.40    3.40
 -14 -13   2   34.10    2.80
  14  13  -2   40.50    3.70
 -13 -13   2  122.19    5.50
  13 -13  -2  123.49    5.30
 -13 -13   2  118.79    5.60
  13 -13  -2  117.19    5.30
  13  13  -2  124.99    6.20
  12 -13  -2   23.80    2.40
  12 -13  -2   21.90    2.30
 -12 -13   2   20.40    2.50
  12  13  -2   19.10    3.70
 -11 -13   2   98.19    5.20
  11 -13  -2   96.89    4.80
 -11 -13   2  103.99    5.00
  11 -13  -2  103.19    4.80
  11  13  -2   98.29    5.80
  10 -13  -2    1.20    1.10
 -10 -13   2    2.90    1.30
  10 -13  -2   -0.70    1.20
 -10 -13   2    0.90    1.30
  10  13  -2    2.30    2.30
  -9 -13   2    6.60    1.40
  -9 -13   2   12.70    2.40
   9 -13  -2   10.10    2.10
   9 -13  -2    8.10    2.30
   9  13  -2    7.30    2.00
   8 -13  -2    7.90    2.10
  -8 -13   2   11.00    2.60
   8 -13  -2    8.40    2.30
   8  13  -2   12.00    2.70
  -7 -13   2   14.30    2.50
   7 -13  -2   15.70    2.50
   7 -13  -2   17.70    2.40
   7 -13  -2   12.50    3.40
  -7 -13   2   16.50    3.20
   6 -13  -2    0.60    1.10
  -6 -13   2    1.20    1.40
   6 -13  -2    1.90    1.20
  -6 -13   2    1.70    1.50
   6 -13  -2    0.90    1.40
  -5 -13   2    2.80    1.40
   5 -13  -2    2.90    1.20
  -5 -13   2    3.60    1.30
   5 -13  -2    0.10    1.40
   5 -13  -2    1.50    1.10
   4 -13  -2    1.50    1.00
  -4 -13   2    2.90    1.30
   4 -13  -2    0.20    1.30
  -4 -13   2    1.80    1.30
   4 -13  -2    1.10    1.50
   3 -13  -2  247.98    9.50
   3 -13  -2  254.67    9.50
  -3 -13   2  249.88    9.70
   3 -13  -2  250.97    9.60
  -3 -13   2  251.17    9.50
  -2 -13   2    1.40    1.30
   2 -13  -2    3.60    1.60
  -2 -13   2    4.10    1.40
   2 -13  -2    1.40    1.20
   2 -13  -2    2.30    1.00
   1 -13  -2   21.30    3.30
  -1 -13   2   22.50    2.60
   1 -13  -2   20.90    2.00
   1 -13  -2   20.60    2.60
  -1 -13   2   19.00    2.30
   0 -13   2   83.49    4.10
   0 -13   2   87.79    4.40
   0 -13  -2   85.09    4.20
   0 -13  -2   87.49    4.40
   0 -13  -2   77.69    5.00
  -1 -13  -2   81.29    4.00
   1 -13   2   75.29    4.00
   1 -13   2   78.89    4.10
  -1 -13  -2   72.49    4.90
  -1 -13  -2   75.79    4.10
   2 -13   2   41.20    2.90
  -2 -13  -2   44.20    4.00
  -2 -13  -2   41.30    2.80
   2 -13   2   38.50    3.00
  -2 -13  -2   45.20    3.30
  -3 -13  -2   96.89    4.50
  -3 -13  -2   92.79    4.60
  -3 -13  -2   84.09    5.20
   3 -13   2   91.59    4.50
   3 -13   2   88.19    4.30
  -4 -13  -2  183.98    8.10
  -4 -13  -2  189.88    7.80
  -4 -13  -2  178.28    7.80
   4 -13   2  193.38    7.40
   4 -13   2  189.98    7.50
  -5 -13  -2   21.90    2.40
   5 -13   2   22.70    2.20
  -5 -13  -2   22.20    2.70
   5 -13   2   20.20    2.40
  -5 -13  -2   16.30    3.60
   6 -13   2   13.10    2.10
   6 -13   2   16.70    2.20
  -6 -13  -2   10.40    2.00
   7 -13   2    9.20    2.00
   7 -13   2   10.40    2.00
  -7 -13  -2    9.70    3.30
  -7 -13  -2   11.00    2.30
   7  13   2    4.50    2.80
  -8 -13  -2   98.89    4.90
   8 -13   2   92.39    4.40
  -8 -13  -2   95.19    5.10
   8 -13   2   90.69    4.50
  -9 -13  -2   82.39    4.40
   9 -13   2   79.59    4.00
  -9 -13  -2   75.69    4.60
   9 -13   2   78.09    4.10
   9  13   2   78.89    5.10
  10 -13   2   66.49    3.60
  10 -13   2   66.49    3.70
 -10 -13  -2   70.29    4.10
 -10 -13  -2   65.49    4.20
  10  13   2   66.79    4.80
 -11 -13  -2   99.59    5.20
  11 -13   2  101.59    4.80
 -11 -13  -2   96.49    5.00
  11 -13   2  100.79    4.70
  11  13   2   98.59    5.50
 -12 -13  -2   12.00    2.90
  12 -13   2    5.20    1.20
  12 -13   2    3.20    1.10
 -12 -13  -2    7.40    2.30
  12  13   2    8.00    2.90
  13 -13   2    7.50    1.90
  13 -13   2    7.50    1.80
 -13 -13  -2    8.80    2.70
  13  13   2    8.30    1.80
 -14 -13  -2   -2.40    1.50
  14 -13   2   -0.40    0.90
  14 -13   2    0.10    0.90
 -14 -13  -2    1.80    1.60
  14  13   2    0.00    1.30
  15 -13   2    1.10    0.90
  15 -13   2    3.10    0.90
 -15 -13  -2    2.90    1.10
  15  13   2    3.00    1.30
  16 -13   2    4.60    1.30
  16 -13   2    1.80    0.80
 -16 -13  -2    1.30    0.90
  16  13   2    1.10    1.20
 -17 -13  -2    0.90    0.80
  17 -13   2   -0.10    0.70
  17 -13   2   -0.40    0.70
  17  13   2   -1.10    1.00
 -18 -13  -2    3.90    1.30
  18 -13   2    5.60    1.30
  18 -13   2    3.90    1.20
  18  13   2    5.80    1.80
  18 -14  -2   -1.80    0.90
 -18 -14   2    1.50    1.00
 -17 -14   2    8.00    2.30
  17 -14  -2    8.50    1.60
 -17 -14   2    7.80    1.80
  17  14  -2    5.70    1.60
  16 -14  -2    5.60    1.60
  16 -14  -2    7.00    1.50
 -16 -14   2    8.20    1.70
 -16 -14   2    5.30    1.60
  16  14  -2    5.00    1.50
  15 -14  -2   16.40    1.80
  15 -14  -2   14.00    1.80
 -15 -14   2   12.80    2.00
 -15 -14   2   13.60    1.90
  15  14  -2    9.90    3.10
 -14 -14   2   22.60    2.30
  14 -14  -2   27.30    2.10
  14 -14  -2   20.30    2.10
 -14 -14   2   25.10    2.50
  14  14  -2   22.60    3.40
 -13 -14   2   15.90    2.60
 -13 -14   2   15.90    2.20
  13  14  -2   14.00    3.80
 -12 -14   2    2.40    1.20
 -12 -14   2    3.60    1.30
  12 -14  -2    2.10    1.10
  12 -14  -2    3.70    1.10
  12  14  -2    1.10    2.20
  11 -14  -2   49.40    3.10
 -11 -14   2   54.79    3.50
 -11 -14   2   48.30    3.30
  11 -14  -2   49.60    3.20
 -10 -14   2   13.90    2.50
 -10 -14   2    8.90    2.30
  10 -14  -2    7.60    2.20
  10 -14  -2    7.00    2.00
   9 -14  -2   24.40    2.60
   9 -14  -2   24.50    2.40
  -9 -14   2   26.50    2.80
  -9 -14   2   24.40    2.70
   9  14  -2   26.00    3.80
  -8 -14   2    9.80    2.50
   8 -14  -2   11.30    2.10
  -8 -14   2   12.00    2.40
   8 -14  -2    7.80    2.40
   8  14  -2   13.50    2.90
   7 -14  -2   96.49    4.60
   7 -14  -2   94.49    4.60
   7 -14  -2   94.89    4.80
  -7 -14   2   95.09    4.70
  -7 -14   2   91.79    4.90
   7  14  -2   97.29    5.10
   6 -14  -2   -0.70    1.70
   6 -14  -2   -0.30    1.20
  -6 -14   2    0.60    1.30
  -6 -14   2   -0.80    1.30
   6 -14  -2   -0.50    1.20
  -5 -14   2    3.40    1.40
   5 -14  -2    4.20    1.40
   5 -14  -2    3.50    1.20
   4 -14  -2  101.89    4.90
   4 -14  -2  110.99    5.00
  -4 -14   2  101.99    5.10
   4 -14  -2   97.59    4.90
  -4 -14   2  104.79    4.90
  -3 -14   2   29.20    2.70
   3 -14  -2   24.30    2.40
   3 -14  -2   25.20    2.50
  -3 -14   2   28.70    2.80
   3 -14  -2   26.10    2.90
  -2 -14   2    1.90    1.30
  -2 -14   2    1.80    1.20
   2 -14  -2    1.00    1.30
   2 -14  -2    2.80    1.60
   2 -14  -2    1.90    1.10
   1 -14  -2   95.29    4.70
  -1 -14   2   94.49    4.70
   1 -14  -2   96.19    4.60
   1 -14  -2   94.69    4.90
  -1 -14   2   96.99    4.60
   0 -14   2  183.38    7.50
   0 -14  -2  190.38    7.90
   0 -14   2  185.28    7.40
   0 -14  -2  190.68    7.60
   0 -14  -2  175.48    7.60
   1 -14   2   72.39    3.80
  -1 -14  -2   74.69    4.00
   1 -14   2   71.59    4.00
  -1 -14  -2   66.89    4.40
  -1 -14  -2   78.09    4.00
  -2 -14  -2    0.90    1.30
  -2 -14  -2    1.40    1.10
  -2 -14  -2    1.10    1.80
   2 -14   2    6.40    2.10
   2 -14   2    0.10    1.20
  -3 -14  -2   27.30    2.50
  -3 -14  -2   28.00    2.80
   3 -14   2   24.40    2.50
  -3 -14  -2   28.10    3.50
   3 -14   2   26.30    2.40
   4 -14   2    0.60    1.10
  -4 -14  -2    0.40    1.10
  -4 -14  -2   -0.70    1.80
   4 -14   2   -0.40    1.20
  -4 -14  -2    0.30    1.30
  -5 -14  -2   29.80    2.70
   5 -14   2   23.10    3.20
   5 -14   2   30.60    2.60
  -5 -14  -2   28.00    2.70
  -5 -14  -2   27.40    3.40
   6 -14   2  384.16   13.70
  -6 -14  -2  379.06   14.10
  -6 -14  -2  383.86   14.10
   6 -14   2  371.36   13.70
   7 -14   2  145.79    6.20
  -7 -14  -2  138.29    6.60
   7 -14   2  152.88    6.30
  -7 -14  -2  153.18    6.60
  -8 -14  -2   -0.50    1.70
   8 -14   2    3.00    1.10
  -8 -14  -2    6.80    2.30
   8 -14   2    3.20    1.10
  -9 -14  -2    1.20    1.70
   9 -14   2    3.20    1.10
   9 -14   2    3.30    1.10
  -9 -14  -2    7.60    2.30
   9  14   2    1.10    2.00
  10 -14   2    1.80    1.00
 -10 -14  -2    1.10    1.70
 -10 -14  -2    2.40    2.20
  10 -14   2    1.00    1.30
  10  14   2    0.60    1.90
  11 -14   2    8.10    1.90
  11 -14   2    5.80    1.90
 -11 -14  -2    4.90    1.80
 -11 -14  -2    3.60    1.20
  11  14   2    5.70    1.80
  12 -14   2   37.80    2.70
  12 -14   2   42.80    2.80
 -12 -14  -2   43.00    3.00
  12  14   2   35.30    3.80
  13 -14   2    0.10    1.00
  13  14   2    1.30    1.50
 -14 -14  -2   32.10    2.60
  14 -14   2   31.70    2.70
  14 -14   2   30.20    2.30
  14  14   2   31.60    3.20
  15 -14   2    1.00    0.80
 -15 -14  -2    0.10    0.90
  15 -14   2    1.70    0.80
  15  14   2    0.00    1.30
  16 -14   2    5.80    1.30
  16 -14   2    6.30    1.40
 -16 -14  -2    5.10    1.50
  16  14   2    4.10    1.20
  17 -14   2   20.80    1.60
 -17 -14  -2   17.40    1.50
  17  14   2   16.20    2.30
  18 -14   2    0.30    0.70
 -18 -14  -2    3.90    1.20
  18 -14   2    1.50    0.70
  17 -15  -2    5.20    1.50
 -17 -15   2    7.70    1.50
  17 -15  -2    4.90    1.60
 -16 -15   2   12.60    1.60
 -16 -15   2    8.60    1.80
  16 -15  -2   10.30    2.60
  16 -15  -2   11.70    1.80
  15 -15  -2   -0.90    0.80
 -15 -15   2    2.20    1.00
 -15 -15   2   -0.50    0.90
  15 -15  -2   -0.70    0.90
 -14 -15   2   41.40    2.70
  14 -15  -2   47.20    2.70
  14 -15  -2   46.90    2.60
 -14 -15   2   47.00    2.90
  13 -15  -2    1.30    0.90
 -13 -15   2    3.30    1.10
 -13 -15   2    2.30    1.10
  13 -15  -2    2.60    1.00
  12 -15  -2   -0.60    1.00
 -12 -15   2    0.00    1.20
 -12 -15   2    0.80    1.10
  11 -15  -2   18.80    2.20
 -11 -15   2   14.10    2.30
 -11 -15   2   19.10    2.40
  11 -15  -2   15.50    2.20
 -10 -15   2    3.90    1.30
  10 -15  -2    7.30    1.90
  10 -15  -2    6.80    2.10
 -10 -15   2    3.20    1.20
   9 -15  -2   13.80    2.40
   9 -15  -2   12.80    2.00
  -9 -15   2   15.70    2.40
  -9 -15   2   12.80    2.40
   9  15  -2   18.10    3.40
  -8 -15   2    7.90    2.40
   8 -15  -2    4.50    1.20
   8 -15  -2    5.30    1.30
  -8 -15   2    8.30    2.40
   8  15  -2    5.40    1.80
   7 -15  -2   32.80    2.80
  -7 -15   2   29.20    2.80
  -7 -15   2   30.50    2.90
   7 -15  -2   32.40    2.60
   7  15  -2   35.10    3.20
  -6 -15   2   57.29    3.60
   6 -15  -2   63.49    3.60
  -6 -15   2   57.09    3.70
   6 -15  -2   60.79    3.60
   6 -15  -2   64.29    3.70
  -5 -15   2   39.70    3.10
   5 -15  -2   37.40    3.10
   5 -15  -2   40.00    3.00
  -5 -15   2   39.20    3.00
   5 -15  -2   42.50    3.00
   4 -15  -2    8.80    2.00
   4 -15  -2   12.20    2.70
   4 -15  -2   12.20    2.20
  -4 -15   2   11.20    2.40
  -4 -15   2   10.30    2.30
   3 -15  -2   94.69    4.70
   3 -15  -2   93.99    4.60
  -3 -15   2   90.09    4.50
   3 -15  -2   91.29    5.60
  -3 -15   2   90.09    4.60
   2 -15  -2    1.00    1.20
  -2 -15   2    2.90    2.00
   2 -15  -2    2.10    1.50
   2 -15  -2    2.20    1.10
  -2 -15   2    0.70    1.20
   1 -15  -2   74.69    4.30
   1 -15  -2   74.99    4.10
  -1 -15   2   73.09    4.10
   1 -15  -2   80.99    4.20
   0 -15   2   37.90    2.90
   0 -15  -2   37.60    2.90
   0 -15  -2   34.10    3.40
   0 -15   2   34.60    3.10
   0 -15  -2   34.50    2.90
  -1 -15  -2  343.97   12.70
  -1 -15  -2  322.47   12.30
  -1 -15  -2  345.07   12.50
   1 -15   2  333.37   12.40
  -2 -15  -2  164.48    6.90
   2 -15   2  159.38    6.80
  -2 -15  -2  152.68    6.90
   2 -15   2  157.28    6.60
  -2 -15  -2  171.28    7.10
   3 -15   2    8.40    2.10
  -3 -15  -2   14.70    3.20
  -3 -15  -2    8.80    2.30
  -3 -15  -2   10.80    3.20
   3 -15   2    5.90    1.40
  -4 -15  -2   -0.80    1.30
  -4 -15  -2    0.30    1.80
   4 -15   2    0.90    1.10
  -4 -15  -2    0.40    1.10
  -5 -15  -2    1.50    1.80
   5 -15   2   -0.10    1.10
   5 -15   2   -0.90    1.10
  -5 -15  -2    0.10    1.20
   6 -15   2  179.78    7.20
  -6 -15  -2  174.98    7.40
  -6 -15  -2  163.88    7.50
   6 -15   2  177.48    7.10
   7 -15   2   11.50    2.10
   7 -15   2   12.20    2.00
  -7 -15  -2   15.70    3.40
  -7 -15  -2   15.30    2.40
   8 -15   2    6.30    1.90
  -8 -15  -2    3.40    1.80
   8 -15   2    3.30    1.10
  -8 -15  -2    4.50    1.50
  -8  15  -2    3.00    2.00
  -9 -15  -2  249.58    9.80
   9 -15   2  249.97    9.50
   9 -15   2  251.87    9.40
  -9 -15  -2  229.08    9.60
 -10 -15  -2    1.70    1.20
  10 -15   2    2.10    1.00
 -10 -15  -2   -1.40    2.80
  10 -15   2    1.50    1.00
  10  15   2   -1.90    2.20
  11 -15   2   86.79    4.30
 -11 -15  -2   93.29    4.60
  11 -15   2   89.19    4.30
  12 -15   2    0.40    0.90
  12 -15   2    1.10    1.40
  12  15   2   -0.10    1.80
 -13 -15  -2    1.70    1.00
  13 -15   2    1.50    0.90
  13 -15   2    0.60    0.80
  13  15   2    1.40    1.70
 -14 -15  -2    2.80    0.90
  14 -15   2    4.60    1.50
  14 -15   2    4.60    1.40
  14  15   2    4.00    1.60
 -15 -15  -2   13.80    1.70
  15 -15   2   16.90    1.50
  15 -15   2   13.90    1.50
  16 -15   2    0.70    0.70
 -16 -15  -2   -0.40    0.70
  16 -15   2    0.10    0.70
  16  15   2   -2.10    1.60
 -17 -15  -2   -0.70    0.70
  17 -15   2    1.00    0.70
  17 -15   2    1.80    0.70
  16 -16  -2   11.60    1.50
 -16 -16   2   12.40    1.60
  16 -16  -2   11.80    1.70
  15 -16  -2    1.90    0.80
 -15 -16   2    2.10    0.90
  15 -16  -2    2.30    1.00
 -15 -16   2    1.00    1.10
 -14 -16   2    1.00    1.00
  14 -16  -2    0.10    0.90
 -14 -16   2    1.20    0.90
  14 -16  -2    1.20    0.80
  13 -16  -2    1.90    1.00
 -13 -16   2    1.60    1.00
  13 -16  -2    1.90    0.90
 -13 -16   2    2.20    1.00
  12 -16  -2    0.50    1.00
 -12 -16   2    2.50    1.10
 -12 -16   2    1.80    1.00
  12 -16  -2    1.70    0.90
 -11 -16   2    0.80    1.10
  11 -16  -2    1.00    1.00
  11 -16  -2   -0.60    1.10
 -10 -16   2   67.79    4.00
 -10 -16   2   70.69    3.80
  10 -16  -2   74.99    3.70
  10 -16  -2   68.49    3.70
   9 -16  -2   14.10    2.40
  -9 -16   2   15.00    2.70
  -9 -16   2   18.60    2.30
   9 -16  -2   18.00    2.00
   9  16  -2   13.80    3.50
  -8 -16   2    1.70    1.20
   8 -16  -2    0.30    1.20
  -8 -16   2    3.40    1.30
   8 -16  -2    1.30    1.10
   8  16  -2    0.10    1.70
   7 -16  -2   29.50    2.50
  -7 -16   2   29.80    2.80
   7 -16  -2   30.60    2.70
  -7 -16   2   32.50    2.60
   7  16  -2   33.80    3.20
  -6 -16   2   38.90    3.00
   6 -16  -2   37.90    3.10
  -6 -16   2   41.90    3.20
   6 -16  -2   35.70    2.80
   6  16  -2   43.00    3.30
  -5 -16   2  104.39    5.00
   5 -16  -2  105.59    5.00
   5 -16  -2  107.59    5.00
  -4 -16   2  136.09    5.90
   4 -16  -2  133.59    5.80
   4 -16  -2  134.79    5.90
   4 -16  -2  139.39    6.20
  -4 -16   2  128.99    6.00
  -3 -16   2  103.79    5.10
   3 -16  -2  106.59    5.10
  -3 -16   2  100.89    4.90
   3 -16  -2  115.09    5.30
   3 -16  -2  105.19    5.00
  -2 -16   2   43.00    3.30
   2 -16  -2   50.19    3.30
   2 -16  -2   45.00    3.40
   2 -16  -2   41.80    3.10
  -2 -16   2   44.60    3.10
   1 -16  -2   25.80    2.60
   1 -16  -2   22.70    2.50
  -1 -16   2   19.80    2.50
  -1 -16   2   25.50    2.50
   1 -16  -2   22.30    2.90
   0 -16  -2    9.50    2.80
   0 -16  -2   17.10    2.30
   0 -16   2   15.40    2.30
   0 -16  -2   10.20    2.20
   0 -16   2   13.00    2.30
   1 -16   2   26.80    2.60
  -1 -16  -2   25.70    2.70
  -1 -16  -2   20.00    2.50
   1 -16   2   24.00    2.50
  -1 -16  -2   19.60    3.20
  -2 -16  -2   21.60    2.50
   2 -16   2   19.30    2.30
  -2 -16  -2   20.80    3.30
  -2 -16  -2   25.20    2.60
   2 -16   2   20.00    2.30
  -3 -16  -2   70.69    4.10
  -3 -16  -2   63.39    4.60
   3 -16   2   76.49    4.00
   3 -16   2   75.19    3.90
   4 -16   2  125.09    5.60
  -4 -16  -2  125.29    5.70
  -4 -16  -2  117.19    6.00
   4 -16   2  122.79    5.40
   5 -16   2  152.88    6.30
  -5 -16  -2  141.79    6.90
   5 -16   2  148.69    6.40
  -5 -16  -2  156.58    6.60
  -6 -16  -2    6.10    2.80
   6 -16   2   13.80    2.10
   6 -16   2   11.30    2.00
  -6 -16  -2   17.50    2.40
  -7 -16  -2    7.10    2.20
   7 -16   2    7.50    1.90
   7 -16   2    9.30    2.00
   8 -16   2    1.70    1.10
  -8 -16  -2    1.80    1.10
   8 -16   2    0.80    1.00
  -8  16  -2   -1.20    1.90
   9 -16   2    1.00    1.00
   9 -16   2    2.30    1.00
  -9 -16  -2    1.10    1.10
  10 -16   2   69.59    3.60
  10 -16   2   67.39    3.60
 -10 -16  -2   66.09    3.90
 -11 -16  -2    1.30    1.20
  11 -16   2    1.40    1.00
  11 -16   2    1.70    0.90
 -12 -16  -2    6.20    2.00
  12 -16   2    9.80    1.70
  12 -16   2    7.90    1.80
  13 -16   2   28.00    2.00
  13 -16   2   22.00    1.90
 -13 -16  -2   26.80    2.20
  14 -16   2    0.40    1.10
  14 -16   2    0.90    0.70
 -14 -16  -2    0.80    0.80
  15 -16   2    8.00    1.30
 -15 -16  -2    7.40    1.40
  15 -16   2    5.40    1.20
  16 -16   2   22.00    1.50
 -16 -16  -2   23.40    1.60
  16 -16   2   28.60    1.60
 -15 -17   2    1.60    0.80
  15 -17  -2   -0.20    1.10
  15 -17  -2    0.70    0.80
 -14 -17   2    2.30    0.80
  14 -17  -2    2.30    1.00
  14 -17  -2    4.70    1.40
 -13 -17   2    3.00    1.10
 -13 -17   2    4.00    1.00
  13 -17  -2    3.60    1.00
  13 -17  -2    6.60    1.50
  12 -17  -2   -0.40    1.00
 -12 -17   2    0.20    1.00
  12 -17  -2   -0.70    0.80
 -12 -17   2   -0.70    0.90
 -11 -17   2   30.60    2.80
  11 -17  -2   30.70    2.30
  11 -17  -2   34.50    2.40
 -11 -17   2   32.40    2.40
 -10 -17   2   63.89    3.60
 -10 -17   2   60.59    3.40
  10 -17  -2   64.29    3.40
  10 -17  -2   65.89    3.50
  -9 -17   2   11.90    2.20
   9 -17  -2    9.90    1.90
   9 -17  -2    7.50    2.20
  -9 -17   2   10.00    1.90
   9  17  -2    3.40    2.20
   8 -17  -2   37.90    2.90
   8 -17  -2   34.60    2.70
  -8 -17   2   42.80    3.00
  -8 -17   2   37.20    2.80
   8  17  -2   39.00    3.50
  -7 -17   2   28.50    2.70
   7 -17  -2   36.60    2.60
  -7 -17   2   29.90    2.60
   7 -17  -2   27.90    2.80
   7  17  -2   24.40    3.20
   6 -17  -2  107.89    4.90
  -6 -17   2  102.69    4.80
   6 -17  -2  110.79    4.80
  -6 -17   2  104.19    5.00
   6  17  -2   97.59    5.40
   5 -17  -2   35.30    3.00
  -5 -17   2   40.50    3.20
  -5 -17   2   40.30    2.80
   5 -17  -2   37.70    2.70
   5  17  -2   31.40    3.10
   4 -17  -2   39.60    2.90
   4 -17  -2   46.50    3.10
  -4 -17   2   32.80    2.90
  -4 -17   2   41.00    2.90
   3 -17  -2    8.10    2.60
  -3 -17   2   11.00    2.10
  -3 -17   2   13.00    2.30
   3 -17  -2   12.50    2.10
  -2 -17   2    1.30    1.20
   2 -17  -2    1.90    1.50
   2 -17  -2    0.10    1.10
  -2 -17   2   -0.80    1.20
  -1 -17   2   92.09    4.60
   1 -17  -2   92.19    4.60
   1 -17  -2   91.49    4.60
  -1 -17   2   91.09    4.50
   0 -17  -2   -1.90    1.60
   0 -17   2    1.10    1.20
   0 -17  -2   -1.60    1.10
   0 -17   2    1.80    1.20
   1 -17   2   18.80    2.30
   1 -17   2   15.00    2.20
  -1 -17  -2   13.30    3.10
  -1 -17  -2   15.50    2.30
  -2 -17  -2   46.10    4.10
   2 -17   2   42.40    3.00
   2 -17   2   43.40    3.00
  -2 -17  -2   45.90    4.00
  -3 -17  -2    7.90    2.10
   3 -17   2    9.00    1.90
  -3 -17  -2    3.90    2.90
   3 -17   2    6.70    2.00
   4 -17   2  114.69    5.00
   4 -17   2  109.59    5.10
  -4 -17  -2  106.19    5.40
  -5 -17  -2   71.39    4.10
   5 -17   2   72.49    3.80
   5 -17   2   76.69    3.90
  -6 -17  -2   74.89    4.10
   6 -17   2   72.99    3.80
   6 -17   2   77.99    4.00
   7 -17   2   16.80    2.10
  -7 -17  -2   17.50    2.30
   7 -17   2   14.90    2.00
  -7  17  -2   15.40    2.90
  -8 -17  -2   -0.60    1.10
   8 -17   2    1.70    1.00
   8 -17   2   -1.20    0.90
  -8  17  -2   -2.80    2.00
   8  17   2   -3.20    1.90
  -9 -17  -2   23.10    2.60
   9 -17   2   20.20    2.30
  10 -17   2   13.90    1.90
 -10 -17  -2   12.80    2.10
  10 -17   2   14.30    1.80
  11 -17   2    0.00    1.20
  11 -17   2    1.10    0.90
  12 -17   2    6.40    1.40
 -12 -17  -2    6.50    1.60
  12 -17   2    5.10    1.40
  13 -17   2    1.90    0.70
  13 -17   2    2.20    0.90
 -13 -17  -2    1.80    0.80
  14 -17   2  106.69    4.30
  14 -17   2  104.79    4.20
 -14 -17  -2  106.99    4.40
  15 -17   2    3.90    1.10
 -15 -17  -2    3.50    1.20
  15 -17   2    4.60    1.20
  14 -18  -2    5.70    1.40
 -14 -18   2    9.00    1.40
 -13 -18   2    5.30    1.40
  13 -18  -2    3.30    1.10
  13 -18  -2    4.30    0.90
 -12 -18   2    2.90    0.90
  12 -18  -2    5.10    1.30
 -12 -18   2    3.10    1.10
  12 -18  -2    7.00    1.40
  11 -18  -2    0.90    0.80
 -11 -18   2    2.00    0.90
  11 -18  -2    0.70    1.00
 -11 -18   2    0.80    1.10
 -10 -18   2   56.69    3.00
  10 -18  -2   60.19    3.10
  10 -18  -2   55.49    3.10
 -10 -18   2   58.89    3.20
  -9 -18   2    2.40    1.10
  -9 -18   2    6.20    1.80
   9 -18  -2    3.30    1.20
   9 -18  -2    2.10    1.00
  -8 -18   2    0.10    1.10
  -8 -18   2    0.10    1.10
   8 -18  -2   -0.40    1.20
   8 -18  -2   -0.30    0.90
   8  18  -2    1.90    1.80
  -7 -18   2    2.30    1.10
   7 -18  -2    3.00    1.00
   7 -18  -2    3.70    1.30
  -7 -18   2    2.20    1.20
   7  18  -2    2.60    1.60
  -6 -18   2    7.50    2.10
  -6 -18   2    5.60    1.30
   6 -18  -2    9.10    1.80
   6  18  -2    4.80    1.60
  -5 -18   2    8.00    2.10
   5 -18  -2    7.40    2.30
   5 -18  -2   10.70    2.50
  -5 -18   2    8.00    2.10
   5  18  -2    4.50    1.50
   4 -18  -2   23.40    2.30
  -4 -18   2   21.80    2.30
   4 -18  -2   20.70    2.70
  -4 -18   2   20.60    2.40
   4  18  -2   21.20    2.80
  -3 -18   2   25.70    2.50
   3 -18  -2   25.40    2.90
  -3 -18   2   23.30    2.50
   3 -18  -2   27.30    2.40
  -2 -18   2   23.70    2.40
   2 -18  -2   25.90    3.00
  -2 -18   2   23.10    2.50
   2 -18  -2   24.30    2.40
   1 -18  -2    2.20    1.20
   1 -18  -2   -0.10    1.60
  -1 -18   2    0.10    1.10
  -1 -18   2    0.00    1.10
   0 -18  -2    9.50    3.20
   0 -18   2   16.00    2.20
   0 -18   2   12.30    2.10
   0 -18  -2   10.50    2.00
  -1 -18  -2   33.80    3.40
   1 -18   2   31.50    2.60
   1 -18   2   33.00    2.60
   2 -18   2    6.60    2.00
   2 -18   2    6.30    1.90
   3 -18   2    3.20    1.10
   3 -18   2    3.70    1.10
  -3 -18  -2    6.10    2.00
  -4 -18  -2   38.10    4.20
   4 -18   2   40.50    2.70
   4 -18   2   40.80    2.70
   5 -18   2   11.90    2.10
  -5 -18  -2   13.90    2.50
   5 -18   2   16.80    2.00
  -5  18  -2   17.80    2.60
   6 -18   2   58.59    3.10
  -6 -18  -2   55.59    3.40
   6 -18   2   55.29    4.00
  -6  18  -2   44.60    3.50
  -7 -18  -2   12.30    2.20
   7 -18   2    8.70    2.50
   7 -18   2   12.20    2.00
  -7  18  -2    8.80    2.90
   7  18   2    7.20    1.80
  -8 -18  -2   45.90    3.10
   8 -18   2   47.50    2.90
   8 -18   2   44.80    2.70
   8  18   2   47.20    4.10
  -8  18  -2   35.70    5.00
   9 -18   2   65.79    3.30
   9 -18   2   62.69    3.20
  -9 -18  -2   60.99    3.50
 -10 -18  -2    7.60    1.70
  10 -18   2    5.40    1.50
  10 -18   2    8.40    1.60
 -11 -18  -2    0.00    0.90
  11 -18   2    0.70    0.80
  11 -18   2    0.00    0.70
  12 -18   2    0.80    0.70
  12 -18   2    0.90    0.70
 -12 -18  -2    1.60    0.80
  13 -18   2    0.90    0.70
 -13 -18  -2    0.80    0.70
  13 -18   2    0.50    0.80
 -14 -18  -2    1.00    0.70
  14 -18   2    1.30    0.80
  14 -18   2    0.20    0.60
  13 -19  -2   13.50    1.50
 -13 -19   2   11.40    1.40
 -12 -19   2    7.70    1.40
  12 -19  -2   11.20    1.60
  11 -19  -2   16.30    2.40
  11 -19  -2   15.00    1.60
 -11 -19   2   17.40    1.70
 -10 -19   2   33.50    2.30
 -10 -19   2   35.40    3.80
  10 -19  -2   43.10    3.30
  10 -19  -2   35.70    2.20
   9 -19  -2    1.40    0.90
   9 -19  -2    1.10    1.20
  -9 -19   2    1.60    0.90
  -9 -19   2    2.50    1.10
  -8 -19   2    8.30    1.80
   8 -19  -2    9.90    2.30
   8 -19  -2   12.70    1.70
  -8 -19   2   14.90    1.90
  -8  19   2    8.90    2.10
   8  19  -2   10.20    3.30
  -7 -19   2   30.30    2.30
   7 -19  -2   23.10    2.60
  -7 -19   2   25.20    2.30
   7 -19  -2   26.10    2.10
   7  19  -2   31.30    3.10
   6 -19  -2    2.70    1.30
  -6 -19   2    1.20    1.00
   6 -19  -2    2.00    0.90
  -6 -19   2    2.10    1.10
   6  19  -2    4.30    1.50
   5 -19  -2   19.90    2.70
  -5 -19   2   16.30    2.20
   5 -19  -2   21.70    3.10
   5  19  -2   18.30    2.60
  -4 -19   2   52.39    3.20
   4 -19  -2   60.19    3.20
   4 -19  -2   52.89    3.60
  -4 -19   2   58.39    3.50
   4  19  -2   55.39    3.80
  -3 -19   2   -0.80    1.00
   3 -19  -2    1.70    1.00
   3 -19  -2    3.80    1.70
   3  19  -2   -1.50    1.20
  -2 -19   2    0.50    1.10
   2 -19  -2    0.90    2.10
   2 -19  -2    1.10    1.00
  -2 -19   2    0.00    1.00
   2  19  -2    1.10    1.30
  -1 -19   2   22.70    2.40
   1 -19  -2   25.80    2.30
  -1 -19   2   30.50    2.30
   1  19  -2   27.60    2.90
   0 -19  -2    1.50    1.00
   0 -19   2    1.70    1.10
   0 -19   2    1.90    1.10
   1 -19   2  112.09    5.00
   1 -19   2  111.19    4.90
  -1 -19  -2  107.19    5.00
  -2 -19  -2   10.70    2.10
   2 -19   2    7.90    1.90
   2 -19   2   13.00    1.90
   3 -19   2  191.98    8.30
  -3 -19  -2  176.08    7.20
   3 -19   2  170.58    7.00
  -3  19  -2  152.68    7.30
   4 -19   2   18.90    2.30
  -4 -19  -2   26.50    2.90
   4 -19   2   21.50    2.10
  -4  19  -2   13.70    2.50
   5 -19   2   20.50    2.10
  -5  19  -2   16.60    2.60
  -6 -19  -2    0.80    1.10
   6 -19   2    1.60    0.90
   6 -19   2    5.40    1.70
   6  19   2   -1.70    1.60
  -6  19  -2    2.40    1.50
   7 -19   2   24.50    2.00
  -7 -19  -2   26.60    2.30
   7 -19   2   24.00    2.10
   7  19   2   23.70    3.80
  -8 -19  -2    0.70    0.90
   8 -19   2    1.00    0.80
   8 -19   2   -0.10    0.90
   9 -19   2   -0.70    0.70
   9 -19   2    1.50    0.80
  -9 -19  -2    0.10    0.80
 -10 -19  -2    8.90    1.50
  10 -19   2   10.20    1.40
  10 -19   2    7.50    1.50
  11 -19   2    1.10    0.70
  11 -19   2    0.50    0.70
 -11 -19  -2    0.30    0.80
  12 -19   2    9.70    1.30
 -12 -19  -2    8.10    1.30
  12 -19   2    7.60    1.40
  13 -19   2    1.40    0.60
 -13 -19  -2   -0.10    0.70
  13 -19   2    1.10    0.80
 -12 -20   2   -0.40    0.80
  12 -20  -2   -1.50    0.80
  11 -20  -2   10.90    1.30
 -11 -20   2   13.30    1.40
 -10 -20   2    1.20    1.00
  10 -20  -2    5.50    1.30
   9 -20  -2    0.60    0.80
  -9 -20   2   -0.50    0.80
  -8 -20   2    0.10    0.80
   8 -20  -2    1.30    0.80
  -8 -20   2    2.10    1.80
  -7 -20   2    0.10    1.10
   7 -20  -2    4.80    1.50
  -7 -20   2    1.60    0.90
  -7  20   2    3.90    1.80
   7  20  -2    1.70    1.70
  -6 -20   2   35.00    2.50
   6 -20  -2   39.10    2.40
  -6 -20   2   38.50    2.40
   6  20  -2   40.90    3.20
   5 -20  -2    7.70    1.70
  -5 -20   2   10.50    1.70
   5  20  -2    9.00    2.50
   4 -20  -2    0.00    0.80
  -4 -20   2   -0.70    1.00
  -4 -20   2    0.50    0.90
   4  20  -2    0.70    1.30
   3 -20  -2   14.40    1.80
  -3 -20   2   14.90    2.00
  -3 -20   2   12.90    2.20
   3  20  -2   10.20    2.30
   2 -20  -2    1.70    0.90
  -2 -20   2    2.70    1.00
  -2 -20   2    2.40    1.40
   2  20  -2    2.50    1.30
  -1 -20   2    2.50    1.00
   1 -20  -2    1.20    0.90
  -1 -20   2    2.10    0.90
   1  20  -2   -1.80    1.30
   0 -20   2   15.40    2.00
   0 -20   2   15.00    2.00
   0 -20  -2   15.50    1.90
   0  20  -2   16.30    2.50
  -1 -20  -2    6.20    1.70
   1 -20   2    4.30    1.20
   1 -20   2    4.90    1.00
  -1  20  -2    3.90    1.40
  -2 -20  -2   11.00    1.80
   2 -20   2   10.30    1.90
   2 -20   2   11.40    1.80
  -2  20  -2   11.00    2.30
  -3 -20  -2    1.30    1.00
   3 -20   2   -0.10    0.80
   3 -20   2    1.20    1.00
  -3  20  -2   -1.20    1.30
   4 -20   2    6.50    1.70
  -4 -20  -2    7.70    1.70
  -4  20  -2    4.00    1.40
   4  20   2    7.30    2.30
   5 -20   2    1.30    1.00
   5 -20   2    2.10    0.90
  -5 -20  -2   -0.20    0.90
  -5  20  -2    0.00    1.60
  -6 -20  -2   -0.40    0.90
   6 -20   2    0.20    0.90
   6 -20   2    1.10    0.80
   6  20   2   -0.10    1.60
  -6  20  -2    2.70    1.70
  -7 -20  -2   44.40    2.70
   7 -20   2   46.70    2.50
   7 -20   2   48.30    2.60
   7  20   2   44.40    3.90
  -7  20  -2   41.10    4.40
  -8 -20  -2    0.40    0.80
   8 -20   2    0.10    0.80
   8 -20   2   -1.00    0.70
   9 -20   2   25.20    1.70
   9 -20   2   27.50    1.90
  -9 -20  -2   23.60    1.90
 -10 -20  -2   16.50    2.00
  10 -20   2   17.20    1.90
  10 -20   2   13.60    1.50
 -11 -20  -2    6.30    1.20
  11 -20   2    2.70    0.90
  11 -20   2    4.70    1.10
  12 -20   2   -0.70    0.60
 -12 -20  -2    0.20    0.70
 -11 -21   2    2.90    0.80
  10 -21  -2   17.70    1.50
 -10 -21   2   18.60    1.50
   9 -21  -2    1.20    0.70
  -9 -21   2    0.40    1.10
  -8 -21   2    4.40    1.30
   8 -21  -2    5.90    1.30
  -7 -21   2   22.50    1.90
   7 -21  -2   23.70    1.70
   6 -21  -2   18.30    1.70
  -6 -21   2   16.10    1.70
  -6  21   2   25.00    2.90
   6  21  -2   20.00    2.80
   5 -21  -2    6.70    1.30
  -5 -21   2    7.00    1.40
  -5 -21   2    2.20    2.00
   5  21  -2    5.40    1.50
   4 -21  -2    4.10    1.30
  -4 -21   2    1.50    1.10
  -4 -21   2    1.70    0.80
   4  21  -2    0.10    1.30
  -4  21   2    2.70    1.30
  -3 -21   2   -1.00    1.10
  -3 -21   2    0.10    0.70
   3  21  -2    0.20    1.20
  -2 -21   2    4.90    1.10
  -2 -21   2    5.50    1.40
   2 -21  -2    4.60    1.50
  -1 -21   2    0.20    0.80
  -1 -21   2    1.70    1.00
   1 -21  -2    1.70    0.80
   1  21  -2    0.80    1.20
   0 -21  -2   13.40    1.70
   0 -21   2   13.00    1.60
   0 -21   2   10.20    1.90
   0  21  -2   12.70    2.10
  -1 -21  -2    7.10    1.50
   1 -21   2    6.90    1.40
   1 -21   2   10.40    1.80
  -1  21  -2    5.60    1.40
  -2 -21  -2   12.30    1.60
   2 -21   2    9.90    1.80
   2 -21   2   11.60    1.60
   2  21   2   10.40    3.10
  -2  21  -2   10.10    3.10
   3 -21   2   37.40    2.20
  -3 -21  -2   34.30    2.30
   3 -21   2   35.00    2.20
  -3  21  -2   37.20    2.80
   3  21   2   27.20    2.80
   4 -21   2    1.50    0.80
  -4 -21  -2    0.10    0.80
   4 -21   2   -1.00    0.90
  -4  21  -2    1.50    1.40
   4  21   2    1.10    1.40
   5 -21   2    0.60    0.80
   5 -21   2    5.40    1.70
  -5 -21  -2    1.70    0.80
   5  21   2    0.30    1.50
  -5  21  -2    0.50    1.50
  -6 -21  -2    4.30    1.30
   6 -21   2    5.00    1.60
   6 -21   2    7.30    1.50
  -6  21  -2    4.20    2.00
   6  21   2    4.80    1.90
   7 -21   2    5.10    1.20
  -7 -21  -2    6.30    1.40
   7 -21   2    3.40    0.90
   8 -21   2    1.50    0.70
  -8 -21  -2    2.00    0.70
   8 -21   2    0.70    0.90
  -9 -21  -2    1.30    0.80
   9 -21   2    1.00    0.90
   9 -21   2    1.00    0.60
  10 -21   2    0.90    0.60
 -10 -21  -2    0.60    0.60
  -9 -22   2    7.80    1.30
   8 -22  -2    5.00    1.20
  -8 -22   2    5.00    1.20
   7 -22  -2    0.50    0.70
  -7 -22   2    0.30    0.70
  -6 -22   2    0.80    0.70
  -5 -22   2   10.50    1.30
   5 -22  -2    9.20    1.30
   4 -22  -2   -0.40    0.70
  -4 -22   2   -0.50    0.70
   4  22  -2    0.40    1.40
  -4  22   2    1.60    1.40
  -3 -22   2    6.70    1.20
   3 -22  -2    7.40    1.30
   3  22  -2   11.10    2.30
  -3  22   2    7.50    2.20
   2 -22  -2   16.80    1.50
  -2 -22   2   14.80    1.50
  -2  22   2   12.70    2.10
   2  22  -2   16.60    2.30
  -1 -22   2   55.59    2.80
   1 -22  -2   58.69    3.70
  -1 -22   2   57.59    3.40
  -1  22   2   54.09    3.30
   0 -22  -2    0.10    0.80
   0 -22   2   -0.40    1.10
   0 -22   2    0.70    1.30
   0  22  -2    1.20    1.20
   0  22   2   -1.80    1.20
   1 -22   2    0.80    1.10
   1 -22   2    0.80    0.70
  -1  22  -2    0.80    1.20
   1  22   2    1.40    1.20
  -2 -22  -2    0.40    0.70
   2 -22   2    0.50    0.70
   2 -22   2   -0.30    1.00
  -2  22  -2    0.50    1.30
   2  22   2    0.60    1.30
  -3 -22  -2   34.20    2.10
   3 -22   2   37.80    2.40
   3 -22   2   35.80    2.00
   3  22   2   33.80    2.80
  -3  22  -2   34.20    2.80
   4 -22   2    7.00    1.90
   4 -22   2    9.70    1.30
  -4 -22  -2   12.20    1.50
   4  22   2   17.50    2.70
  -4  22  -2    8.50    2.50
   5 -22   2    6.60    1.90
   5 -22   2   12.10    1.60
  -5 -22  -2   11.70    1.70
   6 -22   2   19.50    2.80
   6 -22   2   19.50    1.50
  -6 -22  -2   21.60    1.50
   7 -22   2    1.30    0.60
  -7 -22  -2    1.40    0.60
   8 -22   2   -0.30    0.60
  -8 -22  -2    0.00    0.60
   6 -23  -2   20.50    1.40
  -6 -23   2   19.00    1.30
   5 -23  -2    3.40    1.20
   4 -23  -2    1.80    0.70
  -4 -23   2    0.40    0.60
  -2 -23   2    0.10    0.70
   2 -23  -2    0.20    0.60
   1 -23  -2   17.90    1.80
  -1 -23   2   14.90    1.80
   0 -23   2   14.80    1.50
  -1 -23  -2   -0.50    0.80
   1 -23   2    1.20    1.20
   2 -23   2   15.10    1.40
   3 -23   2    1.70    0.60
  -3 -23  -2    0.00    0.60
   4 -23   2    7.50    1.10
  -4 -23  -2   10.50    1.20
  -5 -23  -2    0.20    0.60
   5 -23   2    1.20    0.60
  -6 -23  -2   -0.50    0.60
   6 -23   2    0.80    0.60
 -22   0   3   -0.40    1.50
  22   0  -3   -1.40    1.00
  22   0  -3   -0.40    1.20
  21   0  -3    8.50    1.80
  21   0  -3   10.90    1.90
 -21   0   3   11.70    2.10
  21   0  -3    9.50    1.90
  20   0  -3   -0.80    1.20
  20   0  -3    1.90    0.90
  20   0  -3   -1.00    1.10
  19   0  -3  168.18    7.20
  19   0  -3  163.18    7.20
  19   0  -3  170.78    7.70
  18   0  -3    1.20    1.10
  18   0  -3    1.40    1.30
  18   0  -3   -2.00    1.30
  17   0  -3   12.50    2.90
  17   0  -3   14.50    2.40
  17   0  -3   13.50    2.80
  16   0  -3   -1.10    1.80
  16   0  -3   -1.50    1.40
  16   0  -3   -0.30    1.20
  15   0  -3  111.99    5.70
  15   0  -3  128.99    6.30
  15   0  -3  120.39    6.10
  15   0  -3  126.29    5.70
  14   0  -3   -0.40    1.50
  14   0  -3    1.90    1.70
  14   0  -3   -0.80    1.30
  14   0  -3   -0.70    1.50
  13   0  -3   38.90    3.30
  13   0  -3   39.50    3.60
  13   0  -3   36.80    3.60
  13   0  -3   39.90    3.00
  12   0  -3    0.10    1.60
  12   0  -3    0.00    1.60
  12   0  -3   -0.30    1.30
  12   0  -3   -0.90    1.50
 -11   0   3   11.70    3.50
  11   0  -3   11.50    2.90
  11   0  -3   12.00    3.40
 -10   0   3   -0.50    1.50
   9   0  -3  140.49    6.00
  -9   0   3  142.29    5.80
  -8   0   3    0.30    0.80
   8   0  -3    1.50    1.00
   7   0  -3    3.50    1.30
   6   0  -3    0.70    0.50
  -6   0   3    0.80    0.50
  -5   0   3  203.68    7.00
   5   0  -3  201.28    7.00
  -4   0   3    2.40    0.50
  -3   0   3  396.56   12.90
  -3   0   3  392.96   13.00
  -2   0   3    0.30    0.10
  -1   0   3  192.38    6.20
   1   0  -3  178.98    6.20
   0   0   3    0.30    0.20
   0   0  -3    0.10    0.20
   1   0   3  192.78    6.60
  -1   0  -3  186.68    6.60
   2   0   3    0.10    0.30
  -2   0  -3    0.00    0.30
   3   0   3  992.20   33.10
  -3   0  -3 1002.40   33.10
  -4   0  -3   -0.30    0.50
   4   0   3   -0.40    0.60
  -5   0  -3 2782.22   89.39
   5   0   3 2668.53   89.49
   6   0   3   -0.20    1.00
  -6   0  -3    1.00    0.80
  -7   0  -3   68.69    3.80
   7   0   3   65.99    4.10
   8   0   3    2.40    1.80
  -8   0  -3   -2.00    1.20
  -9   0  -3  384.56   14.40
   9   0   3  366.86   15.00
 -10   0  -3   -2.00    2.40
  11   0   3    1.80    1.70
 -11   0  -3    4.90    3.30
  11   0   3   11.60    3.50
  11   0   3    3.60    1.30
  11   0   3    5.30    1.60
  12   0   3   -0.10    1.40
  12   0   3    0.20    1.50
  12   0   3    0.60    1.70
  12   0   3    2.30    1.20
  13   0   3   11.10    2.80
  13   0   3    9.30    2.00
  13   0   3   13.00    2.40
  13   0   3    6.60    2.30
  14   0   3    2.60    1.60
  14   0   3   -3.30    1.50
  15   0   3   37.20    4.10
  15   0   3   33.90    2.80
  15   0   3   39.00    3.10
  15   0   3   28.90    3.50
  16   0   3    1.10    1.60
  16   0   3   -1.10    1.50
  16   0   3   -0.40    1.30
  16   0   3    1.70    1.20
  17   0   3    4.70    1.30
  17   0   3    2.00    1.40
  17   0   3    3.40    1.50
  18   0   3    1.00    1.20
  18   0   3   -0.30    1.30
  19   0   3   92.29    4.80
  19   0   3   95.59    4.40
  19   0   3   93.49    4.70
  20   0   3   -1.70    1.10
  20   0   3    0.80    1.00
  20   0   3    0.40    0.90
  21   0   3   16.40    1.60
  21   0   3   17.60    2.30
 -21   0  -3   17.90    1.70
  21   0   3   15.60    2.40
 -22   0  -3    1.00    0.80
  22   0   3   -1.40    0.90
  22  -1  -3    5.40    1.30
 -22  -1   3    2.50    1.60
  22   1  -3    5.90    1.70
 -22   1   3   10.50    2.90
  22   1  -3    8.50    1.70
  21  -1  -3    1.70    1.10
  21  -1  -3    2.60    0.80
 -21  -1   3    3.10    1.20
  21  -1  -3    1.40    1.00
  21   1  -3    3.00    1.10
 -21   1   3    3.30    1.20
  21   1  -3    6.60    1.70
  20  -1  -3    1.80    1.10
 -20  -1   3    1.30    1.20
  20  -1  -3    1.40    1.10
  20  -1  -3   -0.40    0.80
  20   1  -3    1.00    0.80
  20   1  -3   -1.30    1.00
  20   1  -3    0.30    1.40
  19  -1  -3    2.80    1.50
  19  -1  -3    3.20    1.20
  19  -1  -3    0.90    1.20
  19   1  -3    2.70    1.20
  19   1  -3    1.30    1.20
  19   1  -3    2.90    1.50
  18  -1  -3   15.20    2.20
  18  -1  -3   15.90    2.80
  18  -1  -3   14.60    2.80
  18   1  -3   12.30    2.90
  18   1  -3   14.20    2.60
  18   1  -3   18.10    2.30
  17  -1  -3   91.79    5.00
  17  -1  -3   85.09    4.60
  17   1  -3   85.09    5.20
  17   1  -3   92.69    5.10
  17   1  -3   90.79    5.70
  16  -1  -3   -1.70    1.10
  16  -1  -3    1.20    1.60
  16  -1  -3    2.10    1.50
  16  -1  -3    0.80    1.40
  16   1  -3    2.00    1.50
  16   1  -3    0.80    1.30
  16   1  -3    1.40    1.40
  15  -1  -3  318.27   12.00
  15  -1  -3  318.07   12.50
  15  -1  -3  319.87   12.60
  15  -1  -3  323.27   12.20
  15   1  -3  319.37   12.60
  15   1  -3  320.87   12.20
  15   1  -3  326.67   12.70
  14  -1  -3   11.10    1.80
  14  -1  -3   14.00    3.00
  14  -1  -3   14.20    3.10
  14  -1  -3   11.60    2.40
  14   1  -3   10.00    2.90
  14   1  -3   13.90    2.50
  14   1  -3   16.60    3.10
  14   1  -3   13.00    2.80
  13  -1  -3  562.44   19.60
  13  -1  -3  569.04   20.10
  13  -1  -3  536.65   20.00
  13  -1  -3  562.34   19.70
  13   1  -3  546.25   19.60
  13   1  -3  575.54   20.20
  13   1  -3  577.74   19.70
  13   1  -3  548.25   20.10
  12  -1  -3  107.79    5.10
  12  -1  -3  115.89    5.60
  12  -1  -3  103.79    5.50
  12  -1  -3  102.59    5.20
  12   1  -3  106.69    5.10
  12   1  -3  108.69    5.60
  12   1  -3  102.19    5.50
  12   1  -3  105.99    5.30
  11  -1  -3   15.20    3.40
  11  -1  -3   10.90    2.50
  11   1  -3   12.60    2.80
  11   1  -3   10.70    3.60
 -11   1   3    7.80    2.50
  11   1  -3    7.00    2.10
 -10  -1   3   20.30    3.00
 -10   1   3   16.50    3.10
  10   1  -3   12.70    2.40
  -9  -1   3   27.10    2.40
   9   1  -3   29.90    2.70
  -9   1   3   26.40    2.60
  -8  -1   3   89.59    3.80
  -8   1   3   89.69    4.10
   8   1  -3   89.29    3.90
  -7  -1   3  466.05   16.00
  -7   1   3  464.55   16.20
   7   1  -3  488.15   16.10
  -6  -1   3  551.94   18.40
   6   1  -3  549.85   18.50
  -6   1   3  559.74   18.70
  -5  -1   3  194.68    6.80
   5   1  -3  202.88    6.80
  -5   1   3  200.68    7.10
  -4  -1   3  262.17    9.30
  -4   1   3  281.87    9.50
   4   1  -3  295.27    9.30
  -3   1   3  200.98    6.70
  -3   1   3  191.68    6.70
  -2   1   3   20.40    1.00
   1  -1  -3   80.69    3.00
  -1  -1   3   84.79    2.90
  -1   1   3   86.19    3.10
   1   1  -3   87.89    3.00
   0  -1  -3    5.60    0.60
   0  -1   3    8.00    0.60
   0   1   3    6.50    0.60
  -1  -1  -3   22.90    1.20
   1  -1   3   23.60    1.30
  -1   1  -3   23.80    1.30
   1   1   3   24.10    1.20
  -2  -1  -3   97.69    3.80
   2  -1   3   95.89    3.90
   2   1   3  101.39    3.90
  -2   1  -3   99.89    3.90
   3  -1   3   40.90    2.20
  -3  -1  -3   40.60    2.10
   3   1   3   40.70    2.10
  -3   1  -3   44.50    2.20
   4  -1   3 4642.24  147.39
  -4  -1  -3 4523.65  147.49
   4   1   3 4588.24  147.29
  -4   1  -3 4332.47  147.29
  -5  -1  -3 2049.99   68.19
   5  -1   3 2075.79   68.29
  -5   1  -3 1978.10   68.19
   5   1   3 2185.28   68.49
   6  -1   3 1128.59   37.00
  -6  -1  -3 1072.59   36.80
  -6   1  -3 1013.00   36.80
   6   1   3 1171.68   37.10
   7  -1   3   40.30    3.40
  -7  -1  -3   46.90    3.20
  -7   1  -3   45.50    3.10
   7   1   3   46.00    3.40
   8  -1   3  310.67   12.40
  -8  -1  -3  305.87   12.00
   8   1   3  307.57   12.40
  -8   1  -3  331.77   12.20
   9  -1   3  449.86   18.60
  -9  -1  -3  523.95   18.30
  -9   1  -3  518.75   18.30
   9   1   3  474.45   18.60
 -10  -1  -3  145.79    7.60
 -10   1  -3  141.19    7.70
  11  -1   3  131.59    6.10
 -11  -1  -3  113.19    8.50
  11  -1   3  129.29    5.50
  11  -1   3  122.99    5.70
  11   1   3  125.09    6.10
  11   1   3  126.29    5.50
 -11   1  -3  144.09    8.90
  11   1   3  124.79    5.80
  11   1   3  135.89    6.10
  12  -1   3    2.60    1.80
  12  -1   3   -1.80    1.30
  12  -1   3    3.40    1.50
  12  -1   3    1.60    1.20
  12   1   3    0.10    1.60
  12   1   3   -2.10    1.20
  12   1   3    0.50    1.50
  12   1   3    1.10    1.60
  13  -1   3    7.20    2.30
  13  -1   3    7.10    2.20
  13  -1   3    5.30    1.60
  13  -1   3    7.00    1.90
  13   1   3    8.50    2.60
  13   1   3    9.30    1.80
  13   1   3    9.00    2.20
  13   1   3   13.80    2.80
  14  -1   3   -0.20    1.20
  14  -1   3   -1.30    1.20
  14  -1   3    1.50    1.50
  14   1   3    1.20    1.30
  14   1   3    4.10    1.60
  14   1   3    2.50    1.50
  14   1   3   -0.40    1.50
  15  -1   3  121.79    6.00
  15  -1   3  117.79    6.10
  15  -1   3  124.89    5.60
  15  -1   3  114.89    5.50
  15   1   3  114.59    5.90
  15   1   3  116.19    5.60
  15   1   3  119.19    5.60
  15   1   3  118.19    6.00
  16  -1   3  110.49    5.80
  16  -1   3  107.09    5.70
  16  -1   3  113.59    5.30
  16  -1   3  106.39    5.30
  16   1   3  114.09    5.30
  16   1   3  116.29    5.80
  16   1   3  108.49    5.70
  17  -1   3    3.00    1.60
  17  -1   3    3.50    1.50
  17  -1   3    5.70    1.20
  17   1   3    3.20    1.20
  17   1   3    4.00    1.60
  17   1   3    7.10    2.50
  18  -1   3   24.00    2.50
  18  -1   3   29.40    4.10
  18  -1   3   18.10    3.40
  18   1   3   24.50    3.30
  18   1   3   25.00    2.60
  18   1   3   24.30    3.10
  19  -1   3   65.19    3.50
  19  -1   3   65.79    4.00
  19  -1   3   71.39    4.00
  19   1   3   66.79    3.60
  19   1   3   66.89    3.90
  19   1   3   69.59    4.00
  20  -1   3    6.60    2.00
  20  -1   3   10.40    2.60
  20  -1   3    7.20    1.70
  20   1   3    3.80    1.20
  20   1   3    5.10    1.70
  20   1   3    7.40    2.00
  21  -1   3   49.10    2.70
  21  -1   3   44.60    2.40
 -21  -1  -3   42.90    2.50
  21   1   3   42.80    2.80
  21   1   3   43.20    2.70
 -22  -1  -3   37.30    2.10
  22  -1   3   38.10    2.20
 -22   1  -3   37.40    2.10
  22   1   3   36.30    2.20
  22  -2  -3   23.60    2.60
 -22  -2   3   21.20    3.60
  22  -2  -3   24.20    2.00
  22   2  -3   30.80    2.20
  22   2  -3   31.10    2.00
  21  -2  -3    0.80    0.80
  21  -2  -3    1.00    2.20
  21  -2  -3    0.20    1.00
 -21  -2   3   -1.00    1.10
 -21   2   3   -1.50    1.20
  21   2  -3   -0.80    0.90
  21   2  -3   -1.00    1.30
  20  -2  -3   44.70    3.20
 -20  -2   3   45.30    3.00
  20  -2  -3   45.50    2.70
  20  -2  -3   44.20    3.10
  20   2  -3   44.50    3.00
  20   2  -3   48.80    3.30
  20   2  -3   41.00    2.70
  19  -2  -3   -0.50    1.00
  19  -2  -3   -0.50    1.30
 -19  -2   3    0.60    1.30
  19  -2  -3    1.80    1.30
  19   2  -3    0.60    1.00
  19   2  -3    0.50    1.10
  19   2  -3   -1.80    1.40
  18  -2  -3    4.30    1.40
  18  -2  -3    6.40    2.10
  18  -2  -3    5.80    1.40
  18   2  -3    8.30    2.50
  18   2  -3    3.00    1.10
  18   2  -3    4.70    1.60
  17  -2  -3  159.78    6.90
  17  -2  -3  151.58    7.20
  17  -2  -3  161.28    7.40
  17  -2  -3  147.89    6.70
  17   2  -3  158.68    6.90
  17   2  -3  159.28    7.40
  17   2  -3  166.58    7.40
  16  -2  -3   24.20    2.80
  16  -2  -3   21.60    3.30
  16  -2  -3   24.30    3.20
  16  -2  -3   19.10    3.00
  16   2  -3   25.00    3.00
  16   2  -3   21.90    3.10
  16   2  -3   32.70    3.40
  15  -2  -3   73.29    4.80
  15  -2  -3   81.59    4.30
  15  -2  -3   78.09    4.30
  15  -2  -3   79.19    4.90
  15   2  -3   76.29    4.80
  15   2  -3   82.19    4.40
  15   2  -3   79.49    5.00
  14  -2  -3   33.60    3.10
  14  -2  -3   29.70    3.60
  14  -2  -3   27.50    3.50
  14  -2  -3   33.50    3.10
  14   2  -3   34.70    3.70
  14   2  -3   30.50    2.90
  14   2  -3   30.80    3.50
  13  -2  -3   -0.30    1.60
  13  -2  -3    1.10    1.50
  13  -2  -3   -0.30    1.30
  13  -2  -3    2.50    1.70
  13   2  -3   -0.30    1.60
  13   2  -3    0.40    1.20
  13   2  -3    1.50    1.50
  12  -2  -3   90.89    5.00
  12  -2  -3   86.29    5.20
  12  -2  -3   87.79    4.30
  12  -2  -3   89.99    4.70
  12   2  -3   89.19    4.90
  12   2  -3   84.39    5.10
  12   2  -3   83.09    4.70
  12   2  -3   91.19    4.60
  11  -2  -3  131.69    5.90
  11  -2  -3  126.19    6.40
 -11   2   3  142.79    7.60
  11   2  -3  134.99    5.90
  11   2  -3  132.39    6.50
 -10  -2   3    2.00    1.40
 -10   2   3    3.40    1.80
  -9  -2   3   84.19    4.10
   9   2  -3  105.89    4.50
  -9   2   3   85.09    4.60
  -8   2   3    8.70    1.90
   8   2  -3    6.10    1.70
  -7  -2   3  174.18    6.60
   7   2  -3  184.48    6.70
  -7   2   3  189.98    7.10
  -6  -2   3   19.80    1.20
  -6   2   3   19.10    1.60
   6   2  -3   20.00    1.30
  -5  -2   3  513.85   16.80
   5   2  -3  530.65   16.90
  -5   2   3  481.15   17.20
  -4  -2   3  687.13   22.60
   4   2  -3  722.63   22.70
  -4   2   3  674.53   23.00
  -4   2   3  680.83   23.00
  -3  -2   3  612.64   19.40
  -3   2   3  578.64   19.70
   3   2  -3  589.74   19.40
   2  -2  -3  245.68    8.70
   2   2  -3  256.67    8.40
  -2   2   3  259.37    8.70
   1  -2  -3  351.56   11.90
  -1   2   3  361.56   11.90
   1   2  -3  341.07   11.70
   0  -2  -3   61.89    2.60
   0  -2   3   66.19    2.60
   0   2  -3   67.09    2.60
   0   2   3   66.09    2.60
   1  -2   3   43.80    2.30
  -1  -2  -3   42.80    1.90
  -1   2  -3   41.00    1.90
   1   2   3   43.60    2.00
  -2  -2  -3    0.70    0.40
   2  -2   3   -0.10    0.40
   2   2   3    1.40    0.50
  -2   2  -3    1.40    0.50
  -3  -2  -3  350.36   12.40
   3  -2   3  336.57   12.40
  -3   2  -3  371.76   12.50
   3   2   3  368.96   12.40
   4  -2   3  588.64   20.70
  -4  -2  -3  621.54   20.70
  -4   2  -3  588.04   20.70
   4   2   3  628.94   20.70
   5  -2   3  357.96   12.40
  -5  -2  -3  323.17   12.10
  -5   2  -3  330.27   12.20
   5   2   3  340.67   12.20
  -6  -2  -3  103.79    4.70
   6  -2   3  103.69    5.00
  -6   2  -3  105.69    4.80
   6   2   3   98.69    4.80
  -7  -2  -3  224.78    8.90
   7  -2   3  225.58    9.20
  -7   2  -3  229.08    9.50
   7   2   3  225.78    9.20
   8  -2   3   12.60    3.60
  -8  -2  -3   18.00    2.70
  -8   2  -3   22.00    2.80
   8   2   3   22.80    3.60
  -9  -2  -3   37.40    4.10
   9   2   3   42.10    5.40
  -9   2  -3   42.10    4.10
 -10  -2  -3  203.38    9.70
 -10   2  -3  206.08    9.80
  11  -2   3    1.70    1.30
  11  -2   3    4.10    1.60
 -11  -2  -3    7.50    3.60
  11  -2   3    3.60    1.30
  11   2   3    1.80    1.70
  11   2   3    3.20    1.30
  11   2   3    4.30    1.80
 -11   2  -3    5.10    3.90
  12  -2   3    0.10    1.20
  12  -2   3   -1.20    1.50
  12  -2   3   -2.00    2.00
  12  -2   3    0.00    1.20
  12   2   3   -2.10    1.60
  12   2   3    0.90    1.40
  12   2   3   -1.30    1.20
  13  -2   3    0.20    1.30
  13  -2   3    1.10    1.40
  13  -2   3    2.60    2.00
  13  -2   3    0.50    1.20
  13   2   3    0.60    1.40
  13   2   3   -1.20    1.50
  13   2   3    2.70    1.40
  13   2   3    4.00    1.60
  14  -2   3   41.20    3.00
  14  -2   3   37.50    3.50
  14  -2   3   38.90    3.10
  14   2   3   42.20    3.70
  14   2   3   39.10    3.30
  14   2   3   38.50    3.60
  15  -2   3    8.40    2.70
  15  -2   3    9.10    2.30
  15  -2   3    7.00    1.90
  15  -2   3    6.00    1.40
  15   2   3    7.10    1.80
  15   2   3    7.00    1.50
  15   2   3   13.40    3.00
  16  -2   3   79.19    4.40
  16  -2   3   87.09    4.50
  16  -2   3   92.19    5.10
  16  -2   3   91.09    5.10
  16   2   3   81.29    5.40
  16   2   3   89.59    4.90
  16   2   3   86.19    4.50
  17  -2   3    0.10    1.60
  17  -2   3   -0.50    1.30
  17  -2   3   -1.00    1.10
  17  -2   3   -0.80    1.10
  17   2   3   -2.60    1.60
  17   2   3    0.10    1.30
  17   2   3   -0.30    1.20
  18  -2   3   -0.50    1.10
  18  -2   3   -0.30    1.30
  18  -2   3   -0.40    1.60
  18   2   3   -0.70    1.40
  18   2   3    3.00    1.30
  18   2   3    1.00    1.40
  19  -2   3   63.99    3.90
  19  -2   3   60.19    3.90
  19  -2   3   65.89    3.50
  19   2   3   67.39    3.80
  19   2   3   71.29    3.60
  19   2   3   68.59    4.00
 -20  -2  -3    4.00    1.00
  20  -2   3    6.80    1.80
  20  -2   3    2.90    0.90
  20   2   3    3.80    1.10
  20   2   3    7.40    2.10
  20   2   3    5.10    1.70
  21  -2   3   -0.20    0.80
  21  -2   3    0.00    0.90
 -21  -2  -3    1.30    0.90
  21   2   3    1.40    1.20
  21   2   3   -1.50    1.00
  22  -2   3    7.00    1.60
 -22  -2  -3    9.20    1.40
  22   2   3    6.60    1.80
 -22   2  -3    6.50    1.50
  22  -3  -3   29.10    2.00
  22  -3  -3   23.80    1.60
  22   3  -3   25.20    1.90
  22   3  -3   21.00    2.10
  21  -3  -3    8.40    1.70
 -21  -3   3    9.60    2.20
  21  -3  -3    8.80    1.50
  21  -3  -3    5.80    1.50
  21   3  -3    9.70    1.70
  21   3  -3    6.80    2.00
 -20  -3   3   51.49    3.10
  20  -3  -3   46.30    3.00
  20  -3  -3   49.50    3.40
  20  -3  -3   54.29    3.30
  20   3  -3   51.69    3.50
  20   3  -3   49.50    3.40
  19  -3  -3    5.20    1.40
  19  -3  -3    8.60    2.30
  19  -3  -3    3.80    1.10
 -19  -3   3   10.20    2.30
  19   3  -3    5.60    1.60
  19   3  -3    9.40    2.20
  19   3  -3    3.60    1.10
 -18  -3   3    4.80    1.60
  18  -3  -3    2.20    1.10
  18  -3  -3    1.50    1.50
  18  -3  -3    2.20    1.40
  18   3  -3    3.30    1.30
  18   3  -3    2.80    1.50
  18   3  -3    1.80    1.10
  17  -3  -3  164.48    7.60
  17  -3  -3  165.38    7.40
  17  -3  -3  162.38    7.00
  17  -3  -3  168.08    7.10
  17   3  -3  163.98    7.60
  17   3  -3  166.88    7.20
  17   3  -3  170.28    8.80
  16  -3  -3   28.00    3.70
  16  -3  -3   36.90    3.00
  16  -3  -3   36.10    3.50
  16  -3  -3   27.80    3.00
  16   3  -3   32.90    3.70
  16   3  -3   35.40    2.90
  16   3  -3   36.50    4.10
  15  -3  -3  134.69    6.60
  15  -3  -3  144.39    6.70
  15  -3  -3  139.49    6.20
  15  -3  -3  129.19    6.10
  15   3  -3  137.59    6.30
  15   3  -3  139.39    6.80
  15   3  -3  134.29    6.60
  14  -3  -3   70.79    4.00
  14  -3  -3   64.69    4.50
  14  -3  -3   63.79    4.50
  14  -3  -3   68.29    4.90
  14   3  -3   53.19    6.40
  14   3  -3   75.79    4.80
  14   3  -3   70.99    5.00
  13  -3  -3    9.90    3.50
  13  -3  -3   10.60    2.70
  13  -3  -3   14.10    3.00
  13  -3  -3   13.40    2.10
  13   3  -3   15.30    2.50
  13   3  -3   10.20    2.80
  13   3  -3    8.80    1.90
  12  -3  -3    1.60    1.50
  12  -3  -3   -0.70    1.60
  12  -3  -3    1.00    1.30
  12  -3  -3    1.00    1.90
  12   3  -3    0.40    1.80
  12   3  -3    0.30    1.50
  12   3  -3   -1.30    1.30
  11  -3  -3  261.87   10.00
  11  -3  -3  257.77   10.50
  11   3  -3  313.97   12.90
  11   3  -3  264.07   10.60
  11   3  -3  261.97   10.20
 -11   3   3  262.77   11.90
 -10  -3   3  264.77   10.20
 -10   3   3  267.37   10.90
  -9  -3   3  177.88    6.80
   9   3  -3  170.28    7.00
  -9   3   3  176.08    7.60
  -8  -3   3   21.80    1.90
   8   3  -3   21.20    2.20
  -8   3   3   19.60    2.50
  -7  -3   3  199.48    7.20
   7   3  -3  202.68    7.30
  -7   3   3  199.18    7.80
  -6  -3   3    0.40    0.40
   6   3  -3    0.70    0.60
  -6   3   3    0.80    0.70
  -5  -3   3   16.80    1.10
   5   3  -3   18.30    1.20
  -5   3   3   19.40    1.50
  -4  -3   3  635.54   21.00
  -4   3   3  622.34   21.40
  -4   3   3  632.84   21.40
   4   3  -3  655.63   21.00
   3   3  -3   24.70    1.20
  -3   3   3   23.90    1.50
   2   3  -3    0.70    0.30
  -2   3   3    1.20    0.40
   1  -3  -3  558.34   18.90
  -1   3   3  576.84   18.90
   1   3  -3  555.74   18.70
   0  -3  -3   64.99    2.90
   0   3   3   72.09    2.90
   0   3  -3   70.89    2.80
  -1  -3  -3    1.00    0.40
   1  -3   3    1.10    0.40
  -1   3  -3    1.20    0.50
   1   3   3    0.80    0.40
  -2  -3  -3  303.67   10.70
   2  -3   3  300.47   10.70
  -2   3  -3  305.47   10.70
   2   3   3  308.87   10.70
  -3  -3  -3  148.29    5.70
   3  -3   3  138.79    5.70
   3   3   3  148.59    5.80
  -3   3  -3  157.88    5.90
   4  -3   3  128.09    5.40
  -4  -3  -3  132.19    5.20
  -4   3  -3  130.39    5.40
   4   3   3  123.69    5.60
   5  -3   3  864.91   28.80
  -5  -3  -3  789.92   29.10
  -5   3  -3  840.82   28.70
   5   3   3  880.31   28.70
   6  -3   3  835.12   28.60
  -6  -3  -3  829.82   28.30
  -6   3  -3  823.12   28.60
   6   3   3  836.92   28.50
  -7  -3  -3    0.00    1.10
   7  -3   3    0.70    1.50
   7   3   3    1.30    1.50
  -7   3  -3    0.90    1.30
  -8  -3  -3  715.13   24.10
   8  -3   3  646.54   24.50
   8   3   3  661.23   24.40
  -8   3  -3  708.73   24.40
  -9  -3  -3 2012.00   66.09
   9   3   3 1834.62   66.49
  -9   3  -3 2071.29   66.49
 -10  -3  -3  118.39    7.10
 -10   3  -3  108.49    7.60
  11  -3   3   80.89    4.20
  11  -3   3   73.99    4.60
 -11  -3  -3   91.49    8.20
  11  -3   3   84.49    4.20
  11   3   3   85.19    4.70
  11   3   3   79.89    4.90
  11   3   3   85.49    4.30
  11   3   3   84.99    4.70
  12  -3   3  268.27   11.20
  12  -3   3  275.97   10.30
  12  -3   3  277.47   10.30
  12  -3   3  291.57   10.80
  12   3   3  278.97   10.80
  12   3   3  266.87   10.40
  12   3   3  265.67   10.70
  13  -3   3  122.29    6.60
  13  -3   3  128.39    6.10
  13  -3   3  126.89    5.60
  13  -3   3  118.09    5.50
  13   3   3  113.19    6.10
  13   3   3  128.39    6.10
  13   3   3  128.39    5.80
  14  -3   3    2.80    1.10
  14  -3   3    0.80    1.50
  14  -3   3    4.50    1.20
  14   3   3    2.30    1.40
  14   3   3    2.40    1.70
  14   3   3    2.70    1.40
  15  -3   3   14.40    2.90
  15  -3   3   11.60    3.70
  15  -3   3   13.40    2.30
  15  -3   3   14.40    2.40
  15   3   3   13.40    2.80
  15   3   3   14.30    3.10
  15   3   3   16.80    2.50
  16  -3   3  314.67   12.00
  16  -3   3  300.67   11.90
  16  -3   3  303.77   11.50
  16  -3   3  299.97   12.00
  16   3   3  302.47   11.60
  16   3   3  317.37   12.10
  16   3   3  304.17   12.00
  17  -3   3   18.00    2.30
  17  -3   3   10.10    3.50
  17  -3   3   12.00    2.80
  17  -3   3   15.90    2.50
  17   3   3   15.30    2.40
  17   3   3    9.10    2.60
  17   3   3   17.70    3.10
  18  -3   3    0.80    1.40
  18  -3   3    0.80    1.20
  18  -3   3   -0.60    1.80
  18  -3   3    0.40    1.20
  18   3   3    1.40    2.10
  19  -3   3   -0.40    1.00
  19  -3   3   -0.30    1.10
 -19  -3  -3   -0.50    1.00
  19   3   3    0.20    1.10
  19   3   3    1.00    1.20
  19   3   3    0.00    1.10
  20  -3   3   -0.10    0.80
 -20  -3  -3    0.00    1.00
  20   3   3   -1.00    1.00
  20   3   3   -1.20    1.10
 -21  -3  -3   13.60    1.80
  21  -3   3   10.40    2.20
  21  -3   3   10.70    1.70
  21   3   3   10.50    2.00
  22  -3   3   31.90    2.10
 -22  -3  -3   36.20    2.00
 -22   3  -3   35.20    2.00
  22  -4  -3   11.20    1.60
  22  -4  -3   13.30    1.30
  22   4  -3   15.80    3.20
  22   4  -3   10.20    1.50
  21  -4  -3    4.30    1.10
  21  -4  -3    5.10    1.30
 -21  -4   3    6.30    1.90
  21   4  -3    7.60    1.60
  21   4  -3    3.40    1.20
 -20  -4   3   10.90    2.20
  20  -4  -3   12.20    3.00
  20  -4  -3   15.30    1.80
  20  -4  -3   15.50    2.20
  20   4  -3   15.10    2.10
  20   4  -3   14.30    2.40
  19  -4  -3    2.50    1.50
  19  -4  -3    3.20    1.10
 -19  -4   3    2.60    1.30
  19  -4  -3    0.70    1.30
  19   4  -3    3.50    1.10
  19   4  -3    0.70    1.40
  18  -4  -3    3.60    1.10
  18  -4  -3    4.20    2.10
  18  -4  -3    4.20    1.30
  18  -4  -3    3.40    1.40
 -18  -4   3    3.60    1.40
  18   4  -3    2.00    1.60
  18   4  -3    3.10    1.40
  18   4  -3    3.20    1.20
  17  -4  -3    2.00    1.70
  17  -4  -3    2.30    1.30
 -17  -4   3    1.10    1.40
  17  -4  -3    0.90    1.20
  17  -4  -3    1.50    1.40
  17   4  -3    0.50    1.20
  17   4  -3    0.20    1.10
  17   4  -3    2.20    1.70
  16  -4  -3   11.60    3.00
  16  -4  -3    7.60    2.40
  16  -4  -3    9.10    3.10
  16  -4  -3   14.70    2.30
  16   4  -3   13.20    3.30
  16   4  -3   16.00    2.80
  16   4  -3   10.40    2.30
  15  -4  -3   10.50    2.90
  15  -4  -3   10.70    2.40
  15  -4  -3   17.40    2.30
  15  -4  -3   14.40    3.30
  15   4  -3   11.60    2.40
  15   4  -3   13.00    3.40
  15   4  -3   14.60    2.70
  14  -4  -3   93.99    4.70
  14  -4  -3   90.19    5.20
  14  -4  -3   89.39    5.50
  14   4  -3  103.29    4.90
  14   4  -3   92.39    5.30
  13  -4  -3   57.99    4.20
  13  -4  -3   65.49    3.70
  13  -4  -3   55.89    4.60
  13  -4  -3   63.29    3.70
  13   4  -3   57.89    4.50
  13   4  -3   58.99    4.10
  13   4  -3   58.49    3.70
  12  -4  -3   33.20    2.80
  12  -4  -3   35.00    3.40
  12  -4  -3   28.70    3.00
  12  -4  -3   34.90    4.10
  12   4  -3   28.60    3.30
  12   4  -3   26.70    4.00
  12   4  -3   30.30    2.90
  11  -4  -3    0.60    1.70
  11  -4  -3    1.90    1.40
  11  -4  -3   -0.40    1.70
  11   4  -3    3.20    2.20
  11   4  -3    4.00    1.50
 -11   4   3    3.40    3.40
  11   4  -3    2.50    1.40
 -10  -4   3  467.15   18.90
 -10   4   3  491.15   18.10
  -9  -4   3   42.50    3.10
  -9   4   3   37.70    3.90
   9   4  -3   40.60    3.70
  -8  -4   3 1568.14   53.19
   8   4  -3 1632.84   53.39
  -8   4   3 1644.44   53.99
  -7  -4   3  210.58    7.90
  -7   4   3  224.08    8.60
   7   4  -3  219.18    8.00
  -6  -4   3  108.39    4.30
   6   4  -3  117.39    4.50
  -6   4   3  112.09    4.90
  -6   4   3  112.79    5.00
  -5  -4   3  299.17   10.50
   5   4  -3  308.07   10.50
  -5   4   3  305.47   11.00
  -4  -4   3  102.69    4.00
  -4   4   3  103.39    4.40
   4   4  -3  107.09    4.00
  -4   4   3  104.89    4.40
  -3   4   3   32.30    2.00
   3   4  -3   36.10    1.70
   2   4  -3    0.90    0.40
  -2   4   3    1.20    0.50
   1  -4  -3  106.09    4.40
   1   4  -3  112.19    4.30
   1   4  -3  113.89    4.30
  -1   4   3  118.89    4.50
   0  -4  -3    1.40    0.50
   0   4   3    3.10    0.90
   0   4  -3    0.30    0.40
  -1  -4  -3 1260.57   41.20
  -1   4  -3 1243.38   41.10
   1   4   3 1231.78   41.20
   2  -4   3 3702.23  126.39
  -2  -4  -3 3933.21  126.89
   2   4   3 3960.10  126.39
  -2   4  -3 3913.81  126.39
   3  -4   3 1025.70   33.30
  -3  -4  -3  980.70   33.10
   3   4   3  938.31   33.60
  -3   4  -3 1023.50   33.30
   4  -4   3  159.78    6.50
  -4  -4  -3  154.68    6.30
  -4   4  -3  152.28    6.40
   4   4   3  163.78    6.40
  -5  -4  -3  146.09    6.00
   5  -4   3  140.09    6.20
   5   4   3  147.59    6.10
  -5   4  -3  144.79    6.20
   6  -4   3   69.69    4.20
  -6  -4  -3   77.29    4.10
   6   4   3   72.89    4.20
   7  -4   3   57.09    4.40
  -7  -4  -3   60.29    3.80
   7   4   3   65.09    4.50
  -7   4  -3   65.99    4.20
  -8  -4  -3   17.80    3.00
   8  -4   3   17.10    5.10
  -8   4  -3   15.10    3.60
   8   4   3   22.00    4.30
  -9  -4  -3  216.88    9.50
  -9   4  -3  215.48   10.10
  10  -4   3  364.16   13.80
 -10  -4  -3  353.66   15.00
  10  -4   3  375.16   13.30
  10  -4   3  376.56   13.30
  10   4   3  356.56   13.70
 -10   4  -3  397.66   15.80
  11  -4   3  307.77   11.80
 -11  -4  -3  347.87   16.20
  11  -4   3  334.67   11.90
  11  -4   3  321.87   12.20
  11   4   3  321.17   12.50
  11   4   3  328.67   12.10
  11   4   3  323.37   12.30
  12  -4   3  289.97   10.90
  12  -4   3  309.27   11.40
  12  -4   3  298.77   11.00
  12   4   3  300.77   11.50
  12   4   3  274.27   11.10
  12   4   3  298.47   11.50
  13  -4   3  126.19    5.70
  13  -4   3  121.09    5.50
  13  -4   3  126.09    6.10
  13   4   3  128.19    6.20
  13   4   3  131.39    6.20
  13   4   3  127.49    5.90
  14  -4   3   49.00    3.80
  14  -4   3   52.39    3.30
  14  -4   3   49.40    3.20
  14   4   3   49.70    3.50
  14   4   3   53.09    4.10
  14   4   3   46.00    3.70
  15  -4   3    4.40    1.50
  15  -4   3    7.80    2.10
  15  -4   3    6.70    2.10
  15  -4   3    6.60    2.60
  15   4   3    5.60    1.40
  15   4   3    6.10    1.60
  15   4   3    5.30    1.70
  16  -4   3   50.79    4.70
  16  -4   3   46.20    3.10
  16  -4   3   36.10    6.60
  16  -4   3   50.69    3.20
  16   4   3   39.90    3.80
  16   4   3   47.00    3.90
  16   4   3   46.90    3.20
  17  -4   3    2.40    1.30
  17  -4   3    3.70    1.20
  17  -4   3    3.20    1.10
  17   4   3    8.60    2.80
  17   4   3    2.50    1.30
  17   4   3    3.50    1.20
  18  -4   3  107.49    6.60
  18  -4   3   94.29    7.00
  18   4   3  100.39    6.30
  18   4   3  102.29    5.30
  18   4   3  100.99    4.90
  19  -4   3    1.10    1.20
  19  -4   3    1.70    0.90
 -19  -4  -3    0.90    1.00
  19   4   3    2.80    1.30
  19   4   3   -0.10    1.00
  20  -4   3   31.50    2.50
  20  -4   3   27.10    2.00
 -20  -4  -3   29.60    2.20
  20   4   3   30.30    2.40
  20   4   3   29.00    2.80
  21  -4   3    8.00    1.40
 -21  -4  -3    7.80    1.50
  21   4   3    7.30    2.30
  22  -4   3   -0.80    0.70
 -22  -4  -3    0.90    0.80
  22  -5  -3    0.30    0.60
  22  -5  -3    0.80    0.90
 -22  -5   3    1.70    0.70
  22   5  -3    0.00    0.70
 -21  -5   3   -0.30    1.20
  21  -5  -3   -1.50    0.90
  21  -5  -3   -0.40    0.80
  21   5  -3   -0.50    1.10
  20  -5  -3    0.50    1.10
 -20  -5   3    2.40    1.10
  20  -5  -3   -0.30    0.80
  20   5  -3    0.60    1.40
  20   5  -3    0.30    0.90
  19  -5  -3   35.40    2.50
  19  -5  -3   36.00    3.10
 -19  -5   3   33.70    2.90
  19  -5  -3   37.30    5.00
  19   5  -3   40.20    3.40
  19   5  -3   36.20    2.90
  18  -5  -3    8.50    2.20
  18  -5  -3   10.30    2.10
  18  -5  -3    6.00    1.90
  18  -5  -3    9.60    2.60
  17  -5  -3    2.00    1.50
  17  -5  -3    1.40    1.30
  17  -5  -3    2.90    1.20
  17  -5  -3    3.80    1.80
 -17  -5   3    3.40    1.50
  17   5  -3    2.30    1.20
  17   5  -3    3.70    1.70
  17   5  -3    3.20    1.50
 -16  -5   3   16.80    2.80
  16  -5  -3   14.70    3.00
  16  -5  -3   14.80    2.30
  16  -5  -3    9.60    3.50
  16  -5  -3   14.90    2.50
  16   5  -3   14.90    3.50
  16   5  -3   16.30    3.00
  16   5  -3   19.00    2.50
  15  -5  -3   54.09    4.10
  15  -5  -3   52.89    3.50
  15  -5  -3   48.20    4.30
  15  -5  -3   54.89    3.50
  15   5  -3   55.99    4.00
  15   5  -3   49.70    3.60
  15   5  -3   54.19    4.40
  14  -5  -3    2.50    1.30
  14  -5  -3    2.20    1.20
  14  -5  -3    1.60    1.60
  14  -5  -3   -0.60    3.40
  14   5  -3    2.20    1.50
  14   5  -3    4.40    1.30
  14   5  -3    2.40    1.90
  13  -5  -3    1.00    1.40
  13  -5  -3    1.80    1.20
  13  -5  -3    1.20    2.00
  13   5  -3    2.70    1.30
  13   5  -3    1.80    1.40
  13   5  -3    3.80    2.00
  12  -5  -3  195.38    7.60
  12  -5  -3  185.08    8.10
  12  -5  -3  185.78    7.60
  12  -5  -3  186.98    8.30
  12   5  -3  192.58    8.20
  12   5  -3  176.98    8.50
  12   5  -3  191.68    7.70
  11  -5  -3  101.79    4.60
  11  -5  -3   97.79    5.30
  11  -5  -3   93.29    4.80
  11   5  -3   95.99    5.30
  11   5  -3   99.99    6.40
  11   5  -3  104.49    4.80
 -11   5   3   78.89    9.90
  10  -5  -3  121.49    7.10
 -10   5   3   87.19    7.10
  10   5  -3  101.39    5.10
  10   5  -3  103.59    6.30
  -9  -5   3   66.49    4.10
  -9   5   3   78.49    5.20
  -9   5   3   58.99    5.90
  -8  -5   3    1.40    1.10
  -8   5   3    2.80    1.90
   8   5  -3    0.20    1.40
  -8   5   3    1.40    1.70
  -7  -5   3  107.09    4.50
  -7   5   3  107.69    5.40
   7   5  -3  107.99    4.70
  -7   5   3  103.69    5.20
  -6  -5   3    4.20    1.40
  -6   5   3    6.30    2.20
   6   5  -3    6.50    1.60
  -6   5   3    3.80    1.10
  -5  -5   3  311.87   10.90
  -5   5   3  317.57   11.50
   5   5  -3  314.97   11.00
  -5   5   3  301.97   11.70
  -4  -5   3  424.46   14.30
  -4   5   3  411.16   14.70
   4   5  -3  422.46   14.30
  -4   5   3  415.06   14.80
  -3   5   3  195.98    7.60
   3   5  -3  198.68    7.20
  -2   5   3   40.90    2.70
   2   5  -3   42.90    2.20
   1  -5  -3   73.69    3.40
   1   5  -3   75.69    3.30
  -1   5   3   80.89    3.60
   1   5  -3   76.89    3.30
   0   5   3   68.69    3.30
   0   5  -3   73.49    3.20
   0   5  -3   67.09    3.10
  -1  -5  -3  840.72   28.20
  -1   5  -3  911.91   27.70
   1   5   3  706.73   29.00
  -2  -5  -3   24.30    1.90
  -2   5  -3   29.60    2.00
   2   5   3   29.30    2.10
  -3  -5  -3  654.33   22.90
   3   5   3  696.93   23.00
  -3   5  -3  656.73   22.90
  -4  -5  -3  253.07    9.70
   4   5   3  284.37   10.00
  -4   5  -3  246.08    9.80
   5  -5   3  124.69    5.90
  -5  -5  -3  128.29    5.60
  -5   5  -3  128.39    6.00
   5   5   3  130.59    5.80
   6  -5   3  150.98    7.00
  -6  -5  -3  124.19    8.20
  -6   5  -3  158.88    6.90
   6   5   3  165.78    7.00
   7  -5   3   11.60    3.90
  -7  -5  -3   18.60    2.80
   7   5   3   10.60    3.70
  -7   5  -3   22.40    3.30
  -8  -5  -3    0.50    1.60
   8   5   3   -2.90    2.80
  -8   5  -3    0.40    2.00
  -9  -5  -3  881.31   31.60
  -9   5  -3  914.91   32.20
  10  -5   3   27.30    2.40
  10  -5   3   26.10    3.50
  10  -5   3   24.50    2.60
 -10  -5  -3   17.10    3.40
  10   5   3   19.00    3.10
  11  -5   3   16.80    2.30
  11  -5   3   14.50    2.30
  11  -5   3   12.20    3.10
  11   5   3   12.20    4.00
  11   5   3   20.00    2.90
  11   5   3   12.10    3.10
  12  -5   3  390.46   13.90
  12  -5   3  377.06   14.20
  12  -5   3  386.36   13.90
  12   5   3  372.66   14.00
  12   5   3  386.56   14.50
  12   5   3  392.36   14.40
  13  -5   3  459.05   16.40
  13  -5   3  401.66   17.50
  13   5   3  449.16   17.10
  13   5   3  471.25   16.30
  13   5   3  477.25   16.80
  14  -5   3   75.59    4.00
  14  -5   3   81.59    4.10
  14  -5   3   71.49    4.60
  14   5   3   77.09    4.20
  14   5   3   75.19    4.60
  14   5   3   80.99    5.00
  15  -5   3   12.80    2.10
  15  -5   3    9.80    2.10
  15   5   3    8.90    2.60
  15   5   3   13.10    3.40
  15   5   3   14.90    2.60
  16  -5   3   35.20    3.40
  16  -5   3   27.80    2.60
  16  -5   3   30.90    2.70
  16   5   3   28.80    2.80
  16   5   3   30.00    3.70
  16   5   3   33.30    4.70
  17  -5   3   72.39    4.40
 -17  -5  -3   61.49    4.00
  17  -5   3   69.29    3.80
  17   5   3   72.89    4.30
  17   5   3   68.59    4.00
  17   5   3   72.89    4.60
  18  -5   3    0.50    1.00
  18  -5   3   -1.30    1.20
  18  -5   3    0.50    1.00
 -18  -5  -3    1.10    1.10
  18   5   3   -0.70    1.50
  18   5   3    0.00    1.10
  19  -5   3    7.10    2.50
  19  -5   3   11.40    2.40
 -19  -5  -3   10.00    1.90
  19  -5   3    9.40    1.70
  19   5   3   11.90    2.10
  19   5   3   15.00    2.80
  20  -5   3   80.89    3.70
  20  -5   3   79.19    3.90
 -20  -5  -3   78.19    3.80
  20   5   3   84.09    4.00
  20   5   3   79.69    4.10
  21  -5   3   26.70    2.10
  21  -5   3   26.60    1.90
 -21  -5  -3   26.80    2.50
  21   5   3   25.90    3.30
  21   5   3   30.30    2.00
  22  -6  -3   -0.50    1.00
  22  -6  -3    2.30    0.70
 -22  -6   3    0.20    0.80
  22   6  -3    2.20    0.70
 -21  -6   3    4.00    1.20
  21   6  -3    4.90    1.50
 -20  -6   3   29.50    2.50
  20  -6  -3   27.40    2.50
  20  -6  -3   28.50    2.30
  20   6  -3   30.00    2.40
  20   6  -3   27.80    3.10
  19  -6  -3   49.20    3.40
  19  -6  -3   47.20    3.60
 -19  -6   3   48.50    3.10
  19   6  -3   46.20    3.20
  19   6  -3   39.30    3.70
  18  -6  -3   57.59    4.30
  18  -6  -3   62.59    3.40
 -18  -6   3   57.39    3.70
  18  -6  -3   63.19    4.00
  18   6  -3   60.79    4.30
 -17  -6   3   30.80    3.00
  17  -6  -3   27.20    3.30
  17  -6  -3   29.40    2.60
  17  -6  -3   22.50    2.60
  17   6  -3   24.70    3.00
  17   6  -3   28.50    3.90
 -16  -6   3   31.10    3.20
  16  -6  -3   32.90    3.40
  16  -6  -3   33.30    2.90
  16  -6  -3   39.30    4.70
  16  -6  -3   30.10    2.70
  16   6  -3   34.30    3.50
  16   6  -3   29.70    4.00
  15  -6  -3   61.29    3.70
  15  -6  -3   62.49    4.40
  15  -6  -3   60.89    3.70
 -15  -6   3   71.69    4.20
  15  -6  -3   57.89    5.10
  15   6  -3   65.49    5.80
  15   6  -3   64.29    3.80
  15   6  -3   64.99    5.00
  14  -6  -3   78.29    5.70
  14  -6  -3   84.19    4.40
  14  -6  -3   80.49    5.00
 -14  -6   3   86.39    4.80
  14  -6  -3   84.39    4.30
  14   6  -3   86.89    6.60
  14   6  -3   83.09    4.50
  14   6  -3   89.19    5.50
  13  -6  -3    3.50    1.40
  13  -6  -3    2.20    1.40
  13  -6  -3    2.60    1.70
  13  -6  -3    3.90    2.50
 -13  -6   3    2.40    1.60
  13   6  -3    2.80    1.40
  13   6  -3    2.10    2.10
  13   6  -3    3.80    2.20
  12  -6  -3   38.10    5.40
 -12  -6   3   39.50    3.60
  12  -6  -3   42.00    3.20
  12  -6  -3   43.50    3.00
  12  -6  -3   41.10    4.00
  12   6  -3   50.09    3.20
  12   6  -3   40.10    4.70
  12   6  -3   42.00    3.70
  11  -6  -3  345.07   12.60
  11  -6  -3  367.06   12.70
  11  -6  -3  323.27   13.10
  11   6  -3  354.06   13.20
  11   6  -3  335.37   13.70
  11   6  -3  359.66   12.80
  10  -6  -3   15.10    3.00
  10  -6  -3   18.90    4.50
  10  -6  -3    9.90    2.60
 -10   6   3   22.80    6.70
  10   6  -3   15.20    3.40
  10   6  -3   18.80    2.50
  -9  -6   3    2.90    2.00
  -9   6   3    6.70    2.60
  -8  -6   3   19.50    2.80
  -8   6   3   11.70    3.70
   8   6  -3   18.20    3.60
  -8   6   3   16.40    4.60
  -7  -6   3   95.09    4.40
  -7   6   3   86.59    5.50
  -7   6   3   99.29    5.20
  -6  -6   3   57.19    3.10
  -6   6   3   51.69    4.00
  -6   6   3   59.59    4.20
   6   6  -3   57.59    3.20
  -5  -6   3 1582.94   52.69
  -5   6   3 1594.54   53.29
  -5   6   3 1595.14   53.39
   5   6  -3 1614.14   52.69
   4   6  -3   17.30    1.80
  -4   6   3   16.10    2.30
  -4   6   3   17.80    2.00
  -3   6   3   31.90    2.60
   3   6  -3   34.50    2.20
  -2   6   3    6.60    1.60
   2   6  -3    6.80    1.30
   1  -6  -3  614.14   21.30
  -1   6   3  617.34   21.40
   1   6  -3  658.63   21.30
   1   6  -3  596.34   21.30
   0  -6  -3   27.20    2.00
   0   6  -3   24.10    1.90
   0   6  -3   20.90    1.80
   0   6   3   26.40    2.20
  -1  -6  -3  238.08    9.70
  -1   6  -3  282.07    9.90
   1   6   3  270.77    9.90
  -1   6  -3  263.87    9.80
  -2  -6  -3  170.58    6.80
   2   6   3  168.48    6.90
  -2   6  -3  169.18    6.80
  -3  -6  -3    3.60    0.90
  -3   6  -3    5.60    1.70
   3   6   3    6.30    1.90
  -4  -6  -3   11.70    1.90
   4   6   3   10.70    2.30
  -4   6  -3    6.40    2.10
  -5  -6  -3   73.69    5.50
  -5   6  -3   73.39    4.20
   5   6   3   72.59    4.40
  -6  -6  -3    4.40    1.30
   6   6   3    5.30    1.70
  -6   6  -3    7.80    1.80
  -7  -6  -3   41.50    3.80
  -7   6  -3   44.30    4.20
   7   6   3   38.70    4.90
  -8  -6  -3    0.60    2.10
  -8   6  -3   -1.20    2.40
  -9  -6  -3   20.10    5.40
   9  -6   3   26.90    2.70
   9  -6   3   26.40    2.70
   9   6   3   30.40    3.50
  -9   6  -3   26.90    6.60
 -10  -6  -3    7.50    4.20
  10  -6   3    7.70    2.20
  10  -6   3    8.40    2.00
  10  -6   3   11.00    2.10
  10   6   3    7.70    2.10
  10   6   3    7.00    1.80
  11  -6   3   57.99    4.20
  11  -6   3   60.09    3.40
  11  -6   3   58.89    3.40
  11   6   3   59.29    4.00
  11   6   3   51.69    4.00
  11   6   3   61.49    5.20
  12  -6   3   65.29    4.50
  12  -6   3   71.19    3.70
  12  -6   3   71.69    3.70
  12   6   3   62.39    4.20
  12   6   3   68.89    5.20
  12   6   3   65.99    4.20
  13  -6   3   46.60    3.80
  13  -6   3   43.60    3.10
  13  -6   3   47.20    3.00
  13   6   3   45.20    3.60
  13   6   3   48.50    4.50
  14  -6   3  287.77   11.20
  14  -6   3  265.97   10.60
  14  -6   3  278.17   10.60
  14   6   3  281.37   10.70
  14   6   3  279.67   11.20
  14   6   3  280.77   11.30
  15  -6   3    0.00    1.10
  15  -6   3    0.00    1.10
 -15  -6  -3   -0.60    1.30
  15  -6   3    4.30    2.60
  15   6   3   -0.40    1.80
  15   6   3   -1.30    1.40
  15   6   3   -0.90    1.30
  16  -6   3   57.39    3.90
  16  -6   3   45.70    3.20
  16  -6   3   52.89    3.20
 -16  -6  -3   55.19    3.60
  16   6   3   55.99    4.30
  16   6   3   50.19    3.70
  17  -6   3   21.70    2.40
 -17  -6  -3   22.00    2.60
  17  -6   3   23.20    3.00
  17  -6   3   27.30    2.30
  17   6   3   21.40    2.80
  17   6   3   30.10    4.50
 -18  -6  -3   20.80    2.70
  18  -6   3   27.60    2.30
  18  -6   3   25.80    2.30
  18  -6   3   29.80    2.90
  18   6   3   24.50    3.20
  18   6   3   25.50    2.60
  19  -6   3    1.40    0.90
  19  -6   3    2.10    1.10
  19  -6   3    0.60    1.10
 -19  -6  -3    0.80    1.00
  19   6   3    0.20    0.90
  19   6   3   -0.80    1.60
  20  -6   3    9.40    2.00
 -20  -6  -3   12.30    1.70
  20  -6   3   12.00    1.50
  20   6   3    7.50    1.80
  20   6   3   12.80    1.80
  21  -6   3    1.30    0.70
 -21  -6  -3    1.20    0.80
  21  -6   3   -0.40    1.00
  21   6   3    0.60    0.80
  21  -7  -3    9.00    1.90
 -21  -7   3   14.30    2.10
  21  -7  -3   11.40    1.40
 -21  -7   3   12.50    1.40
 -20  -7   3   27.90    2.30
  20  -7  -3   19.70    1.90
  20  -7  -3   24.50    2.40
  20   7  -3   25.90    2.20
 -19  -7   3   73.59    3.80
  19  -7  -3   75.89    3.70
  19  -7  -3   74.29    3.60
  19  -7  -3   74.49    4.10
  19   7  -3   71.19    4.00
  19   7  -3   72.39    4.80
 -18  -7   3   -0.20    1.20
  18  -7  -3    0.40    1.10
  18  -7  -3   -0.30    1.00
  18  -7  -3    1.70    1.40
  18   7  -3   -0.20    1.20
  18   7  -3   -0.70    2.00
  17  -7  -3    3.00    1.50
  17  -7  -3   -1.90    1.00
  17  -7  -3    0.50    1.20
 -17  -7   3    1.90    1.40
  17   7  -3   -2.20    2.30
  17   7  -3    2.60    1.30
  16  -7  -3  121.09    6.00
 -16  -7   3  114.69    5.60
  16  -7  -3  117.59    5.30
  16  -7  -3  117.89    5.40
  16   7  -3  110.19    5.90
  16   7  -3  105.99    6.30
  15  -7  -3  248.38    9.60
  15  -7  -3  253.47   10.30
  15  -7  -3  250.37    9.80
 -15  -7   3  248.98   10.00
  15   7  -3  248.18   10.70
  15   7  -3  252.47   10.50
  14  -7  -3    8.70    2.30
 -14  -7   3    8.60    2.60
  14  -7  -3   10.40    2.40
  14  -7  -3    7.20    1.90
  14   7  -3   11.40    2.90
  14   7  -3   15.90    4.50
  13  -7  -3   13.20    2.40
  13  -7  -3   13.70    2.40
 -13  -7   3   13.40    2.90
  13  -7  -3   10.20    2.10
  13   7  -3   15.50    2.80
  13   7  -3   12.70    3.00
  12  -7  -3   67.79    3.90
  12  -7  -3   66.09    4.70
 -12  -7   3   67.59    4.30
  12  -7  -3   75.69    3.90
  12   7  -3   66.39    6.10
  12   7  -3   65.79    4.50
  12   7  -3   66.69    4.00
 -11  -7   3   25.70    3.30
  11  -7  -3   33.90    2.80
  11  -7  -3   26.10    2.90
  11  -7  -3   24.90    3.80
  11   7  -3   28.90    2.70
  11   7  -3   37.90    3.60
  10  -7  -3    5.60    1.50
 -10  -7   3    3.80    1.80
  10  -7  -3    1.00    2.10
  10  -7  -3   11.50    2.30
  10   7  -3    6.30    1.50
  10   7  -3    6.10    1.90
 -10   7   3    7.10    5.10
  -9   7   3   41.60    6.30
  -8  -7   3   39.40    3.70
   8   7  -3   34.90    3.70
  -8   7   3   43.80    5.10
  -7  -7   3   34.40    3.10
   7  -7  -3   36.90    2.80
   7   7  -3   35.80    3.80
   7   7  -3   33.80    2.90
  -7   7   3   31.80    5.30
  -7   7   3   41.40    4.10
   6  -7  -3    1.40    1.10
   6   7  -3    0.00    1.40
  -6   7   3    4.20    2.00
  -6   7   3   -1.20    1.50
   5  -7  -3  308.57   11.30
  -5   7   3  308.87   12.50
  -5   7   3  338.07   12.40
   5   7  -3  328.27   11.80
   4  -7  -3 1238.08   44.10
   4   7  -3 1353.16   44.60
  -4   7   3 1424.46   45.40
  -4   7   3 1343.07   45.10
   3  -7  -3    8.20    1.90
   3   7  -3    8.60    1.90
  -3   7   3    6.90    2.40
  -2   7   3  109.89    5.30
   2   7  -3  119.19    5.10
   1   7  -3   16.10    2.00
   1   7  -3   15.20    1.80
  -1   7   3   12.50    2.10
   0  -7  -3   14.70    1.80
   0   7   3   11.20    2.10
   0   7  -3   14.50    2.00
   0   7  -3   11.60    1.80
  -1  -7  -3  103.49    4.80
  -1   7  -3  101.69    4.80
  -1   7  -3  107.79    5.00
   1   7   3   97.49    4.90
  -2  -7  -3  247.38    9.70
  -2   7  -3  261.47    9.90
   2   7   3  242.48    9.80
  -2   7  -3  256.47    9.80
   3   7   3  817.22   28.50
  -3   7  -3  838.52   28.60
  -4  -7  -3  320.77   12.00
  -4   7  -3  328.97   12.30
   4   7   3  301.67   12.10
  -5  -7  -3  521.15   18.50
  -5  -7  -3  520.95   17.90
  -5   7  -3  526.25   18.80
   5   7   3  476.85   18.60
  -6  -7  -3    2.40    1.50
  -6  -7  -3    3.10    1.70
  -6   7  -3    2.20    1.80
   6   7   3    3.30    2.10
  -7  -7  -3   14.30    3.70
  -7  -7  -3   19.20    5.30
  -7   7  -3    8.20    2.30
  -8  -7  -3    2.50    2.50
  -8   7  -3    1.50    3.20
  -9  -7  -3   70.19    4.20
   9  -7   3   67.99    3.70
   9  -7   3   72.19    3.70
  -9  -7  -3   61.09    7.20
   9   7   3   70.09    4.40
  10  -7   3    5.60    1.30
 -10  -7  -3    4.80    1.50
  10  -7   3    5.90    1.30
  10  -7   3    9.50    2.20
  10   7   3    7.40    2.70
  10   7   3    7.50    1.90
  11  -7   3    3.50    1.10
 -11  -7  -3    5.10    1.50
  11  -7   3    2.20    1.90
  11   7   3    2.10    1.40
  11   7   3    1.80    3.30
  11   7   3    2.10    1.80
  12  -7   3    0.80    1.50
  12  -7   3    0.00    1.70
 -12  -7  -3    1.10    2.30
  12  -7   3   -0.40    1.70
  12   7   3   -0.40    1.70
  12   7   3    1.70    2.40
  12   7   3    0.80    1.40
  13  -7   3   83.79    4.30
  13  -7   3   82.89    4.20
 -13  -7  -3   86.89    4.60
  13  -7   3   81.29    5.00
  13   7   3   76.19    4.50
  13   7   3   73.49    6.20
  13   7   3   85.29    4.90
  14  -7   3  218.18    8.60
  14  -7   3  213.58    8.60
 -14  -7  -3  218.98    9.00
  14  -7   3  223.68    9.10
  14   7   3  209.58    9.40
  14   7   3  222.28    9.30
  15  -7   3   18.30    2.30
  15  -7   3   21.30    2.30
  15  -7   3   12.80    3.20
 -15  -7  -3   13.50    2.70
  15   7   3   19.90    4.00
  16  -7   3   44.00    3.00
  16  -7   3   49.00    3.00
  16  -7   3   48.50    3.70
 -16  -7  -3   45.50    3.30
  16   7   3   43.10    3.60
  16   7   3   42.80    4.30
 -17  -7  -3   12.80    3.10
  17  -7   3   11.40    3.00
  17  -7   3    8.80    2.10
  17  -7   3   11.10    2.10
  17   7   3    9.00    2.70
  17   7   3   11.80    3.60
  18  -7   3  105.69    5.00
 -18  -7  -3  104.29    4.90
  18  -7   3   99.99    4.70
  18  -7   3   99.99    4.70
  18   7   3  105.19    5.70
  18   7   3   98.89    5.00
  19  -7   3    1.40    0.80
  19  -7   3   -1.10    1.10
  19  -7   3    1.00    0.80
 -19  -7  -3    1.50    0.90
  19   7   3    0.90    0.90
  20  -7   3   52.39    3.20
  20  -7   3   43.10    2.40
 -20  -7  -3   43.10    2.50
  20   7   3   41.50    2.70
 -21  -7  -3   34.60    1.90
  21  -7   3   26.00    2.20
  21   7   3   35.00    2.00
 -21  -8   3   -0.40    0.80
  21  -8  -3    0.00    0.70
  21  -8  -3   -1.90    1.70
 -20  -8   3    0.80    0.80
  20  -8  -3    1.40    0.80
 -20  -8   3    2.10    1.60
  20   8  -3    0.50    0.80
  19  -8  -3    8.50    1.70
  19  -8  -3    9.30    2.00
 -19  -8   3    7.20    2.10
  19  -8  -3   11.10    2.50
  19   8  -3   11.70    2.00
  18  -8  -3   13.90    2.10
  18  -8  -3   12.30    2.80
 -18  -8   3   12.30    2.30
  18  -8  -3   12.10    1.90
  18   8  -3    9.90    2.30
  17  -8  -3    4.50    1.30
  17  -8  -3    1.70    1.10
  17  -8  -3    3.60    1.90
  17   8  -3    7.30    2.60
  16  -8  -3   97.79    5.10
  16  -8  -3   95.79    4.50
 -16  -8   3   88.99    4.80
  16  -8  -3   89.39    4.50
  16   8  -3   91.49    5.20
  16   8  -3   81.59    8.60
  15  -8  -3  242.68    9.60
 -15  -8   3  223.88    9.20
  15  -8  -3  226.88    8.80
  15  -8  -3  228.58    9.10
  15   8  -3  237.88    9.70
  15   8  -3  198.38   12.90
  14  -8  -3   -0.10    1.10
  14  -8  -3    0.10    1.20
  14  -8  -3    1.90    1.80
 -14  -8   3    3.90    1.60
  14   8  -3   -1.30    1.50
 -13  -8   3   31.30    3.20
  13  -8  -3   31.60    2.70
  13  -8  -3   31.00    2.70
  13  -8  -3   29.60    3.80
  13   8  -3   30.60    3.50
  12  -8  -3  546.35   19.00
  12  -8  -3  535.05   19.50
  12  -8  -3  524.75   19.20
 -12  -8   3  559.84   19.40
  12   8  -3  546.55   19.70
  11  -8  -3  516.25   17.80
  11  -8  -3  488.55   18.30
  11  -8  -3  530.45   17.90
 -11  -8   3  519.35   18.20
  11   8  -3  480.95   18.30
  10  -8  -3  114.89    5.10
  10  -8  -3  109.69    5.00
  10  -8  -3  110.29    6.30
 -10  -8   3  101.69    5.40
  10   8  -3  103.79    5.70
   9  -8  -3   -1.30    1.40
   9  -8  -3    1.50    1.40
  -9  -8   3    1.80    1.60
   8  -8  -3   -1.40    1.60
   8   8  -3    0.50    1.60
  -8   8   3    0.10    3.20
   7  -8  -3    0.40    1.20
  -7   8   3   -0.20    2.20
   7   8  -3   -1.00    1.30
   7   8  -3    0.20    3.00
   6  -8  -3  123.39    5.20
  -6   8   3  134.59    6.90
   6   8  -3  123.29    6.40
   5  -8  -3   10.30    1.70
  -5   8   3    9.00    2.70
  -5   8   3   11.20    3.20
   5   8  -3   14.50    3.30
   4  -8  -3  400.36   14.10
  -4   8   3  440.16   15.50
   4   8  -3  396.66   14.80
  -4   8   3  397.36   15.60
   3  -8  -3  361.16   12.90
  -3   8   3  380.76   14.30
   3   8  -3  368.16   13.60
  -2  -8   3    7.10    1.40
   2  -8  -3   10.50    1.50
  -2   8   3    8.40    2.70
   2   8  -3    7.40    2.40
   1  -8  -3  196.58    7.40
  -1  -8   3  197.98    7.40
   1   8  -3  207.48    8.30
   1   8  -3  200.98    8.00
  -1   8   3  197.18    8.50
   0  -8  -3  145.99    6.20
   0  -8  -3  141.19    5.40
   0   8   3  131.79    6.50
   0   8  -3  133.99    6.70
   0   8  -3  139.39    6.30
   1  -8   3  209.48    7.80
  -1  -8  -3  204.88    7.70
  -1  -8  -3  213.98    8.60
   1   8   3  204.28    8.90
  -1   8  -3  219.58    8.70
  -1   8  -3  215.68    8.80
  -2  -8  -3  503.75   18.70
  -2  -8  -3  573.04   19.80
   2  -8   3  545.65   18.80
  -2   8  -3  588.74   19.90
  -2   8  -3  552.44   19.90
   2   8   3  552.84   19.90
  -3  -8  -3  133.09    6.20
   3  -8   3  132.39    5.20
  -3  -8  -3  123.79    5.20
  -3   8  -3  133.99    6.20
   3   8   3  123.89    6.50
  -3   8  -3  130.19    6.60
  -4  -8  -3 1082.89   38.00
  -4  -8  -3 1051.09   36.90
  -4   8  -3 1215.68   38.40
   4   8   3 1094.39   38.20
  -5  -8  -3 1770.52   59.09
  -5  -8  -3 1577.74   57.69
   5   8   3 1787.02   60.09
  -5   8  -3 1894.31   59.59
  -6  -8  -3    3.80    1.30
  -6  -8  -3    2.20    1.80
  -6   8  -3    7.90    2.60
  -7  -8  -3  147.49    8.10
  -7  -8  -3  145.79    6.20
  -7   8  -3  157.68    8.90
  -8  -8  -3   16.90    5.90
  -8  -8  -3   15.20    2.90
   8  -8   3   12.70    2.40
   8  -8   3   16.80    2.00
   8   8   3   23.90    3.30
   9  -8   3  151.78    6.20
   9  -8   3  155.58    6.20
   9  -8   3  146.79    8.20
  -9  -8  -3  148.89    6.70
   9   8   3  147.69    6.70
  10  -8   3   87.89    4.10
  10  -8   3   73.99    5.20
 -10  -8  -3   75.69    4.40
  10  -8   3   81.09    4.00
  10   8   3   73.49    4.50
 -11  -8  -3   29.30    3.00
  11  -8   3   19.40    3.90
  11  -8   3   27.90    2.40
  11  -8   3   25.60    2.50
  11   8   3   25.80    3.20
  12  -8   3    9.80    2.10
  12  -8   3    3.60    2.40
 -12  -8  -3    8.40    2.50
  12  -8   3    8.00    2.00
  12   8   3    8.10    2.70
  13  -8   3    1.10    1.00
  13  -8   3    1.20    1.10
  13  -8   3    0.00    1.70
 -13  -8  -3   -0.40    1.30
  13   8   3    0.30    1.50
  14  -8   3    3.70    1.20
  14  -8   3    0.70    1.70
 -14  -8  -3    2.70    1.30
  14   8   3    3.80    1.40
  15  -8   3  123.89    6.10
 -15  -8  -3  119.59    5.90
  15  -8   3  135.99    6.80
  15  -8   3  125.19    5.50
  15   8   3  119.49    6.00
  15   8   3   91.89   10.00
  16  -8   3   51.59    3.70
 -16  -8  -3   47.60    4.60
  16  -8   3   46.30    3.00
  16  -8   3   44.20    2.90
  16   8   3   42.40    3.50
 -17  -8  -3   90.39    4.70
  17  -8   3   90.89    4.70
  17  -8   3   85.79    4.30
  17  -8   3   85.19    4.20
  17   8   3   82.69    4.80
 -18  -8  -3   85.09    4.20
  18  -8   3   80.79    3.90
  18  -8   3   84.19    4.00
  18  -8   3   84.59    4.30
  18   8   3   79.89    4.30
 -19  -8  -3   -1.40    1.40
  19  -8   3    0.40    1.20
 -19  -8  -3    0.20    0.90
  19  -8   3    0.20    0.80
  19  -8   3   -0.10    0.80
  19   8   3    1.90    0.90
  20  -8   3   19.20    1.60
 -20  -8  -3   19.90    1.70
  20  -8   3   15.50    2.20
  20   8   3   16.50    1.70
 -21  -8  -3    9.50    1.30
  21  -8   3    6.90    1.20
  21  -9  -3    9.70    1.30
  21   9  -3    9.30    1.50
  20  -9  -3   29.20    1.90
  20  -9  -3   19.00    2.70
 -20  -9   3   26.70    1.80
 -20  -9   3   23.80    2.20
  20   9  -3   24.60    2.00
 -19  -9   3   61.49    3.30
  19  -9  -3   60.19    3.10
 -19  -9   3   64.29    3.20
  19  -9  -3   59.59    3.50
  19  -9  -3   62.09    3.20
  19   9  -3   62.89    3.40
  18  -9  -3   10.90    1.70
  18  -9  -3   12.30    2.70
  18  -9  -3   13.80    2.00
 -18  -9   3   17.80    2.20
  18   9  -3    9.90    2.20
  17  -9  -3    1.10    1.60
  17  -9  -3    0.80    1.10
  17  -9  -3    0.50    1.00
 -17  -9   3    0.80    1.30
  17   9  -3    1.40    1.30
 -16  -9   3   18.40    2.80
  16  -9  -3   19.40    3.40
  16  -9  -3   18.70    2.30
  16  -9  -3   23.30    2.30
  16   9  -3   21.30    2.90
 -15  -9   3    1.00    1.40
  15  -9  -3    1.80    1.10
  15  -9  -3    2.10    1.20
  15  -9  -3   -1.80    1.90
  15   9  -3    0.70    1.40
  14  -9  -3    6.30    2.00
  14  -9  -3    6.20    2.10
  14  -9  -3    6.60    2.10
 -14  -9   3    3.90    1.50
  14   9  -3    4.10    1.60
  13  -9  -3    2.70    2.00
  13  -9  -3    1.10    1.10
  13  -9  -3    0.30    1.20
 -13  -9   3   -0.40    2.50
  13   9  -3    0.80    1.50
  12  -9  -3   40.40    2.90
  12  -9  -3   34.50    2.90
 -12  -9   3   35.90    3.40
  12   9  -3   32.30    3.70
  11  -9  -3   65.69    3.80
  11  -9  -3   65.39    3.80
 -11  -9   3   69.69    4.20
  11  -9  -3   60.89    5.20
  11   9  -3   64.19    4.60
 -10  -9   3    6.00    1.70
  10  -9  -3    5.60    1.50
  10  -9  -3    8.10    1.50
  10   9  -3    5.70    1.90
   9  -9  -3   10.40    2.50
  -9  -9   3    5.70    1.60
   9  -9  -3    7.70    2.40
   9   9  -3    5.40    2.00
   8  -9  -3   29.90    2.90
   8  -9  -3   29.40    3.10
   8  -9  -3   33.50    2.80
  -8  -9   3   33.60    3.40
   8   9  -3   33.80    3.00
   7  -9  -3    8.80    2.10
  -7   9   3   19.90    6.20
   6  -9  -3   -0.10    1.10
  -6   9   3   -3.50    2.50
   6   9  -3    2.10    2.90
   5  -9  -3    5.10    1.60
   5   9  -3    1.80    2.40
  -5   9   3    5.70    2.20
   4  -9  -3    5.00    1.60
   4   9  -3    3.50    2.00
  -4   9   3    7.40    2.00
   3  -9  -3   26.90    2.00
   3   9  -3   22.80    3.80
   2  -9  -3   19.00    1.80
  -2   9   3   23.20    4.50
   2   9  -3   22.40    3.50
   2   9  -3   28.30    3.10
  -1  -9   3  896.81   30.20
   1  -9  -3  925.71   30.10
  -1   9   3  821.02   31.40
   1   9  -3  908.61   31.20
   1   9  -3  945.91   31.10
   0  -9   3   59.59    3.00
   0  -9  -3   51.99    2.80
   0   9   3   45.80    4.60
   0   9  -3   62.29    4.10
   0   9  -3   58.09    4.60
   1  -9   3  151.58    6.00
  -1  -9  -3  158.48    7.10
  -1  -9  -3  146.69    6.00
  -1   9  -3  155.48    7.50
  -1   9  -3  159.38    7.20
   1   9   3  151.78    7.80
   2  -9   3   31.30    2.10
  -2  -9  -3   31.80    2.20
  -2  -9  -3   35.30    3.40
   2   9   3   26.40    4.60
  -2   9  -3   27.00    4.60
  -2   9  -3   32.90    3.50
  -3  -9  -3    7.10    1.70
   3  -9   3    5.30    1.10
  -3  -9  -3    5.30    1.80
  -3   9  -3    5.30    1.80
  -4  -9  -3    1.00    1.80
  -4  -9  -3    5.30    1.70
  -4   9  -3   11.20    4.00
  -5  -9  -3  190.08    7.50
  -5  -9  -3  188.88    9.10
  -5   9  -3  216.58    9.80
  -6  -9  -3  581.44   21.70
  -6  -9  -3  582.04   19.90
  -6   9  -3  571.84   22.50
   7  -9   3   17.90    2.40
  -7  -9  -3   17.80    2.70
   7  -9   3   18.70    2.30
  -7  -9  -3   18.50    2.60
  -7  -9  -3   20.00    3.80
   8  -9   3   15.00    2.10
   8  -9   3   16.30    2.30
  -8  -9  -3   14.30    2.80
   8   9   3   20.00    3.30
   9  -9   3    1.30    1.10
  -9  -9  -3    2.40    1.50
   9  -9   3    2.00    1.20
   9   9   3   -1.90    1.50
 -10  -9  -3   -0.30    1.40
  10  -9   3    0.50    1.10
  10  -9   3   -0.20    1.20
  10  -9   3    1.40    2.40
  10   9   3   -1.30    1.50
  11  -9   3   58.19    3.30
 -11  -9  -3   54.79    3.70
  11  -9   3   47.80    4.80
  11  -9   3   56.09    3.30
  12  -9   3   11.70    2.10
  12  -9   3    9.30    2.20
 -12  -9  -3   10.10    2.60
  12  -9   3    9.80    2.00
  12   9   3   15.00    2.80
  13  -9   3    6.50    2.00
 -13  -9  -3    1.00    1.20
  13  -9   3    1.50    1.90
  13  -9   3    2.10    1.00
  13   9   3    1.80    1.50
  14  -9   3    4.40    1.20
 -14  -9  -3    3.40    1.40
  14  -9   3    6.00    1.80
  14  -9   3    1.20    1.80
  14   9   3    7.40    2.50
  15  -9   3   39.50    2.70
  15  -9   3   36.30    3.30
 -15  -9  -3   27.40    3.80
  15  -9   3   35.70    3.70
  15   9   3   36.60    3.30
  16  -9   3   13.80    2.10
 -16  -9  -3   11.60    2.50
  16  -9   3   10.40    1.90
  16   9   3   15.00    2.70
  17  -9   3   92.09    4.20
  17  -9   3   87.89    4.10
  17  -9   3   83.99    4.50
 -17  -9  -3   79.79    4.20
 -17  -9  -3   91.09    4.40
  17   9   3   85.69    4.60
  18  -9   3   95.29    4.50
 -18  -9  -3   73.19    4.20
  18  -9   3   85.49    4.00
 -18  -9  -3   89.49    4.20
  18  -9   3   93.59    4.00
  18   9   3   87.19    4.30
  19  -9   3   39.30    2.90
  19  -9   3   42.40    2.30
 -19  -9  -3   39.70    2.40
  19  -9   3   41.00    2.30
  19   9   3   40.90    2.70
  20  -9   3   10.50    1.20
 -20  -9  -3    9.40    1.40
  20   9   3    6.70    1.40
 -20 -10   3    1.00    1.20
  20 -10  -3   -0.10    0.80
 -20 -10   3   -0.80    0.80
  20  10  -3    1.90    0.90
  19 -10  -3    2.10    0.80
 -19 -10   3    4.50    1.10
  19 -10  -3    4.00    1.20
 -19 -10   3    3.50    0.80
  19  10  -3    5.80    1.70
  18 -10  -3   61.69    4.00
  18 -10  -3   63.09    3.20
 -18 -10   3   63.79    3.40
  18 -10  -3   67.29    3.30
 -18 -10   3   61.69    3.30
  18  10  -3   69.59    3.90
  17 -10  -3   10.10    3.20
 -17 -10   3    3.20    1.30
 -17 -10   3    6.90    1.80
  17 -10  -3    3.30    1.10
  17 -10  -3    3.40    1.10
  17  10  -3    3.70    1.30
 -16 -10   3    5.80    2.30
  16 -10  -3    6.30    1.90
  16 -10  -3    6.10    1.50
  16 -10  -3    3.70    1.20
  16  10  -3    5.80    1.80
 -15 -10   3    8.20    2.50
  15 -10  -3    0.50    1.10
  15 -10  -3   -2.20    2.00
  15 -10  -3   -0.40    1.10
  15  10  -3    2.60    1.50
  14 -10  -3   13.70    4.00
  14 -10  -3    6.70    1.40
 -14 -10   3    7.10    1.60
  14 -10  -3   12.50    2.20
  14  10  -3    9.40    2.80
 -13 -10   3   -0.40    1.40
  13 -10  -3   -0.50    1.20
  13 -10  -3    4.00    2.30
  13 -10  -3    0.30    1.20
  13  10  -3   -0.50    1.50
 -12 -10   3  210.48    8.70
  12 -10  -3  210.88    8.30
  12 -10  -3  212.68    8.40
  12 -10  -3  204.18    9.70
  12  10  -3  216.98    9.10
  11 -10  -3   51.69    3.30
  11 -10  -3   42.60    3.10
 -11 -10   3   46.30    3.60
  11  10  -3   42.90    5.20
  10 -10  -3   18.90    2.60
  10 -10  -3   22.40    2.50
 -10 -10   3   20.90    3.00
  10  10  -3   27.80    3.90
  -9 -10   3  358.36   13.50
   9 -10  -3  377.46   13.20
   9 -10  -3  369.36   13.20
   9  10  -3  361.86   13.50
   9  10  -3  357.36   13.80
   8 -10  -3   86.99    4.30
  -8 -10   3   85.99    4.70
   8 -10  -3   87.39    4.30
   8 -10  -3   85.39    4.40
   8  10  -3   85.29    6.30
   8  10  -3   85.89    4.50
  -7 -10   3  615.44   21.40
  -7 -10   3  636.24   21.40
   7 -10  -3  608.34   21.10
   7 -10  -3  595.24   21.10
  -6 -10   3   -1.60    1.50
   6 -10  -3    2.10    1.10
  -6 -10   3    2.40    1.80
   6 -10  -3    0.60    1.60
   5 -10  -3  151.48    6.10
  -5  10   3  154.88    9.10
   5  10  -3  149.29   10.40
   4 -10  -3   77.19    3.60
  -4  10   3   78.59    6.30
   4  10  -3   61.49    7.00
   3 -10  -3  230.28    8.80
   3  10  -3  245.68   10.30
  -3  10   3  260.87   11.00
   3  10  -3  225.98   10.90
   2 -10  -3    5.10    1.30
   2  10  -3    3.20    1.80
   2  10  -3    3.20    2.70
  -1 -10   3    3.80    1.30
   1 -10  -3    2.70    0.90
   1  10  -3    4.90    2.00
   0 -10  -3    0.70    0.90
   0 -10   3    1.20    0.90
   0  10  -3    2.90    1.90
  -1 -10  -3  147.49    6.10
   1 -10   3  157.38    6.20
  -1  10  -3  159.58    7.70
   2 -10   3  388.46   13.80
  -2 -10  -3  395.16   13.80
  -2 -10  -3  381.86   15.20
  -2  10  -3  389.26   15.30
  -3 -10  -3  164.58    8.10
  -3 -10  -3  156.78    6.30
  -3  10  -3  159.88    8.30
  -4 -10  -3  628.84   23.20
  -4 -10  -3  629.04   21.60
  -4  10  -3  630.04   23.70
  -5 -10  -3    7.20    1.80
  -5 -10  -3   10.50    3.10
   5 -10   3   11.50    2.40
   5 -10   3    7.40    2.40
  -5 -10  -3    7.00    1.80
  -6 -10  -3   12.60    2.10
   6 -10   3    6.80    2.20
   6 -10   3    7.40    2.00
  -6 -10  -3   11.00    1.90
   7 -10   3   34.50    2.50
  -7 -10  -3   32.60    2.90
   7 -10   3   31.10    2.60
  -7 -10  -3   30.30    3.00
   7  10   3   28.40    3.80
   8 -10   3   73.19    3.60
  -8 -10  -3   60.69    5.60
   8 -10   3   61.39    3.50
  -8 -10  -3   66.29    4.00
   8  10   3   61.99    4.40
  -9 -10  -3   42.00    3.40
   9 -10   3   41.30    2.90
   9 -10   3   43.80    2.90
   9  10   3   48.50    3.90
  10  10   3    3.50    1.60
  11 -10   3  101.59    4.80
 -11 -10  -3  105.09    5.20
  11 -10   3   98.49    4.60
  11  10   3   97.69    5.40
 -12 -10  -3  101.59    5.20
  12 -10   3  101.69    4.90
  12 -10   3   99.09    4.80
  12 -10   3  103.29    6.00
  12  10   3  102.89    5.40
  13 -10   3   -0.50    2.10
 -13 -10  -3    1.10    1.30
  13 -10   3    1.80    1.00
  13 -10   3    1.70    1.00
  13  10   3    2.90    1.40
  14 -10   3   41.30    2.80
 -14 -10  -3   37.70    3.20
  14 -10   3   40.50    2.80
  14 -10   3   41.40    4.10
  14  10   3   43.40    3.50
  15 -10   3    6.70    1.80
 -15 -10  -3    7.90    2.30
  15 -10   3    5.60    1.80
  15  10   3    4.80    1.80
  16 -10   3  110.89    5.60
 -16 -10  -3  115.09    5.20
  16 -10   3  109.09    5.40
 -16 -10  -3  120.09    5.50
  16 -10   3  110.69    5.30
  16  10   3  116.59    5.80
 -17 -10  -3   15.00    2.90
  17 -10   3   11.80    2.40
  17 -10   3   12.10    1.70
  17 -10   3   14.70    3.10
  17  10   3   16.40    2.30
  18 -10   3   -0.20    0.80
 -18 -10  -3    0.80    0.90
  18 -10   3    0.90    0.80
  18  10   3   -0.20    0.90
  19 -10   3   18.80    1.50
  19 -10   3   15.10    1.50
 -19 -10  -3   14.50    1.60
  19  10   3   16.10    1.80
 -20 -10  -3    9.70    1.30
  20  10   3   13.30    1.50
  20 -11  -3    4.50    1.40
  19 -11  -3   50.69    2.80
 -19 -11   3   51.09    2.60
 -19 -11   3   50.19    2.80
  19  11  -3   60.89    3.80
 -18 -11   3    2.70    1.10
  18 -11  -3    2.80    0.90
  18 -11  -3    5.40    1.80
 -18 -11   3    2.10    0.90
  18  11  -3    1.60    1.10
  17 -11  -3   25.00    2.20
 -17 -11   3   24.00    2.20
  17 -11  -3   28.30    2.20
 -17 -11   3   25.20    2.40
  17  11  -3   25.70    2.70
  16 -11  -3   37.80    2.60
 -16 -11   3   33.10    2.90
 -16 -11   3   36.70    2.60
  16 -11  -3   37.90    2.60
  16  11  -3   37.40    3.30
  15 -11  -3  134.19    5.70
 -15 -11   3  132.39    6.00
  15 -11  -3  127.69    5.60
 -15 -11   3  126.39    5.80
  15  11  -3  128.99    6.40
 -14 -11   3   34.20    2.90
  14 -11  -3   36.00    2.70
  14 -11  -3   35.70    2.80
 -14 -11   3   34.40    3.10
  14  11  -3   37.40    3.60
  13 -11  -3   69.09    3.80
 -13 -11   3   67.89    4.00
 -13 -11   3   72.39    4.20
  13 -11  -3   71.89    3.80
  13  11  -3   67.69    4.70
 -12 -11   3   57.89    3.70
 -12 -11   3   62.39    3.90
  12 -11  -3   52.29    3.40
  12 -11  -3   56.39    3.50
  12  11  -3   53.59    4.40
  11 -11  -3   -0.40    1.20
 -11 -11   3   -0.70    1.30
 -11 -11   3    1.50    1.50
  11 -11  -3   -0.80    1.20
  11  11  -3    1.50    1.90
 -10 -11   3   83.79    4.90
  10 -11  -3   89.19    4.30
  10 -11  -3   75.69    4.60
 -10 -11   3   80.69    4.50
  10  11  -3   81.39    5.40
  -9 -11   3   15.80    2.50
   9 -11  -3   17.90    2.50
   9 -11  -3   16.40    2.40
  -9 -11   3   12.80    2.80
   9 -11  -3   22.80    3.50
   9  11  -3   13.50    3.20
   9  11  -3   16.60    2.60
  -8 -11   3  228.48    9.00
   8 -11  -3  226.28    8.80
   8 -11  -3  234.78    8.90
   8 -11  -3  238.58    8.90
  -8 -11   3  224.88    9.10
   8  11  -3  230.38    9.10
   7 -11  -3   10.80    2.80
   7 -11  -3   14.80    2.40
  -7 -11   3   18.10    2.50
  -7 -11   3    9.70    2.80
   7 -11  -3   15.10    2.20
  -6 -11   3    5.30    1.50
   6 -11  -3    4.60    1.60
   6 -11  -3    8.30    1.80
   6 -11  -3    7.20    2.40
  -6 -11   3    6.50    1.50
   5 -11  -3    8.40    1.80
   5 -11  -3    8.20    1.50
  -5 -11   3   10.50    2.80
  -5 -11   3    9.80    2.50
   4 -11  -3   43.00    3.40
  -4 -11   3   39.30    3.30
  -4 -11   3   46.00    3.70
   4 -11  -3   46.70    2.80
   4  11  -3   36.20    6.30
   3 -11  -3  345.07   12.30
   3  11  -3  334.57   14.00
   2 -11  -3    0.90    1.60
   2  11  -3   -2.10    2.80
   1  11  -3   -0.90    2.70
   0 -11  -3    0.10    1.40
   0  11  -3    3.20    2.70
  -1  11  -3   -0.70    2.80
  -2 -11  -3  134.39    7.00
  -2  11  -3  130.79    8.50
  -3 -11  -3   11.40    2.90
  -3 -11  -3    8.30    1.70
   3 -11   3   10.50    2.50
   3 -11   3    4.90    1.40
   4 -11   3  303.87   11.30
  -4 -11  -3  313.27   11.60
   4 -11   3  304.77   11.20
  -4 -11  -3  319.27   11.40
  -5 -11  -3   23.30    2.90
   5 -11   3   21.90    2.20
  -5 -11  -3   26.60    2.30
   5 -11   3   20.90    2.40
  -6 -11  -3   68.69    3.70
   6 -11   3   67.69    3.70
   6 -11   3   71.49    3.60
  -6 -11  -3   64.09    3.90
   6  11   3   65.19    5.10
   7 -11   3  115.69    5.00
  -7 -11  -3  120.19    5.40
   7 -11   3  119.59    5.20
  -7 -11  -3  119.19    5.70
   7  11   3  112.39    6.20
  -8 -11  -3   12.30    2.60
   8 -11   3   12.50    2.10
  -8 -11  -3   18.40    4.30
  -9 -11  -3   17.80    4.00
  -9 -11  -3   16.00    4.00
   9  11   3   18.40    3.20
  10 -11   3   29.20    2.60
  10 -11   3   30.70    2.40
 -10 -11  -3   30.90    3.00
  10  11   3   32.10    3.50
 -11 -11  -3   62.89    4.00
  11 -11   3   61.59    3.60
 -11 -11  -3   63.69    4.40
  11 -11   3   62.89    3.60
  11  11   3   71.79    4.30
  12 -11   3    6.90    1.90
 -12 -11  -3    5.10    1.70
  12 -11   3    3.00    1.10
 -12 -11  -3    2.10    1.30
  12  11   3    3.80    1.50
 -13 -11  -3  192.38    8.10
  13 -11   3  201.38    8.00
 -13 -11  -3  206.68    8.50
  13 -11   3  195.48    7.90
  13  11   3  196.58    8.50
 -14 -11  -3   88.09    4.70
  14 -11   3   91.39    4.30
  14 -11   3   86.29    4.80
 -14 -11  -3   80.59    4.90
  14  11   3   91.39    4.90
  15 -11   3   21.10    2.30
  15 -11   3   27.00    6.30
  15 -11   3   21.30    2.20
 -15 -11  -3   21.30    3.20
 -15 -11  -3   24.50    2.90
  15  11   3   23.90    3.50
 -16 -11  -3    0.90    1.10
  16 -11   3    2.40    0.80
  16 -11   3    1.70    0.90
  16  11   3    1.60    1.10
  17 -11   3    9.90    1.50
 -17 -11  -3    9.40    1.80
  17 -11   3   10.30    1.50
  17  11   3    7.70    2.00
 -18 -11  -3   16.60    1.70
  18 -11   3   16.70    1.60
  18 -11   3   16.90    1.60
  18  11   3   15.40    2.00
 -19 -11  -3    6.50    1.30
  19 -11   3    6.60    1.30
  19 -11   3    7.00    1.30
  19  11   3    9.30    1.60
 -19 -12   3    7.10    1.50
  19 -12  -3   10.70    1.40
 -19 -12   3    8.90    1.90
  19  12  -3   10.10    1.90
  18 -12  -3    3.20    0.90
 -18 -12   3    2.10    1.00
  18 -12  -3    2.10    1.00
 -18 -12   3    2.70    0.90
  18  12  -3    3.20    1.10
 -17 -12   3   -0.70    1.00
 -17 -12   3   -0.50    0.90
  17 -12  -3   -1.10    1.00
  17 -12  -3    0.20    0.90
  17  12  -3    1.20    1.20
 -16 -12   3   54.19    3.30
 -16 -12   3   56.89    3.20
  16 -12  -3   56.69    3.10
  16 -12  -3   58.19    3.20
  16  12  -3   58.79    3.70
 -15 -12   3   20.10    2.30
 -15 -12   3   20.90    2.50
  15 -12  -3   20.40    2.10
  15 -12  -3   21.60    2.20
  15  12  -3   17.60    2.90
  14 -12  -3   50.19    3.20
 -14 -12   3   47.90    3.50
  14 -12  -3   54.89    3.10
 -14 -12   3   57.79    3.40
  14  12  -3   50.99    4.00
  13 -12  -3  104.59    4.90
 -13 -12   3   98.09    5.10
  13 -12  -3  100.99    4.80
 -13 -12   3  110.49    5.10
  13  12  -3  102.09    5.60
 -12 -12   3   87.79    4.60
  12 -12  -3   86.39    4.40
 -12 -12   3   88.49    4.80
  12 -12  -3   94.19    4.50
  12  12  -3   93.49    5.40
 -11 -12   3   -1.30    1.30
 -11 -12   3   -2.20    1.40
  11 -12  -3   -1.40    1.20
[truncated: 1,614,326 more chars]
