# Supplementary material for: Crystal structure and Hirshfeld surface analysis of 5-acetyl-3-amino-6-methyl-N-phenyl-4-[(E)-2-phenyl­ethen­yl]thieno[2,3-b]pyridine-2-carbox­amide
Source: Acta Crystallogr E Crystallogr Commun. 2022 Jan 28;78(Pt 2):225–30. doi: 10.1107/S2056989022000743 (PMC8819448; doi:10.1107/S2056989022000743)
Supplement: Supplementary file 2 [file e-78-00225-Isup2.hkl]

data_I                                                                          
_shelx_title ' SKM285_0m_a.res in P2(1)/n'                                      
_shelx_refln_list_code          4                                               
_shelx_F_calc_maximum      566.99                                               
_exptl_crystal_F_000      3584.00                                               
_reflns_d_resolution_high  0.7991                                               
                                                                                
loop_                                                                           
 _space_group_symop_operation_xyz                                               
 'x, y, z'                                                                      
 '-x+1/2, y+1/2, -z+1/2'                                                        
 '-x, -y, -z'                                                                   
 'x-1/2, -y-1/2, z-1/2'                                                         
                                                                                
_cell_length_a    18.2782                                                       
_cell_length_b    19.1455                                                       
_cell_length_c    24.6978                                                       
_cell_angle_alpha  90.000                                                       
_cell_angle_beta   96.323                                                       
_cell_angle_gamma  90.000                                                       
                                                                                
_shelx_F_squared_multiplier     1.000                                           
                                                                                
loop_                                                                           
 _refln_index_h                                                                 
 _refln_index_k                                                                 
 _refln_index_l                                                                 
 _refln_F_squared_calc                                                          
 _refln_F_squared_meas                                                          
 _refln_F_squared_sigma                                                         
 _refln_observed_status                                                         
   2   0   0      47822.69      42738.65      1388.18 o                         
   4   0   0      25091.45      23087.54       677.17 o                         
   6   0   0       1714.39       1803.99        53.25 o                         
   8   0   0         40.34         67.10        14.82 o                         
  10   0   0       1363.83       1483.96       114.98 o                         
  12   0   0          7.60         -2.07        14.86 o                         
  14   0   0       4831.44       4953.60        96.69 o                         
  16   0   0       8990.17       9652.07       177.64 o                         
  18   0   0       2970.31       3212.71        79.68 o                         
  20   0   0        139.12        161.21        20.94 o                         
  22   0   0        323.49        286.92        21.42 o                         
   1   1   0       2646.74       2489.46        63.06 o                         
   2   1   0        121.82         99.23        10.48 o                         
   3   1   0       2320.21       2130.55        39.00 o                         
   4   1   0        247.22        355.81        11.48 o                         
   5   1   0      11308.44      10624.08       179.44 o                         
   6   1   0        383.79        409.26        15.86 o                         
   7   1   0       1082.49       1081.96        32.98 o                         
   8   1   0       5812.63       6237.21       114.36 o                         
   9   1   0        311.06        199.94        22.30 o                         
  10   1   0       1756.08       1684.06        63.14 o                         
  11   1   0        534.81        423.76        27.20 o                         
  12   1   0        125.20         63.12         9.67 o                         
  13   1   0         29.29         28.03         9.84 o                         
  14   1   0        878.75        933.12        23.23 o                         
  15   1   0       1414.21       1420.89        30.78 o                         
  16   1   0       2175.23       2147.07        39.56 o                         
  17   1   0         22.88         24.15        10.15 o                         
  18   1   0        228.36        193.33        17.71 o                         
  19   1   0        670.99        705.18        22.26 o                         
  20   1   0         10.09         21.34         7.80 o                         
  21   1   0         40.18         48.99         8.95 o                         
  22   1   0        140.81        115.24        15.95 o                         
   0   2   0      28253.31      29176.79       904.04 o                         
   1   2   0       2334.34       2364.36        58.89 o                         
   2   2   0       5404.27       5616.03        94.69 o                         
   3   2   0      49314.22      49240.39       801.98 o                         
   4   2   0     254604.09     246439.83      8121.92 o                         
   5   2   0      43464.51      45479.42       807.06 o                         
   6   2   0      29439.84      30126.28       603.71 o                         
   7   2   0      36081.99      36144.42       689.66 o                         
   8   2   0       5905.78       6222.30       114.80 o                         
   9   2   0       3876.20       3680.85        77.63 o                         
  10   2   0       4289.25       3994.72        88.84 o                         
  11   2   0          7.90          7.68        10.41 o                         
  12   2   0         23.57         59.86         9.54 o                         
  13   2   0       1434.60       1374.59        27.72 o                         
  14   2   0          8.76         16.92        11.50 o                         
  15   2   0        149.85        140.33        13.15 o                         
  16   2   0       4583.77       4710.40        71.04 o                         
  17   2   0       3658.31       3804.02        59.65 o                         
  18   2   0       2276.43       2549.70        47.27 o                         
  19   2   0        594.61        570.25        20.87 o                         
  20   2   0        198.57        192.84        13.75 o                         
  21   2   0          1.58         14.32         6.89 o                         
  22   2   0         57.97         29.25         6.31 o                         
   1   3   0       9738.49       9050.54       175.84 o                         
   2   3   0       1430.38       1363.83        48.40 o                         
   3   3   0         26.42         24.57         7.06 o                         
   4   3   0      15571.54      14586.32       244.27 o                         
   5   3   0       1634.81       1582.56        34.45 o                         
   6   3   0       4011.67       3831.32        72.29 o                         
   7   3   0       2108.71       2009.93        45.36 o                         
   8   3   0      29794.35      30532.35       657.40 o                         
   9   3   0       1174.28       1051.69        39.05 o                         
  10   3   0       4424.62       4499.70       127.30 o                         
  11   3   0       2249.65       2140.19        37.52 o                         
  12   3   0       1818.50       1662.88        32.96 o                         
  13   3   0         17.35         10.02         9.37 o                         
  14   3   0        191.12        156.45        24.64 o                         
  15   3   0        105.59         96.83        10.81 o                         
  16   3   0       1863.72       1926.18        39.71 o                         
  17   3   0         50.29         33.75         8.68 o                         
  18   3   0        463.28        594.58        21.27 o                         
  19   3   0        116.20        118.14        12.08 o                         
  20   3   0        311.91        315.13        16.26 o                         
  21   3   0        169.55        140.16        13.43 o                         
  22   3   0         18.01         -2.59         6.09 o                         
   0   4   0      57427.99      60347.66      1966.43 o                         
   1   4   0      33852.10      34769.71       752.96 o                         
   2   4   0     268963.34     240452.77     11423.91 o                         
   3   4   0     100690.23     108560.71      2500.07 o                         
   4   4   0      41208.80      40569.05       768.35 o                         
   5   4   0        314.65        314.36        31.21 o                         
   6   4   0      14795.96      14158.31       578.72 o                         
   7   4   0      18541.98      18728.91       365.77 o                         
   8   4   0         89.14        106.74        15.48 o                         
   9   4   0         23.23         26.51        18.02 o                         
  10   4   0       6275.54       6042.90       176.33 o                         
  11   4   0       1341.29       1163.51        28.37 o                         
  12   4   0       3462.04       3244.92        52.08 o                         
  13   4   0      10923.56      10541.86       140.72 o                         
  14   4   0         23.81         26.74         9.78 o                         
  15   4   0          4.51         14.12         9.06 o                         
  16   4   0        165.37        145.80        14.06 o                         
  17   4   0       2299.17       2673.30        45.41 o                         
  18   4   0       2969.88       3249.31        49.54 o                         
  19   4   0        179.16        184.09        17.12 o                         
  20   4   0         22.86         16.77         8.60 o                         
  21   4   0        292.03        317.93        21.01 o                         
  22   4   0         88.82         79.14        11.56 o                         
   1   5   0      12850.13      12637.06       245.76 o                         
   2   5   0      16397.74      15929.31       269.39 o                         
   3   5   0       5856.12       5913.64       124.50 o                         
   4   5   0        155.24        152.35        18.43 o                         
   5   5   0       1140.41       1115.45        33.24 o                         
   6   5   0       1952.91       1958.04        51.07 o                         
   7   5   0       5605.19       6123.70       131.64 o                         
   8   5   0        779.64        839.44        39.74 o                         
   9   5   0       2247.54       2113.49        68.50 o                         
  10   5   0       1520.99       1442.38        45.74 o                         
  11   5   0        551.80        516.65        22.87 o                         
  12   5   0        671.86        825.58        25.32 o                         
  13   5   0          6.99         13.90         9.85 o                         
  14   5   0          0.28         -8.30        11.19 o                         
  15   5   0       1124.35       1172.88        38.80 o                         
  16   5   0        622.34        713.24        32.73 o                         
  17   5   0       1491.27       1548.08        31.20 o                         
  18   5   0        410.30        386.53        36.64 o                         
  19   5   0          0.08         15.50         8.06 o                         
  20   5   0       1025.22       1017.49        26.15 o                         
  21   5   0         48.44         52.55         9.49 o                         
  22   5   0         82.70         89.14        10.87 o                         
   0   6   0      71548.40      71991.66      2354.28 o                         
   1   6   0       3845.29       3366.17        83.33 o                         
   2   6   0       1073.74       1042.62        26.93 o                         
   3   6   0      48818.75      50848.47       834.72 o                         
   4   6   0      12989.53      12981.83       256.27 o                         
   5   6   0       1696.50       1773.20        48.26 o                         
   6   6   0      21491.18      22838.83       444.01 o                         
   7   6   0       1440.33       1298.69        45.68 o                         
   8   6   0      14394.49      14519.57       299.80 o                         
   9   6   0       2008.70       2005.34        75.60 o                         
  10   6   0       2464.55       2179.24        42.53 o                         
  11   6   0         75.13         95.00        13.82 o                         
  12   6   0        230.59        285.56        20.01 o                         
  13   6   0        947.84        938.38        41.85 o                         
  14   6   0       1607.13       1693.25        36.63 o                         
  15   6   0        462.01        494.36        20.03 o                         
  16   6   0       2792.12       2893.88        48.45 o                         
  17   6   0        177.16        222.54        17.69 o                         
  18   6   0        324.80        336.75        19.35 o                         
  19   6   0        648.80        660.70        20.31 o                         
  20   6   0        210.50        189.41        15.85 o                         
  21   6   0        307.67        348.97        15.95 o                         
   1   7   0       1568.43       1793.29        58.82 o                         
   2   7   0       4600.69       4262.53        87.68 o                         
   3   7   0      14553.45      14244.63       244.37 o                         
   4   7   0       5341.60       5365.67       101.80 o                         
   5   7   0         78.71         69.91        18.09 o                         
   6   7   0        246.84        190.70        30.98 o                         
   7   7   0       2551.57       2721.39       114.69 o                         
   8   7   0       3165.58       3030.47       109.94 o                         
   9   7   0        878.12        834.50        30.66 o                         
  10   7   0        235.93        208.06        20.40 o                         
  11   7   0        859.06        804.88        24.28 o                         
  12   7   0        186.91        227.26        16.30 o                         
  13   7   0       2088.96       2201.43        40.09 o                         
  14   7   0         59.62         21.66        10.04 o                         
  15   7   0       1495.24       1572.40        36.12 o                         
  16   7   0         43.57         15.80         9.30 o                         
  17   7   0        537.73        487.21        22.93 o                         
  18   7   0        241.22        258.87        17.15 o                         
  19   7   0        107.17        161.66        13.97 o                         
  20   7   0       1039.13       1099.20        28.18 o                         
  21   7   0         14.49          2.77         7.82 o                         
   0   8   0       8183.01       8658.20       215.20 o                         
   1   8   0        143.41        138.05        20.39 o                         
   2   8   0         63.02         45.19        14.90 o                         
   3   8   0       6917.93       7488.10       110.58 o                         
   4   8   0       2662.65       2558.74        45.95 o                         
   5   8   0       4803.31       4376.97        76.59 o                         
   6   8   0      11469.94      11916.15       211.94 o                         
   7   8   0        465.77        394.76        64.73 o                         
   8   8   0        342.91        318.62        25.33 o                         
   9   8   0        166.74        142.63        19.06 o                         
  10   8   0          2.77         26.57        11.27 o                         
  11   8   0       4142.36       4227.49        74.97 o                         
  12   8   0       2415.49       2341.90        70.26 o                         
  13   8   0         18.49         29.14        10.22 o                         
  14   8   0        544.90        561.20        31.04 o                         
  15   8   0         54.75         56.38        11.55 o                         
  16   8   0       2230.71       2509.43        51.03 o                         
  17   8   0        321.46        219.82        21.73 o                         
  18   8   0         28.73         18.76         8.42 o                         
  19   8   0       1018.60       1114.17        26.63 o                         
  20   8   0         73.28         65.04        15.68 o                         
  21   8   0        141.72        173.31        13.98 o                         
   1   9   0       5096.28       5503.89       103.04 o                         
   2   9   0       4981.96       4869.07        84.48 o                         
   3   9   0         21.18        122.05        25.99 o                         
   4   9   0         92.90         93.53        13.31 o                         
   5   9   0       6622.37       6591.11       133.52 o                         
   6   9   0        945.44        906.07        32.24 o                         
   7   9   0          6.31         29.51        13.58 o                         
   8   9   0        785.49        807.52        30.03 o                         
   9   9   0        301.64        328.33        23.43 o                         
  10   9   0       1244.13       1197.83        37.06 o                         
  11   9   0       4642.95       4456.53        78.92 o                         
  12   9   0       1212.28       1133.72        33.96 o                         
  13   9   0        191.56        219.88        18.19 o                         
  14   9   0        488.25        499.04        23.22 o                         
  15   9   0       1059.66       1079.30        30.20 o                         
  16   9   0       1159.74       1167.68        30.53 o                         
  17   9   0        228.94        236.95        17.97 o                         
  18   9   0         39.89         27.97         7.37 o                         
  19   9   0         70.83         79.72        10.00 o                         
  20   9   0         96.66         62.87        11.21 o                         
  21   9   0         18.48         72.38        19.42 o                         
   0  10   0      28022.63      30895.01      1020.05 o                         
   1  10   0       2908.19       3137.66       116.44 o                         
   2  10   0        757.31        883.02        45.89 o                         
   3  10   0         40.92         41.15        21.77 o                         
   4  10   0        599.63        655.26        43.26 o                         
   5  10   0      14136.19      13888.24       278.74 o                         
   6  10   0       1650.35       1347.98        33.97 o                         
   7  10   0        867.55       1020.74        27.21 o                         
   8  10   0       1225.79       1043.64        33.46 o                         
   9  10   0          5.32          5.44        19.15 o                         
  10  10   0        657.71        684.65        27.07 o                         
  11  10   0        929.54       1019.13        34.49 o                         
  12  10   0       2950.81       2929.62        79.53 o                         
  13  10   0         17.41         30.39        12.52 o                         
  14  10   0        256.47        262.02        18.34 o                         
  15  10   0          3.89        -10.57        10.57 o                         
  16  10   0         86.89         71.93        13.33 o                         
  17  10   0         26.92         12.43         8.05 o                         
  18  10   0          8.08         -3.70         7.33 o                         
  19  10   0        426.24        426.39        15.35 o                         
  20  10   0        108.26        130.41        14.92 o                         
   1  11   0          1.85          8.83        21.64 o                         
   2  11   0        136.40        175.50        26.80 o                         
   3  11   0        370.91        240.34        23.17 o                         
   4  11   0        807.04       1044.95        34.39 o                         
   5  11   0       2082.34       2262.41        66.40 o                         
   6  11   0       9907.78      10124.64       157.22 o                         
   7  11   0        562.36        510.32        27.49 o                         
   8  11   0       1531.07       1374.33        34.47 o                         
   9  11   0       1184.74       1156.87        31.35 o                         
  10  11   0        457.96        552.93        39.29 o                         
  11  11   0         11.48         10.28        10.27 o                         
  12  11   0       1020.81        965.46        28.43 o                         
  13  11   0          0.87          9.94         9.81 o                         
  14  11   0          0.21         14.15         9.41 o                         
  15  11   0        747.64        760.56        24.67 o                         
  16  11   0        957.66        988.20        26.51 o                         
  17  11   0          0.37         -4.16         7.44 o                         
  18  11   0        144.55        150.02        15.20 o                         
  19  11   0         98.09         74.36        12.87 o                         
  20  11   0        171.60        176.58        19.56 o                         
   0  12   0       4243.25       4335.37       116.76 o                         
   1  12   0       1486.25       1619.77        38.88 o                         
   2  12   0       1316.66       1237.47        38.17 o                         
   3  12   0        429.01        431.36        26.01 o                         
   4  12   0       3021.43       3216.12        55.31 o                         
   5  12   0       5207.04       5208.15        86.78 o                         
   6  12   0       5404.28       5345.56        88.84 o                         
   7  12   0       2677.23       2913.69        60.82 o                         
   8  12   0       4627.69       4410.64        77.04 o                         
   9  12   0       2962.91       2912.36        62.61 o                         
  10  12   0        537.26        408.33        21.90 o                         
  11  12   0       1252.43       1313.82        33.27 o                         
  12  12   0          6.68         22.10         9.95 o                         
  13  12   0        978.47       1062.14        29.12 o                         
  14  12   0        396.23        423.29        20.39 o                         
  15  12   0       1940.61       1930.41        40.54 o                         
  16  12   0         18.95          1.24         8.04 o                         
  17  12   0         71.59         73.99         9.73 o                         
  18  12   0         67.44         12.36         7.06 o                         
  19  12   0        167.90        199.79        13.51 o                         
   1  13   0        577.42        424.24        17.99 o                         
   2  13   0       1095.70        993.64        24.74 o                         
   3  13   0        366.59        310.89        17.06 o                         
   4  13   0       1830.37       1903.59        36.32 o                         
   5  13   0        438.24        406.41        20.43 o                         
   6  13   0       1906.98       1985.76        41.26 o                         
   7  13   0        155.29        141.47        22.47 o                         
   8  13   0       2147.63       2300.79        51.51 o                         
   9  13   0        299.72        366.84        25.80 o                         
  10  13   0       4231.26       4316.13        76.08 o                         
  11  13   0        543.51        557.97        23.33 o                         
  12  13   0       1601.09       1585.19        36.76 o                         
  13  13   0         63.83         55.74        10.35 o                         
  14  13   0          2.81         25.66        16.04 o                         
  15  13   0         11.08          6.02         8.51 o                         
  16  13   0          8.38         -1.74         7.28 o                         
  17  13   0          0.37         -7.00         7.00 o                         
  18  13   0          0.02          8.27         7.52 o                         
  19  13   0        216.22        305.54        28.26 o                         
   0  14   0        236.12        275.29        23.36 o                         
   1  14   0         94.35        129.51        15.25 o                         
   2  14   0       1857.91       1909.03        37.27 o                         
   3  14   0          9.52          9.70         8.53 o                         
   4  14   0         46.70         43.29         9.62 o                         
   5  14   0       3747.00       3978.79       118.28 o                         
   6  14   0         27.34         63.61        16.66 o                         
   7  14   0        532.83        594.59        25.05 o                         
   8  14   0        577.02        597.60        26.37 o                         
   9  14   0        259.87        264.84        27.72 o                         
  10  14   0         49.00         54.56        10.26 o                         
  11  14   0        647.65        615.49        23.59 o                         
  12  14   0        192.01        236.25        18.35 o                         
  13  14   0        130.27        193.07        22.64 o                         
  14  14   0         66.17         56.81        11.86 o                         
  15  14   0         12.99         13.58         7.65 o                         
  16  14   0        194.37        159.55        14.52 o                         
  17  14   0        390.29        359.30        16.39 o                         
  18  14   0        178.13        220.26        22.78 o                         
   1  15   0        165.12        132.14        12.58 o                         
   2  15   0        290.18        285.30        22.17 o                         
   3  15   0       2234.27       2239.81        50.65 o                         
   4  15   0         81.31         65.46        11.19 o                         
   5  15   0       2906.31       2967.16        61.74 o                         
   6  15   0       2140.54       2092.43        47.75 o                         
   7  15   0       1774.11       1694.85        42.87 o                         
   8  15   0       2235.35       2247.46        46.36 o                         
   9  15   0       3610.62       3773.89        67.90 o                         
  10  15   0       1094.99       1147.86        36.23 o                         
  11  15   0        124.48        110.77        14.66 o                         
  12  15   0        261.06        270.64        23.62 o                         
  13  15   0         27.64         24.97         8.40 o                         
  14  15   0        326.71        375.24        19.44 o                         
  15  15   0         25.97         28.58         8.45 o                         
  16  15   0         29.03         25.89         8.03 o                         
  17  15   0         31.35         22.95         8.15 o                         
   0  16   0        928.13        994.54        43.74 o                         
   1  16   0        142.98        168.93        20.12 o                         
   2  16   0        496.74        515.26        24.01 o                         
   3  16   0          1.17         -6.94        12.48 o                         
   4  16   0        867.85        879.52        29.75 o                         
   5  16   0         25.89         21.73        10.54 o                         
   6  16   0          4.79         11.81        10.69 o                         
   7  16   0        202.10        248.55        20.32 o                         
   8  16   0       1203.67       1339.84        32.70 o                         
   9  16   0        282.08        343.17        19.90 o                         
  10  16   0       1095.96       1193.61        37.38 o                         
  11  16   0        122.29        150.12        21.55 o                         
  12  16   0        834.50        741.27        24.04 o                         
  13  16   0        327.36        349.62        22.18 o                         
  14  16   0         30.88         30.25         8.03 o                         
  15  16   0         71.21         33.86         7.77 o                         
  16  16   0         10.58         11.23         7.77 o                         
   1  17   0         99.01         91.22        13.09 o                         
   2  17   0       1715.44       1708.47        42.31 o                         
   3  17   0        472.71        425.86        25.04 o                         
   4  17   0         24.38         21.44        10.90 o                         
   5  17   0        270.70        292.07        35.94 o                         
   6  17   0         24.21         35.01        11.64 o                         
   7  17   0         38.31         21.85         9.26 o                         
   8  17   0        101.59        149.48        16.89 o                         
   9  17   0        509.81        515.38        26.68 o                         
  10  17   0        192.54        211.46        18.27 o                         
  11  17   0          3.66          2.43         8.43 o                         
  12  17   0        100.35         95.80        16.25 o                         
  13  17   0         10.15         11.88         8.45 o                         
  14  17   0        709.25        765.87        49.31 o                         
  15  17   0        316.15        326.55        15.23 o                         
  16  17   0          7.23         -5.30        14.12 o                         
   0  18   0         80.83        140.24        27.36 o                         
   1  18   0          8.65          7.75        10.12 o                         
   2  18   0          2.14        -10.01        10.01 o                         
   3  18   0        902.57        899.96        28.47 o                         
   4  18   0       1576.06       1685.63        51.05 o                         
   5  18   0         61.03         49.20         9.93 o                         
   6  18   0        886.12        919.36        29.82 o                         
   7  18   0         38.81         25.28         9.73 o                         
   8  18   0        426.80        389.17        20.84 o                         
   9  18   0        121.26        142.11        15.44 o                         
  10  18   0        288.00        288.33        20.25 o                         
  11  18   0         71.12        109.22        15.22 o                         
  12  18   0          3.70         -0.64         7.77 o                         
  13  18   0         23.96         31.31         8.03 o                         
  14  18   0        342.67        357.95        28.04 o                         
  15  18   0          5.43        -12.36        12.36 o                         
   1  19   0        542.29        655.19        33.40 o                         
   2  19   0        180.15        206.47        25.00 o                         
   3  19   0          1.16         -0.76        13.55 o                         
   4  19   0        122.45        161.17        18.71 o                         
   5  19   0          0.73        -11.59        11.59 o                         
   6  19   0        740.67        781.10        22.79 o                         
   7  19   0        240.27        268.47        17.39 o                         
   8  19   0        226.39        226.15        17.62 o                         
   9  19   0        414.77        432.37        22.88 o                         
  10  19   0        928.91        953.77        33.21 o                         
  11  19   0       1058.27       1004.03        56.25 o                         
  12  19   0          1.67         23.30         8.98 o                         
  13  19   0        140.15        117.12        17.66 o                         
   0  20   0        280.22        246.65        27.39 o                         
   1  20   0        637.88        723.57        24.73 o                         
   2  20   0        213.18        235.31        16.83 o                         
   3  20   0        178.01        166.86        19.69 o                         
   4  20   0        162.52        117.54        12.24 o                         
   5  20   0          0.42         -9.85         9.85 o                         
   6  20   0         95.67        148.78        19.62 o                         
   7  20   0         22.67         17.46         7.77 o                         
   8  20   0        475.62        551.72        21.69 o                         
   9  20   0        260.66        252.37        16.75 o                         
  10  20   0          1.75         -5.43         7.83 o                         
  11  20   0          2.35          2.47         9.30 o                         
  12  20   0        210.65        209.37        16.23 o                         
   1  21   0         47.39         35.39        11.48 o                         
   2  21   0         23.74          7.83        13.67 o                         
   3  21   0         21.96         22.08        10.15 o                         
   4  21   0        251.62        234.06        15.45 o                         
   5  21   0         25.80         27.92         8.07 o                         
   6  21   0         49.96         61.71        15.53 o                         
   7  21   0        100.17         71.35        15.01 o                         
   8  21   0         28.53         28.49        10.59 o                         
   9  21   0         93.06        119.47        19.08 o                         
  10  21   0         96.96         91.56        24.72 o                         
   0  22   0        138.45        131.75        20.57 o                         
   1  22   0         99.62         90.16        11.59 o                         
   2  22   0        114.50        137.44        17.08 o                         
   3  22   0        203.73        219.99        15.80 o                         
   4  22   0         84.75         72.46        13.25 o                         
   5  22   0         76.45         59.54        10.67 o                         
   6  22   0          7.71         -8.04         8.04 o                         
   7  22   0         15.95          4.48         8.04 o                         
   8  22   0        101.20         33.55        12.36 o                         
   9  22   0          2.39          2.04        15.00 o                         
   1  23   0         37.52         68.21        11.75 o                         
   3  23   0        299.70        314.87        16.24 o                         
   4  23   0          2.02         10.59         7.49 o                         
   6  23   0         95.66        101.42        13.73 o                         
 -21   0   1       1040.41       1063.89        39.35 o                         
 -19   0   1          0.03          2.65        12.81 o                         
 -17   0   1        793.74        769.85        35.91 o                         
 -15   0   1       4331.57       4322.26        87.29 o                         
 -13   0   1      13744.83      13061.39       226.69 o                         
 -11   0   1       6128.90       7901.38       514.78 o                         
  -9   0   1       7727.27       8039.40       204.77 o                         
  -7   0   1       6456.32       7021.95       174.53 o                         
  -5   0   1      33276.59      31770.34       735.72 o                         
  -3   0   1      91918.27      75606.95      2453.78 o                         
   1   0   1      29585.97      29985.59       977.45 o                         
   3   0   1      57155.04      60053.83      1955.39 o                         
   5   0   1       3015.90       2911.21        78.65 o                         
   7   0   1       9275.32       9046.62       224.39 o                         
   9   0   1        137.96        105.36        32.66 o                         
  11   0   1       2576.74       2491.68        58.51 o                         
  13   0   1       1902.61       1832.42        46.02 o                         
  15   0   1       2928.80       2837.04        62.96 o                         
  17   0   1       1931.91       2088.01        60.94 o                         
  19   0   1         64.03         47.50        12.15 o                         
  21   0   1        858.39        762.96        35.13 o                         
 -22   1   1         22.88         16.62         8.55 o                         
 -21   1   1          3.53          0.11         7.11 o                         
 -20   1   1        449.96        372.24        17.13 o                         
 -19   1   1       1097.08       1282.72        30.49 o                         
 -18   1   1        430.98        461.80        21.65 o                         
 -17   1   1        494.75        462.13        22.17 o                         
 -16   1   1        152.93        144.86        22.66 o                         
 -15   1   1        275.96        289.79        20.66 o                         
 -14   1   1          1.14          1.68         9.14 o                         
 -13   1   1        317.70        251.95        20.45 o                         
 -12   1   1        304.21        218.63        17.18 o                         
 -11   1   1       1470.63       1340.47        38.85 o                         
 -10   1   1       4808.88       5021.73       100.38 o                         
  -9   1   1          1.20         18.79        11.98 o                         
  -8   1   1         17.53         26.46        12.74 o                         
  -7   1   1       5085.56       4836.48        88.04 o                         
  -6   1   1      34063.15      34648.26       569.03 o                         
  -5   1   1      23356.72      23643.86       389.02 o                         
  -4   1   1      53866.41      56259.71      1057.02 o                         
  -3   1   1       2153.62       1855.12        33.61 o                         
  -2   1   1          7.45          3.53         2.50 o                         
   0   1   1         31.15         37.77         2.66 o                         
   1   1   1      53360.81      52355.43      1202.76 o                         
   2   1   1        751.78        678.41        14.83 o                         
   3   1   1          0.65         13.85         3.23 o                         
   4   1   1     103933.69     106061.34      1990.06 o                         
   5   1   1      12049.18      11616.71       196.50 o                         
   6   1   1       1864.60       2145.85        81.86 o                         
   7   1   1       2494.14       2876.89        58.96 o                         
   8   1   1         14.99         29.61        10.64 o                         
   9   1   1       7698.23       7577.59       256.90 o                         
  10   1   1        991.57       1016.17        46.55 o                         
  11   1   1       1541.79       1467.42        29.02 o                         
  12   1   1       3955.92       3660.80        51.43 o                         
  13   1   1        623.64        720.00        20.71 o                         
  14   1   1        229.02        227.26        19.79 o                         
  15   1   1       4174.79       4320.82        61.49 o                         
  16   1   1          3.91          4.18         8.95 o                         
  17   1   1       1577.42       1646.51        33.69 o                         
  18   1   1        125.76        107.31        18.82 o                         
  19   1   1         42.03         34.16         8.65 o                         
  20   1   1        281.48        300.82        16.53 o                         
  21   1   1          7.19          3.99         6.26 o                         
  22   1   1         80.26         73.93        18.56 o                         
 -22   2   1        318.41        332.13        12.84 o                         
 -21   2   1         46.38         41.62        11.99 o                         
 -20   2   1        573.10        548.90        18.37 o                         
 -19   2   1        171.07        185.36        16.84 o                         
 -18   2   1       2381.88       2516.86        47.95 o                         
 -17   2   1        955.73       1048.21        26.18 o                         
 -16   2   1       1850.60       2006.73        37.98 o                         
 -15   2   1          3.43         -0.64         9.22 o                         
 -14   2   1        523.88        524.32        21.02 o                         
 -13   2   1        770.40        824.16        22.03 o                         
 -12   2   1        240.19        245.76        17.58 o                         
 -11   2   1       7806.79       7688.21       115.56 o                         
 -10   2   1       5525.03       5467.23       119.46 o                         
  -9   2   1        615.06        653.45        49.48 o                         
  -8   2   1      33812.34      34079.77       564.04 o                         
  -7   2   1        188.63        270.07        16.10 o                         
  -6   2   1      34606.09      33433.90       549.84 o                         
  -5   2   1      82078.70      83068.80      1570.54 o                         
  -4   2   1       8783.78       8408.83       141.68 o                         
  -3   2   1       1513.92       1361.96        30.06 o                         
  -2   2   1       7895.00       7494.86       240.16 o                         
  -1   2   1       8851.59       8478.45       180.15 o                         
   0   2   1        292.19        261.79        10.01 o                         
   1   2   1       7174.95       7380.88       126.77 o                         
   2   2   1       9333.57       9041.07       177.31 o                         
   3   2   1      22678.18      20230.36       333.46 o                         
   4   2   1      53917.79      51527.80       841.42 o                         
   5   2   1      27596.88      27567.22       455.79 o                         
   6   2   1      47451.06      48367.26       794.02 o                         
   7   2   1        900.17        736.58        26.55 o                         
   8   2   1        908.71       1095.28        34.58 o                         
   9   2   1      11361.71       9953.85       303.69 o                         
  10   2   1       5309.85       5515.76       130.58 o                         
  11   2   1       1612.18       1540.08        29.36 o                         
  12   2   1          7.05         13.47         8.81 o                         
  13   2   1          8.41         49.28        12.18 o                         
  14   2   1        573.30        594.04        30.97 o                         
  15   2   1        267.19        247.48        22.05 o                         
  16   2   1        329.06        326.19        20.57 o                         
  17   2   1       1954.20       2222.81        40.01 o                         
  18   2   1         36.15         35.98        14.21 o                         
  19   2   1        116.16        122.99        13.81 o                         
  20   2   1         22.32          4.19         6.77 o                         
  21   2   1         65.46         51.56        13.20 o                         
  22   2   1         63.72         24.61         7.88 o                         
 -22   3   1        281.80        270.67        18.50 o                         
 -21   3   1        115.02        116.78        14.99 o                         
 -20   3   1         18.86          6.97         7.51 o                         
 -19   3   1          0.03         12.71         7.86 o                         
 -18   3   1        284.06        284.70        18.31 o                         
 -17   3   1       1113.91       1081.87        26.42 o                         
 -16   3   1        126.27        156.51        15.90 o                         
 -15   3   1       2832.08       2847.45        48.01 o                         
 -14   3   1        325.03        317.72        24.42 o                         
 -13   3   1         43.24         58.00         9.93 o                         
 -12   3   1       3549.47       3530.76        55.16 o                         
 -11   3   1       1913.68       1755.60        41.29 o                         
 -10   3   1          4.09         70.40        30.37 o                         
  -9   3   1       8743.39       9516.82       195.94 o                         
  -8   3   1        899.71        912.44        33.46 o                         
  -7   3   1        785.21        809.06        37.24 o                         
  -6   3   1       2423.91       2341.74        54.22 o                         
  -5   3   1      44886.72      45491.66       858.44 o                         
  -4   3   1      21373.45      19989.80       380.74 o                         
  -3   3   1       6973.56       7160.68       139.72 o                         
  -2   3   1       3259.47       3274.80        66.73 o                         
  -1   3   1      25718.24      25611.32       576.95 o                         
   0   3   1       6162.64       5565.37       134.80 o                         
   1   3   1      12541.27      12014.18       230.92 o                         
   2   3   1         25.40         37.80         7.18 o                         
   3   3   1      15734.75      14781.75       246.33 o                         
   4   3   1        150.37        127.31        10.13 o                         
   5   3   1      67954.57      67456.88      1185.86 o                         
   6   3   1        219.99        293.21        16.47 o                         
   7   3   1          1.20         34.52        19.14 o                         
   8   3   1      36521.97      37213.91       618.91 o                         
   9   3   1       4150.21       4222.83       128.97 o                         
  10   3   1       6939.80       6728.53       268.95 o                         
  11   3   1       4648.59       4573.84        60.92 o                         
  12   3   1        414.01        433.91        19.97 o                         
  13   3   1         40.86         12.43        12.09 o                         
  14   3   1       1349.06       1333.86        32.87 o                         
  15   3   1        508.79        561.01        23.04 o                         
  16   3   1         24.28         22.67        15.97 o                         
  17   3   1         16.57          6.80         8.84 o                         
  18   3   1        894.38        962.19        24.63 o                         
  19   3   1         51.26         47.36         7.82 o                         
  20   3   1        673.44        740.49        22.93 o                         
  21   3   1          3.56         -7.64         7.64 o                         
  22   3   1         20.09         13.79         6.19 o                         
 -22   4   1         10.34         10.93         7.21 o                         
 -21   4   1         46.58         33.26         7.60 o                         
 -20   4   1          6.12         -2.37         7.91 o                         
 -19   4   1        288.16        323.17        19.06 o                         
 -18   4   1        455.98        495.55        17.98 o                         
 -17   4   1         37.60         15.51         9.35 o                         
 -16   4   1        672.07        700.36        22.44 o                         
 -15   4   1        432.60        338.15        24.49 o                         
 -14   4   1       6124.12       6400.80        98.06 o                         
 -13   4   1         12.61          9.89        11.67 o                         
 -12   4   1        105.04         98.60        10.49 o                         
 -11   4   1       1594.61       1647.03        36.49 o                         
 -10   4   1       2678.19       2629.80       122.18 o                         
  -9   4   1       3720.26       3072.64        79.07 o                         
  -8   4   1        110.02        202.71        32.54 o                         
  -7   4   1       8115.43       8187.02       204.50 o                         
  -6   4   1        699.85        715.08        25.35 o                         
  -5   4   1       5765.56       5513.22       113.18 o                         
  -4   4   1      26508.59      26595.41       592.17 o                         
  -3   4   1      28307.18      27346.84       519.25 o                         
  -2   4   1      15333.94      16047.21       307.34 o                         
  -1   4   1        376.18        331.80        15.91 o                         
   0   4   1       9158.61       8978.46       175.36 o                         
   1   4   1        283.82        207.96        24.74 o                         
   2   4   1      99671.18     101838.55      2342.73 o                         
   3   4   1        549.05        622.21        20.36 o                         
   4   4   1       2225.26       2623.86        60.91 o                         
   5   4   1        932.58       1051.60        53.87 o                         
   6   4   1       4694.90       5318.51        98.86 o                         
   7   4   1       9430.17       9739.46       175.96 o                         
   8   4   1      29630.13      31903.37       534.68 o                         
   9   4   1      10409.43      10437.36       308.69 o                         
  10   4   1       1804.34       1832.96        75.61 o                         
  11   4   1          1.64         37.59        10.43 o                         
  12   4   1       6931.83       6268.52        88.57 o                         
  13   4   1       2029.55       1933.76        36.45 o                         
  14   4   1        938.01        932.55        25.74 o                         
  15   4   1        329.51        362.74        19.02 o                         
  16   4   1        731.31        734.28        22.72 o                         
  17   4   1         74.69         51.22         9.77 o                         
  18   4   1        757.08        850.18        22.66 o                         
  19   4   1        166.81        171.87        16.51 o                         
  20   4   1        413.89        486.22        19.10 o                         
  21   4   1          1.16          1.19         6.96 o                         
  22   4   1         34.77         41.47        12.44 o                         
 -22   5   1          5.36          3.15         6.40 o                         
 -21   5   1          5.63          6.30         9.60 o                         
 -20   5   1         36.39         31.53         8.12 o                         
 -19   5   1       2664.70       2734.64        53.66 o                         
 -18   5   1       1259.18       1282.87        36.19 o                         
 -17   5   1        279.07        199.17        18.52 o                         
 -16   5   1         97.22        102.92        10.88 o                         
 -15   5   1        131.84        142.66        13.90 o                         
 -14   5   1       8219.86       8390.62       117.11 o                         
 -13   5   1        114.03        146.45        15.34 o                         
 -12   5   1         10.49         14.83        10.01 o                         
 -11   5   1       1089.75        838.32        25.43 o                         
 -10   5   1       1910.04       1803.77        52.12 o                         
  -9   5   1      23382.14      24521.83       520.51 o                         
  -8   5   1       1742.18       1883.98        55.67 o                         
  -7   5   1         83.10        116.70        18.35 o                         
  -6   5   1       1517.96       1592.04        78.71 o                         
  -5   5   1       2608.13       2561.72        65.44 o                         
  -4   5   1       9467.75      10248.83       201.95 o                         
  -3   5   1       5722.46       5631.37       100.23 o                         
  -2   5   1        179.06        145.56        11.79 o                         
  -1   5   1       6526.93       6307.21       156.36 o                         
   0   5   1       1977.64       1908.07        55.24 o                         
   1   5   1      17646.58      17117.46       302.51 o                         
   2   5   1       4124.93       4104.73        87.90 o                         
   3   5   1       7767.79       6960.93       173.62 o                         
   4   5   1      53605.57      54750.50      1036.39 o                         
   5   5   1       7979.86       7533.59       154.65 o                         
   6   5   1       5569.94       5739.79       150.06 o                         
   7   5   1      25740.80      25941.16       503.62 o                         
   8   5   1       2674.05       2428.90       104.97 o                         
   9   5   1      26301.22      26805.00       527.23 o                         
  10   5   1       2765.08       2618.59        55.10 o                         
  11   5   1        288.76        353.42        19.97 o                         
  12   5   1        905.06        869.43        25.56 o                         
  13   5   1         11.78         19.65        10.53 o                         
  14   5   1       2319.50       2318.25        44.38 o                         
  15   5   1        747.09        708.47        24.26 o                         
  16   5   1        635.02        671.59        23.12 o                         
  17   5   1        220.53        234.63        16.16 o                         
  18   5   1         41.46         39.10        15.32 o                         
  19   5   1         22.15          9.89        10.26 o                         
  20   5   1         20.80         12.71         8.26 o                         
  21   5   1        145.22        175.48        13.75 o                         
  22   5   1        249.11        233.20        13.39 o                         
 -22   6   1        260.90        230.31        22.08 o                         
 -21   6   1         53.49         41.21         7.67 o                         
 -20   6   1        173.18        158.47        17.32 o                         
 -19   6   1          3.83         -7.51         7.92 o                         
 -18   6   1          1.11         18.52         9.77 o                         
 -17   6   1        528.36        546.69        22.78 o                         
 -16   6   1        402.72        383.32        19.31 o                         
 -15   6   1       1116.83       1123.92        27.40 o                         
 -14   6   1         46.53         65.60         9.83 o                         
 -13   6   1       1029.88       1178.22        35.44 o                         
 -12   6   1       9643.09       9936.25       143.88 o                         
 -11   6   1        180.23        165.53        16.32 o                         
 -10   6   1       1658.65       1469.07        37.76 o                         
  -9   6   1       4087.49       4347.27       133.19 o                         
  -8   6   1          4.32         44.13        35.31 o                         
  -7   6   1         19.87         21.04        13.48 o                         
  -6   6   1       5502.51       5810.00       124.46 o                         
  -5   6   1       9482.88       9033.73       159.22 o                         
  -4   6   1       1911.30       1891.71        42.65 o                         
  -3   6   1      13880.27      14118.13       277.18 o                         
  -2   6   1          8.91         12.04         7.77 o                         
   0   6   1          0.16         11.47         8.74 o                         
   1   6   1        180.39        149.48        12.52 o                         
   2   6   1       9036.14       8214.40       144.37 o                         
   3   6   1       8624.61       7400.84       151.57 o                         
   4   6   1        624.60        467.19        23.02 o                         
   5   6   1       2381.83       2397.08        61.01 o                         
   6   6   1       3316.04       3189.83        77.85 o                         
   7   6   1       1344.27       1390.05        55.80 o                         
   8   6   1       7116.46       6929.12       154.81 o                         
   9   6   1      10868.66      10541.93       230.41 o                         
  10   6   1       1465.34       1063.18        29.93 o                         
  11   6   1       3760.94       3460.59        59.73 o                         
  12   6   1        210.03        178.36        17.63 o                         
  13   6   1       5955.88       5854.75        99.74 o                         
  14   6   1          1.60         -9.58         9.58 o                         
  15   6   1         42.60         51.76        15.87 o                         
  16   6   1       3729.76       4008.56        62.69 o                         
  17   6   1        447.30        487.94        20.48 o                         
  18   6   1        900.33       1071.66        27.42 o                         
  19   6   1        457.81        485.35        17.83 o                         
  20   6   1         10.42         14.70        10.47 o                         
  21   6   1        580.31        567.99        19.14 o                         
 -21   7   1        528.54        577.96        17.51 o                         
 -20   7   1         60.38         31.85         8.21 o                         
 -19   7   1        496.33        548.67        19.11 o                         
 -18   7   1        568.59        606.43        21.10 o                         
 -17   7   1       1936.38       2338.25        53.04 o                         
 -16   7   1        151.75        133.39        15.05 o                         
 -15   7   1        789.76        744.61        27.51 o                         
 -14   7   1        999.18       1010.40        28.46 o                         
 -13   7   1         62.59         45.98         9.55 o                         
 -12   7   1       1454.03       1617.79        33.18 o                         
 -11   7   1       2484.24       2222.90        41.89 o                         
 -10   7   1       1860.89       1645.93        35.10 o                         
  -9   7   1       1083.30       1141.51        37.27 o                         
  -8   7   1       6658.79       7296.37       237.71 o                         
  -7   7   1        751.80        850.60        42.55 o                         
  -6   7   1       2546.58       2995.17       106.85 o                         
  -5   7   1       3072.21       3362.33        70.22 o                         
  -4   7   1       3292.06       3064.71        63.89 o                         
  -3   7   1      26999.43      28039.75       467.16 o                         
  -2   7   1      19740.39      19884.46       474.41 o                         
  -1   7   1        165.50        249.09        24.33 o                         
   0   7   1          1.32          0.88        11.23 o                         
   1   7   1       6055.99       6336.21       115.30 o                         
   2   7   1      36291.44      37970.16       628.50 o                         
   3   7   1        294.00        395.54        29.06 o                         
   4   7   1       3308.79       3484.05        71.67 o                         
   5   7   1       3473.67       3427.72        83.38 o                         
   6   7   1       4178.20       4292.88       123.35 o                         
   7   7   1         19.27         28.87        20.11 o                         
   8   7   1       5339.85       5416.05       138.45 o                         
   9   7   1        986.22        753.78        27.35 o                         
  10   7   1         58.30         58.61        11.38 o                         
  11   7   1       2178.84       2121.93        44.07 o                         
  12   7   1       1128.15       1128.93        27.54 o                         
  13   7   1         35.52         19.21         9.97 o                         
  14   7   1        322.10        401.62        20.75 o                         
  15   7   1        675.41        620.53        23.75 o                         
  16   7   1       1030.76       1018.04        27.52 o                         
  17   7   1       1097.58       1163.45        29.99 o                         
  18   7   1        158.81        164.55        16.49 o                         
  19   7   1        854.12        857.81        22.15 o                         
  20   7   1          0.89          8.40         7.93 o                         
  21   7   1        903.64        844.35        22.26 o                         
 -21   8   1        177.89        145.57        16.36 o                         
 -20   8   1         14.67          9.15         7.18 o                         
 -19   8   1         68.90         56.44        10.75 o                         
 -18   8   1        259.14        276.50        17.51 o                         
 -17   8   1        570.85        590.99        27.86 o                         
 -16   8   1        171.90        222.89        18.52 o                         
 -15   8   1        993.75       1027.12        37.34 o                         
 -14   8   1          0.25        -10.58        10.58 o                         
 -13   8   1        989.98        926.36        28.96 o                         
 -12   8   1       1153.17       1163.33        42.11 o                         
 -11   8   1       2780.54       2883.73        56.03 o                         
 -10   8   1       2180.72       2134.22        45.55 o                         
  -9   8   1       4372.62       4393.67        84.93 o                         
  -8   8   1       1486.23       1427.74       109.68 o                         
  -7   8   1        682.28        574.88        38.92 o                         
  -6   8   1       2428.64       2474.29        57.79 o                         
  -5   8   1      12788.43      13721.68       376.66 o                         
  -4   8   1       5933.56       6051.94        91.47 o                         
  -3   8   1       1965.97       1675.64        36.36 o                         
  -2   8   1        237.97        293.73        26.51 o                         
  -1   8   1       7969.42       7792.10       162.63 o                         
   0   8   1         57.28         75.25        18.35 o                         
   1   8   1       4493.61       4291.78        73.44 o                         
   2   8   1        470.33        446.42        17.55 o                         
   3   8   1      27951.70      27375.19       373.31 o                         
   4   8   1       3447.09       3209.68        57.57 o                         
   5   8   1       4636.82       4670.55        81.10 o                         
   6   8   1        651.02        523.16        25.35 o                         
   7   8   1       1975.61       1985.04        79.43 o                         
   8   8   1        234.02        285.23        28.17 o                         
   9   8   1        265.25        253.07        29.72 o                         
  10   8   1         23.35         44.87        11.07 o                         
  11   8   1         34.04         30.71        11.15 o                         
  12   8   1        160.59        212.12        19.89 o                         
  13   8   1        513.57        515.11        25.79 o                         
  14   8   1         33.37         51.19        22.68 o                         
  15   8   1        365.68        373.22        20.48 o                         
  16   8   1        245.19        262.83        18.70 o                         
  17   8   1        576.36        637.11        56.07 o                         
  18   8   1        398.09        426.80        20.02 o                         
  19   8   1        217.25        236.46        14.68 o                         
  20   8   1        795.32        779.14        30.08 o                         
  21   8   1        183.85        239.05        14.51 o                         
 -21   9   1         63.62         98.87        24.72 o                         
 -20   9   1        481.38        406.01        16.07 o                         
 -19   9   1        472.52        481.81        18.56 o                         
 -18   9   1       1238.75       1223.84        29.59 o                         
 -17   9   1        278.98        338.54        18.90 o                         
 -16   9   1       1977.98       1938.96        42.00 o                         
 -15   9   1        915.54       1017.15        29.73 o                         
 -14   9   1         75.77        102.03        12.23 o                         
 -13   9   1       1464.82       1597.11        38.46 o                         
 -12   9   1       1664.61       1697.29        43.31 o                         
 -11   9   1        105.49        124.34        14.92 o                         
 -10   9   1       4138.96       4086.61        87.26 o                         
  -9   9   1        681.82        628.49        26.89 o                         
  -8   9   1       2331.49       1897.79        43.50 o                         
  -7   9   1      10989.87      10549.92       221.38 o                         
  -6   9   1       1425.80       1200.26        42.66 o                         
  -5   9   1       5662.83       6318.91       106.41 o                         
  -4   9   1        240.38        262.36        28.07 o                         
  -3   9   1       6940.88       7611.19       189.88 o                         
  -2   9   1       2878.25       2922.98        55.89 o                         
  -1   9   1       4343.09       5063.83        96.02 o                         
   0   9   1        643.40        586.24        23.54 o                         
   1   9   1         75.10        105.07        12.81 o                         
   2   9   1       7799.71       8078.96       131.11 o                         
   3   9   1       6013.07       6143.08       108.81 o                         
   4   9   1      10061.97      10393.40       165.07 o                         
   5   9   1       3706.46       3470.49        73.65 o                         
   6   9   1        212.08        206.33        21.76 o                         
   7   9   1       1120.77        997.68        30.10 o                         
   8   9   1        712.92        678.41        26.43 o                         
   9   9   1          4.95         12.86        11.54 o                         
  10   9   1        238.34        242.77        20.56 o                         
  11   9   1       2213.76       2335.69        48.34 o                         
  12   9   1       4430.69       4312.89        77.04 o                         
  13   9   1       2784.91       2974.88        57.84 o                         
  14   9   1         83.83         44.47        21.40 o                         
  15   9   1        681.75        607.80        23.65 o                         
  16   9   1        173.14        182.85        17.05 o                         
  17   9   1         85.79         96.80        19.88 o                         
  18   9   1         90.68         65.95         9.96 o                         
  19   9   1         30.67         11.68         7.15 o                         
  20   9   1        193.29        162.01        18.13 o                         
 -20  10   1        246.78        238.32        15.20 o                         
 -19  10   1         39.02         11.27         7.11 o                         
 -18  10   1        684.57        741.53        19.91 o                         
 -17  10   1       1304.81       1153.27        26.44 o                         
 -16  10   1         90.84        113.03        16.56 o                         
 -15  10   1        382.27        435.70        21.67 o                         
 -14  10   1          1.35          6.67        10.14 o                         
 -13  10   1        199.24        201.12        22.09 o                         
 -12  10   1        274.57        291.10        22.06 o                         
 -11  10   1        558.02        637.93        29.74 o                         
 -10  10   1          0.63          1.86        11.23 o                         
  -9  10   1        285.15        279.07        26.25 o                         
  -8  10   1       4163.56       3739.50        69.79 o                         
  -7  10   1       3027.57       2694.25        50.65 o                         
  -6  10   1        286.61        335.13        26.39 o                         
  -5  10   1         38.55         18.99        18.54 o                         
  -4  10   1        305.53        297.09        22.69 o                         
  -3  10   1        143.82        180.57        18.98 o                         
  -2  10   1       2602.09       2512.83        62.54 o                         
  -1  10   1       2556.43       2533.83        72.05 o                         
   0  10   1      10407.09      10935.50       220.32 o                         
   1  10   1         60.49        113.25        16.71 o                         
   2  10   1       3191.26       3359.21        79.21 o                         
   3  10   1      11473.16      11217.88       227.29 o                         
   4  10   1       7710.24       7915.77       150.20 o                         
   5  10   1          3.46          6.37        12.08 o                         
   6  10   1        418.01        280.42        18.44 o                         
   7  10   1        321.63        259.70        21.65 o                         
   8  10   1        686.90        649.25        25.91 o                         
   9  10   1        330.31        239.10        19.63 o                         
  10  10   1        370.35        375.96        22.95 o                         
  11  10   1       1705.92       1760.80        43.78 o                         
  12  10   1          1.64         11.28        13.17 o                         
  13  10   1         66.70         60.08        11.29 o                         
  14  10   1       1724.50       1822.27        41.65 o                         
  15  10   1         20.24         31.51         9.86 o                         
  16  10   1        332.35        379.62        27.30 o                         
  17  10   1        279.14        275.48        17.24 o                         
  18  10   1         32.04         19.90         8.48 o                         
  19  10   1        163.09        147.78        13.88 o                         
  20  10   1         15.76         27.24         8.14 o                         
 -20  11   1         64.95         25.57         8.86 o                         
 -19  11   1        101.91        131.57        13.66 o                         
 -18  11   1        284.41        329.56        15.78 o                         
 -17  11   1        150.40        136.35        15.85 o                         
 -16  11   1        162.49        133.36        18.80 o                         
 -15  11   1        641.58        609.08        22.11 o                         
 -14  11   1       4645.92       5310.84        92.21 o                         
 -13  11   1       5338.43       5550.00        94.30 o                         
 -12  11   1         17.83         24.49        10.09 o                         
 -11  11   1       1326.05       1241.82        43.93 o                         
 -10  11   1         27.36         44.74        12.15 o                         
  -9  11   1        510.37        499.53        30.35 o                         
  -8  11   1       1007.74        937.76        36.47 o                         
  -7  11   1       2385.83       1999.90        41.14 o                         
  -6  11   1        813.10        904.12        26.53 o                         
  -5  11   1       3627.22       3358.66        69.45 o                         
  -4  11   1         35.05         81.77        12.36 o                         
  -3  11   1       1318.55       1468.51        94.39 o                         
  -2  11   1         57.85         45.75        20.77 o                         
  -1  11   1        848.26        970.70        34.77 o                         
   0  11   1       1538.01       1607.24        53.60 o                         
   1  11   1        113.22         98.61        29.19 o                         
   2  11   1        349.49        466.50        26.17 o                         
   3  11   1       5291.15       5408.09       156.69 o                         
   4  11   1       1187.89       1160.82        46.19 o                         
   5  11   1       1942.30       1668.06        45.56 o                         
   6  11   1        159.94        173.80        15.78 o                         
   7  11   1          4.93         19.36        11.12 o                         
   8  11   1        261.05        281.62        24.39 o                         
   9  11   1        729.75        611.83        24.40 o                         
  10  11   1         22.17         23.22        11.99 o                         
  11  11   1       3953.23       3995.95        71.59 o                         
  12  11   1       5415.44       5587.33        95.10 o                         
  13  11   1        406.75        434.40        24.72 o                         
  14  11   1       5401.50       5680.93        95.74 o                         
  15  11   1        498.06        492.40        20.66 o                         
  16  11   1        907.42        870.78        24.62 o                         
  17  11   1        314.69        273.63        15.63 o                         
  18  11   1         50.36         43.29         8.24 o                         
  19  11   1        120.15        146.54        14.54 o                         
  20  11   1          6.32          4.73         7.77 o                         
 -19  12   1         33.02         29.51        14.01 o                         
 -18  12   1        711.91        697.55        24.79 o                         
 -17  12   1        435.27        463.07        17.24 o                         
 -16  12   1         10.54          0.48         8.34 o                         
 -15  12   1         14.75          1.18         8.81 o                         
 -14  12   1        158.73        113.55        18.24 o                         
 -13  12   1        344.18        344.25        19.49 o                         
 -12  12   1        202.58        187.85        18.64 o                         
 -11  12   1          8.79        -12.48        14.13 o                         
 -10  12   1       1296.36       1361.19        37.13 o                         
  -9  12   1       7398.01       7452.02       156.76 o                         
  -8  12   1        138.83        100.57        22.50 o                         
  -7  12   1        985.70       1024.49        27.92 o                         
  -6  12   1        873.45        819.95        25.31 o                         
  -5  12   1         59.53         36.60        11.60 o                         
  -4  12   1       1398.55       1490.92        33.95 o                         
  -3  12   1       1358.50       1419.94        30.97 o                         
  -2  12   1        226.32        179.86        16.64 o                         
  -1  12   1       2251.25       2213.49        43.96 o                         
   0  12   1       6211.40       6065.50        99.19 o                         
   1  12   1       1252.62       1033.22        37.91 o                         
   2  12   1       1026.61        921.90        25.65 o                         
   3  12   1       2573.83       2380.95        45.62 o                         
   4  12   1         35.26         24.81         8.82 o                         
   5  12   1         58.46         66.59         9.93 o                         
   6  12   1       1200.09       1202.49        33.97 o                         
   7  12   1      16003.91      16276.79       451.21 o                         
   8  12   1        487.39        474.21        22.82 o                         
   9  12   1        251.26        273.28        33.13 o                         
  10  12   1          1.62         -7.83        12.28 o                         
  11  12   1        103.47         74.07        11.01 o                         
  12  12   1       1419.30       1553.39        36.84 o                         
  13  12   1        179.38        136.91        13.34 o                         
  14  12   1        424.17        424.90        20.10 o                         
  15  12   1        298.14        273.46        17.53 o                         
  16  12   1         76.70         70.20        10.11 o                         
  17  12   1        177.22        152.25        12.82 o                         
  18  12   1        107.90         96.65        19.51 o                         
  19  12   1          4.22         -2.37         7.47 o                         
 -19  13   1          3.31         28.24        14.12 o                         
 -18  13   1        118.65        104.92        13.75 o                         
 -17  13   1          0.49         -7.34         7.34 o                         
 -16  13   1          1.32          0.10         7.38 o                         
 -15  13   1        201.98        141.47        15.45 o                         
 -14  13   1       1038.95       1077.28        40.26 o                         
 -13  13   1         49.64         75.68        24.34 o                         
 -12  13   1         19.05          9.87         9.80 o                         
 -11  13   1        432.48        452.74        21.89 o                         
 -10  13   1        770.39        814.84        26.61 o                         
  -9  13   1        185.49        209.59        17.91 o                         
  -8  13   1       1585.75       1584.67        36.45 o                         
  -7  13   1        571.40        559.97        26.32 o                         
  -6  13   1       1955.39       1957.44        40.63 o                         
  -5  13   1        267.42        301.11        18.78 o                         
  -4  13   1        313.06        217.52        21.97 o                         
  -3  13   1       2001.26       2072.26        42.10 o                         
  -2  13   1        567.57        509.35        19.35 o                         
  -1  13   1       1025.26        977.24        25.23 o                         
   0  13   1       1183.90       1178.79        27.02 o                         
   1  13   1        428.40        433.67        18.35 o                         
   2  13   1       1974.64       2107.04        38.76 o                         
   3  13   1        197.58        209.57        16.04 o                         
   4  13   1       2147.11       2148.59        39.47 o                         
   5  13   1          1.93         -8.03         9.78 o                         
   6  13   1         70.37         82.76        15.23 o                         
   7  13   1       1723.16       1642.28        51.42 o                         
   8  13   1        758.49        725.93        26.20 o                         
   9  13   1       5970.74       5840.82        98.19 o                         
  10  13   1       3803.21       3761.00        68.66 o                         
  11  13   1        589.24        589.28        23.46 o                         
  12  13   1       1225.81       1103.99        29.83 o                         
  13  13   1       3050.85       3296.48        60.75 o                         
  14  13   1         32.62         24.64        14.20 o                         
  15  13   1       1257.48       1345.66        30.42 o                         
  16  13   1          0.95         -5.19         7.48 o                         
  17  13   1        168.02        152.85        13.58 o                         
  18  13   1        340.42        320.26        14.39 o                         
 -18  14   1         73.58         42.80         8.79 o                         
 -17  14   1        295.97        321.76        31.61 o                         
 -16  14   1         51.81         35.67         7.55 o                         
 -15  14   1          4.67         -1.82         7.48 o                         
 -14  14   1        464.30        483.72        19.35 o                         
 -13  14   1        691.89        700.32        29.37 o                         
 -12  14   1         79.94        120.02        22.60 o                         
 -11  14   1       1281.34       1433.38        34.65 o                         
 -10  14   1       1582.13       1674.46        41.52 o                         
  -9  14   1        393.50        453.60        21.98 o                         
  -8  14   1        797.30        847.14        26.34 o                         
  -7  14   1        745.56        702.82        26.52 o                         
  -6  14   1       2358.23       2317.83        46.22 o                         
  -5  14   1       1671.48       1710.47        47.98 o                         
  -4  14   1        748.16        784.59        24.93 o                         
  -3  14   1        118.70        164.93        19.06 o                         
  -2  14   1       1440.83       1491.07        34.16 o                         
  -1  14   1        113.35        125.27        15.04 o                         
   0  14   1       2107.67       2088.36        38.90 o                         
   1  14   1       1627.56       1707.50        34.05 o                         
   2  14   1        894.33        890.27        23.75 o                         
   3  14   1       3543.11       3681.25        91.05 o                         
   4  14   1       4755.98       4784.02        84.12 o                         
   5  14   1       2294.42       2148.07        50.64 o                         
   6  14   1         51.65        116.44        15.28 o                         
   7  14   1        246.56        257.94        21.35 o                         
   8  14   1          4.81         -8.74        10.77 o                         
   9  14   1       1271.38       1198.18        42.23 o                         
  10  14   1        901.88        943.61        32.73 o                         
  11  14   1       2185.59       2238.29        46.03 o                         
  12  14   1          1.20         89.61        52.94 o                         
  13  14   1         20.10         35.18        12.96 o                         
  14  14   1          9.22         -2.66         7.77 o                         
  15  14   1        181.97        165.06        15.28 o                         
  16  14   1        127.53        117.13        13.24 o                         
  17  14   1        143.49        144.05        12.08 o                         
  18  14   1         99.58        134.50        13.57 o                         
 -17  15   1         19.81          2.35        11.37 o                         
 -16  15   1          0.96          5.70         8.45 o                         
 -15  15   1         28.18         26.70         7.85 o                         
 -14  15   1        213.55        162.09        15.80 o                         
 -13  15   1        167.92        206.42        16.88 o                         
 -12  15   1         98.36         65.50        11.70 o                         
 -11  15   1        481.52        383.84        22.94 o                         
 -10  15   1        132.23        217.98        21.41 o                         
  -9  15   1         56.23         58.07        10.90 o                         
  -8  15   1        131.84         74.63        10.84 o                         
  -7  15   1       1858.47       1921.51        45.72 o                         
  -6  15   1        151.27        169.99        19.51 o                         
  -5  15   1          8.68         -8.04         9.77 o                         
  -4  15   1          2.44         10.98         9.58 o                         
  -3  15   1        107.74         54.78        15.29 o                         
  -2  15   1        188.79        221.37        18.48 o                         
  -1  15   1       2658.99       2659.37        51.46 o                         
   0  15   1         13.98         16.25         9.68 o                         
   1  15   1       1741.31       1751.75        46.94 o                         
   2  15   1        241.47        236.52        20.39 o                         
   3  15   1        467.32        491.30        21.32 o                         
   4  15   1        274.06        262.06        21.15 o                         
   5  15   1         74.87        129.87        17.18 o                         
   6  15   1          0.44         -2.35        10.76 o                         
   7  15   1        975.34       1115.07        37.50 o                         
   8  15   1        165.71        202.21        17.11 o                         
   9  15   1       1063.48       1150.50        33.33 o                         
  10  15   1        253.77        255.77        19.73 o                         
  11  15   1        896.39        945.91        40.75 o                         
  12  15   1          3.37         31.44        13.02 o                         
  13  15   1         18.73         12.26         8.77 o                         
  14  15   1        554.96        515.93        22.18 o                         
  15  15   1         16.17         22.75         8.45 o                         
  16  15   1          1.21          3.25         7.31 o                         
  17  15   1          1.92          8.83         7.13 o                         
 -16  16   1        188.28        190.33        17.48 o                         
 -15  16   1          3.13         -8.79         8.79 o                         
 -14  16   1        179.28        202.66        19.05 o                         
 -13  16   1        109.06         93.97        11.98 o                         
 -12  16   1        217.71        203.21        16.77 o                         
 -11  16   1        270.43        348.43        24.01 o                         
 -10  16   1        152.46        204.34        18.80 o                         
  -9  16   1       2703.58       2607.48        50.55 o                         
  -8  16   1        125.09        146.78        17.67 o                         
  -7  16   1       2295.58       2070.14        63.84 o                         
  -6  16   1        631.87        515.98        23.57 o                         
  -5  16   1        592.68        630.37        25.11 o                         
  -4  16   1        235.11        248.45        24.83 o                         
  -3  16   1         13.19         24.96        10.79 o                         
  -2  16   1        792.40        735.97        24.17 o                         
  -1  16   1         13.29          4.57         9.39 o                         
   0  16   1       4022.47       4028.47        71.18 o                         
   1  16   1        220.71        251.92        21.04 o                         
   2  16   1       4546.42       4543.43        87.16 o                         
   3  16   1        247.90        173.04        17.20 o                         
   4  16   1        941.52       1049.35        31.97 o                         
   5  16   1         10.94         15.48        11.76 o                         
   6  16   1        588.60        514.59        23.63 o                         
   7  16   1         44.11          6.28        11.06 o                         
   8  16   1          4.42         13.48         9.76 o                         
   9  16   1        668.90        731.66        26.61 o                         
  10  16   1        275.29        332.91        20.83 o                         
  11  16   1          6.68         24.53        11.27 o                         
  12  16   1         78.37         53.77        11.81 o                         
  13  16   1       1013.66        947.78        30.48 o                         
  14  16   1         78.72         55.80        15.65 o                         
  15  16   1        167.50        210.58        14.59 o                         
  16  16   1          5.93         -7.13         7.13 o                         
 -16  17   1         93.86        171.27        26.48 o                         
 -15  17   1         83.11         53.68         8.69 o                         
 -14  17   1          1.11          5.27         8.62 o                         
 -13  17   1         16.58         30.07         9.06 o                         
 -12  17   1         14.38          7.29         8.01 o                         
 -11  17   1        157.18        166.31        16.63 o                         
 -10  17   1         58.37         41.09        13.25 o                         
  -9  17   1          0.31         24.44        12.99 o                         
  -8  17   1       2551.46       2845.90        67.00 o                         
  -7  17   1          1.72         13.61         9.47 o                         
  -6  17   1        234.14        205.93        17.81 o                         
  -5  17   1       2183.65       2334.12        51.09 o                         
  -4  17   1        217.39        200.06        19.79 o                         
  -3  17   1        850.50        875.37        28.93 o                         
  -2  17   1        175.75        200.84        20.32 o                         
  -1  17   1        369.90        417.66        27.27 o                         
   0  17   1         51.59         45.02        11.98 o                         
   1  17   1        678.10        736.99        29.50 o                         
   2  17   1        126.62        147.86        15.40 o                         
   3  17   1        521.21        519.77        23.95 o                         
   4  17   1         66.49         85.79        28.28 o                         
   5  17   1        755.31        781.69        27.28 o                         
   6  17   1       1230.81       1275.78        34.62 o                         
   7  17   1        522.31        562.43        22.16 o                         
   8  17   1       1096.92       1103.56        41.09 o                         
   9  17   1        806.69        943.06        41.00 o                         
  10  17   1         15.97         17.88         9.72 o                         
  11  17   1       1151.47       1154.79        35.88 o                         
  12  17   1          2.38         -7.71         9.71 o                         
  13  17   1        283.88        294.61        31.79 o                         
  14  17   1         53.68         37.17        12.92 o                         
  15  17   1        296.89        264.81        17.51 o                         
 -15  18   1          8.53        -14.12        14.12 o                         
 -14  18   1         59.63         24.66         8.52 o                         
 -13  18   1          0.43         -6.63         8.23 o                         
 -12  18   1         13.67         24.31         9.06 o                         
 -11  18   1         78.56         84.79        14.20 o                         
 -10  18   1          1.09         11.87         8.33 o                         
  -9  18   1       3685.25       3508.77        67.81 o                         
  -8  18   1        370.08        339.42        18.21 o                         
  -7  18   1         16.17         27.36         9.13 o                         
  -6  18   1         26.65         30.02         9.23 o                         
  -5  18   1       1399.88       1444.25        33.30 o                         
  -4  18   1        113.17        171.16        26.82 o                         
  -3  18   1         33.88         57.86        19.76 o                         
  -2  18   1         75.25         25.10        12.12 o                         
  -1  18   1         12.67         49.23        10.44 o                         
   0  18   1        278.42        289.98        20.39 o                         
   1  18   1       3386.63       3570.76        71.29 o                         
   2  18   1         77.15         64.52        16.59 o                         
   3  18   1       2817.66       3179.52        64.63 o                         
   4  18   1        277.81        240.44        21.66 o                         
   5  18   1        681.64        878.22        28.71 o                         
   6  18   1        249.47        210.20        19.98 o                         
   7  18   1       1596.04       1743.27        76.98 o                         
   8  18   1         31.64         19.26        12.87 o                         
   9  18   1         89.40         75.62        14.50 o                         
  10  18   1         89.52        114.58        20.57 o                         
  11  18   1         11.52         -4.65         7.77 o                         
  12  18   1        247.16        186.01        14.51 o                         
  13  18   1       1132.14       1059.67        28.55 o                         
  14  18   1        196.50        240.82        19.41 o                         
 -13  19   1        171.80        217.34        16.82 o                         
 -12  19   1        544.79        574.52        30.47 o                         
 -11  19   1        246.25        197.99        24.19 o                         
 -10  19   1          4.38         -6.30         8.69 o                         
  -9  19   1        332.64        348.99        18.57 o                         
  -8  19   1        156.56        218.68        23.52 o                         
  -7  19   1        358.04        355.81        16.88 o                         
  -6  19   1        419.21        407.52        21.22 o                         
  -5  19   1         26.03         22.94        11.53 o                         
  -4  19   1        214.81        200.00        25.11 o                         
  -3  19   1        888.95        954.87        38.41 o                         
  -2  19   1        236.30        250.67        22.12 o                         
  -1  19   1          2.34        -10.31        10.31 o                         
   0  19   1        350.10        412.32        23.45 o                         
   1  19   1        330.17        348.03        22.38 o                         
   2  19   1        679.87        797.16        35.96 o                         
   3  19   1        409.81        400.27        29.97 o                         
   4  19   1          5.31         15.26        10.75 o                         
   5  19   1         25.95         36.05        12.63 o                         
   6  19   1        182.97        217.75        18.80 o                         
   7  19   1        158.00        229.44        21.35 o                         
   8  19   1        328.90        395.19        21.01 o                         
   9  19   1        501.19        468.42        25.47 o                         
  10  19   1         12.45          3.48         8.03 o                         
  11  19   1        188.81        205.74        14.93 o                         
  12  19   1         18.78          9.44         8.47 o                         
  13  19   1        234.49        215.65        14.36 o                         
 -12  20   1         27.96         30.89         8.74 o                         
 -11  20   1        415.16        334.47        19.33 o                         
 -10  20   1         40.60         33.98         9.71 o                         
  -9  20   1         59.16         39.32        16.95 o                         
  -8  20   1        627.96        584.69        28.29 o                         
  -7  20   1         89.25         47.75         8.97 o                         
  -6  20   1          0.35         -6.96         7.84 o                         
  -5  20   1        476.69        507.28        24.59 o                         
  -4  20   1         47.16         42.62         8.55 o                         
  -3  20   1        307.49        250.24        26.26 o                         
  -2  20   1        620.94        614.47        23.17 o                         
  -1  20   1        853.81        761.80        24.22 o                         
   0  20   1        442.29        410.24        20.39 o                         
   1  20   1         37.48         23.59         8.95 o                         
   2  20   1        384.92        368.35        19.23 o                         
   3  20   1         58.32         49.84         9.43 o                         
   4  20   1         38.22         11.38         8.91 o                         
   5  20   1        550.86        479.03        22.47 o                         
   6  20   1        113.57        108.57        21.80 o                         
   7  20   1         79.06         97.73        17.54 o                         
   8  20   1        217.54        264.15        23.97 o                         
   9  20   1          7.74         -7.69         8.08 o                         
  10  20   1         64.01        116.52        28.25 o                         
  11  20   1        319.80        302.40        36.21 o                         
  12  20   1        361.78        318.37        30.92 o                         
 -11  21   1         21.10         30.01        12.36 o                         
 -10  21   1          5.47          4.41         8.74 o                         
  -9  21   1          0.80          8.39         9.75 o                         
  -8  21   1         17.01          9.71         8.74 o                         
  -7  21   1         30.05         31.66         9.30 o                         
  -6  21   1         63.06         21.64         8.52 o                         
  -5  21   1         26.02         33.69         8.33 o                         
  -4  21   1          6.12         10.52         8.14 o                         
  -3  21   1        763.52        820.29        29.08 o                         
  -2  21   1        256.04        330.91        21.97 o                         
  -1  21   1        911.00        877.84        24.30 o                         
   0  21   1         36.24         10.83         7.55 o                         
   1  21   1       1145.09       1042.76        25.38 o                         
   2  21   1        212.36        196.28        17.16 o                         
   3  21   1         32.81         25.58         7.91 o                         
   4  21   1        167.98        123.50        11.77 o                         
   5  21   1        697.30        772.81        21.29 o                         
   6  21   1        449.67        491.09        20.15 o                         
   7  21   1        348.97        402.61        22.05 o                         
   8  21   1        190.37        187.20        14.46 o                         
   9  21   1        363.80        491.05        37.09 o                         
  10  21   1        475.56        378.11        26.50 o                         
  -9  22   1         27.45          5.30        22.95 o                         
  -8  22   1          7.38          8.69         8.04 o                         
  -7  22   1         14.93          7.33         8.04 o                         
  -6  22   1         36.31         22.95        12.36 o                         
  -5  22   1         80.07         83.95        14.32 o                         
  -4  22   1        131.57         98.06        12.07 o                         
  -3  22   1         73.69         50.39        14.04 o                         
  -2  22   1          1.18          5.33         7.98 o                         
  -1  22   1        221.20        220.35        26.00 o                         
   0  22   1         18.62         16.17         7.55 o                         
   1  22   1        111.24         98.45        12.88 o                         
   2  22   1         20.77         21.05         8.45 o                         
   3  22   1        103.48        134.59        14.54 o                         
   4  22   1         61.10         65.73        12.59 o                         
   5  22   1        322.52        383.33        24.98 o                         
   6  22   1          8.02          0.00         8.04 o                         
   7  22   1          5.28         -0.88         7.49 o                         
   8  22   1        142.46        135.03        13.73 o                         
  -6  23   1         10.03          0.41         8.04 o                         
  -5  23   1        299.12        328.53        22.96 o                         
  -4  23   1        348.70        402.74        26.50 o                         
  -3  23   1          1.79         -0.88         7.49 o                         
  -2  23   1        514.60        461.14        31.80 o                         
  -1  23   1          1.20         -1.56         9.71 o                         
   0  23   1         30.28         26.48         8.74 o                         
   1  23   1         71.87         81.07        15.66 o                         
   2  23   1         66.48         20.30         8.74 o                         
   3  23   1        114.28        155.90        33.55 o                         
   4  23   1         13.90         11.47         7.49 o                         
   5  23   1         24.86          7.06        17.65 o                         
   6  23   1        440.19        440.09        18.74 o                         
 -22   0   2        315.18        194.18        24.98 o                         
 -20   0   2         21.71         14.12        11.21 o                         
 -18   0   2       3199.15       3818.79        91.34 o                         
 -16   0   2       3768.01       3788.18        99.14 o                         
 -14   0   2       3631.74       3655.16        75.46 o                         
 -12   0   2       3696.25       3407.66        70.44 o                         
 -10   0   2      32162.63      33420.18       786.49 o                         
  -8   0   2        894.59        928.52        37.45 o                         
  -6   0   2          0.02         18.54         6.24 o                         
  -4   0   2      86005.14      84348.15      2737.36 o                         
  -2   0   2       2327.61       2207.61        73.35 o                         
   0   0   2        193.78        189.22        10.61 o                         
   2   0   2       1327.67        973.22        78.21 o                         
   4   0   2     125277.23     124590.06      4050.89 o                         
   6   0   2      13280.33      13457.88       326.35 o                         
   8   0   2       3415.55       4086.36       117.37 o                         
  10   0   2       8291.38       9094.02       337.71 o                         
  12   0   2         15.96          8.62        12.67 o                         
  14   0   2       2359.65       2012.51       105.53 o                         
  16   0   2       3983.60       4137.18        84.37 o                         
  18   0   2        234.91        259.18        25.94 o                         
  20   0   2        957.95        873.88        33.07 o                         
  22   0   2         23.79         28.25        14.12 o                         
 -22   1   2         12.58         -1.29         8.45 o                         
 -21   1   2        267.03        235.96        11.89 o                         
 -20   1   2        477.92        541.41        17.36 o                         
 -19   1   2         12.35         20.81         9.14 o                         
 -18   1   2        412.12        498.61        20.97 o                         
 -17   1   2        325.34        399.24        27.38 o                         
 -16   1   2         31.60         42.54         9.81 o                         
 -15   1   2        356.98        450.07        20.18 o                         
 -14   1   2        351.63        358.13        19.94 o                         
 -13   1   2       1405.61       1357.64        27.78 o                         
 -12   1   2       1002.48       1000.20        24.01 o                         
 -11   1   2       1045.84        978.12        32.19 o                         
 -10   1   2        342.53        443.24        32.23 o                         
  -9   1   2        597.35        757.69        55.09 o                         
  -8   1   2       4965.99       5206.88        94.61 o                         
  -7   1   2        446.23        484.05        17.14 o                         
  -6   1   2       2056.16       2381.59        45.43 o                         
  -5   1   2       3260.96       3105.82        55.42 o                         
  -4   1   2       1347.90       1198.37        23.43 o                         
  -3   1   2       7246.29       6592.29       176.67 o                         
  -2   1   2       3475.18       3612.93        69.19 o                         
  -1   1   2        260.48        249.74         6.75 o                         
   0   1   2         78.31        111.55         4.67 o                         
   1   1   2        107.73        135.38         5.30 o                         
   2   1   2       2978.10       3027.23        53.73 o                         
   3   1   2        999.84        925.88        21.26 o                         
   4   1   2        602.28        536.26        16.12 o                         
   5   1   2       9477.63      10551.27       194.93 o                         
   6   1   2       7970.75       8329.76       146.39 o                         
   7   1   2       7581.12       7496.65       135.23 o                         
   8   1   2        336.78        339.61        29.63 o                         
   9   1   2      17530.69      17576.89       459.47 o                         
  10   1   2         74.29         44.87        50.52 o                         
  11   1   2        123.11        152.98        15.63 o                         
  12   1   2       5152.12       4655.12        63.88 o                         
  13   1   2         33.35         36.95         9.84 o                         
  14   1   2        261.26        202.35        20.18 o                         
  15   1   2         64.10         52.72         8.29 o                         
  16   1   2        163.30        107.85        11.34 o                         
  17   1   2       1195.06       1266.44        28.52 o                         
  18   1   2        192.31        145.56        16.61 o                         
  19   1   2        188.12        174.35        16.13 o                         
  20   1   2        104.20         98.25        11.07 o                         
  21   1   2        625.63        585.18        20.13 o                         
  22   1   2         47.91         36.75         7.46 o                         
 -22   2   2          1.72         -0.11         6.84 o                         
 -21   2   2       1317.29       1408.00        40.00 o                         
 -20   2   2         18.80         21.04         7.30 o                         
 -19   2   2        724.25        699.50        24.10 o                         
 -18   2   2       1501.01       1667.85        35.65 o                         
 -17   2   2         29.14         23.99         9.12 o                         
 -16   2   2       3035.53       3090.51        51.57 o                         
 -15   2   2        100.18         73.33        10.39 o                         
 -14   2   2         52.76         89.24        11.33 o                         
 -13   2   2        270.53        296.89        18.45 o                         
 -12   2   2        403.39        422.83        19.10 o                         
 -11   2   2       5584.46       5060.74        88.24 o                         
 -10   2   2         32.13         53.55        18.32 o                         
  -9   2   2       5744.00       5477.30       117.89 o                         
  -8   2   2      21527.70      21954.62       422.31 o                         
  -7   2   2       8559.40       8647.46       171.66 o                         
  -6   2   2       9086.51       9315.88       182.30 o                         
  -5   2   2       5069.18       5955.89       118.03 o                         
  -4   2   2      89004.89      87245.68      2003.62 o                         
  -3   2   2       6906.92       6838.81       230.99 o                         
  -2   2   2       1367.29       1400.77        29.35 o                         
  -1   2   2        434.04        477.52        16.63 o                         
   0   2   2        706.93        651.84        16.37 o                         
   1   2   2       1466.25       1421.45        27.57 o                         
   2   2   2      15605.81      14025.55       232.81 o                         
   3   2   2      12442.04      12666.46       211.88 o                         
   4   2   2     288744.19     274508.97     15325.53 o                         
   5   2   2      52762.54      54585.69       894.32 o                         
   6   2   2       1635.22       1581.75        37.40 o                         
   7   2   2       2928.56       2802.86        59.65 o                         
   8   2   2      12203.80      11154.84       197.76 o                         
   9   2   2       1440.39       1241.71        44.74 o                         
  10   2   2       5166.81       4600.65       139.58 o                         
  11   2   2       1565.22       1531.77        29.39 o                         
  12   2   2        455.19        477.67        21.52 o                         
  13   2   2         12.85         10.51         8.84 o                         
  14   2   2       6690.72       6322.07        97.96 o                         
  15   2   2       1016.84       1008.32        25.81 o                         
  16   2   2         33.75         23.85         9.19 o                         
  17   2   2         10.66          3.84         8.71 o                         
  18   2   2         48.35         20.25         9.48 o                         
  19   2   2        141.70        158.94        17.07 o                         
  20   2   2         38.50         23.69         8.81 o                         
  21   2   2        146.68        138.24        12.88 o                         
  22   2   2         16.54         17.89         6.28 o                         
 -22   3   2        488.08        467.83        24.23 o                         
 -21   3   2        391.90        378.46        26.01 o                         
 -20   3   2         55.14         36.99         8.01 o                         
 -19   3   2         13.19         -2.32         7.71 o                         
 -18   3   2        218.71        214.79        18.13 o                         
 -17   3   2        793.00        821.19        23.36 o                         
 -16   3   2          2.87         -0.44         9.47 o                         
 -15   3   2         11.09         -1.55         9.87 o                         
 -14   3   2       1177.15       1167.49        53.09 o                         
 -13   3   2        300.60        298.91        20.37 o                         
 -12   3   2        364.04        415.31        25.97 o                         
 -11   3   2        880.87        909.92        29.29 o                         
 -10   3   2        756.55        767.65        51.77 o                         
  -9   3   2       1600.00       1543.92        48.26 o                         
  -8   3   2       8563.20       9539.56       191.63 o                         
  -7   3   2       9149.14       9292.77       184.87 o                         
  -6   3   2       4199.63       3807.00        80.47 o                         
  -5   3   2      11747.74      11965.23       231.22 o                         
  -4   3   2       6731.24       6432.28       127.29 o                         
  -3   3   2       1986.51       2066.64        38.37 o                         
  -2   3   2       3689.27       3568.05        71.96 o                         
  -1   3   2      12635.01      11974.41       229.67 o                         
   0   3   2       5554.45       5921.87       236.12 o                         
   1   3   2       6083.85       5823.05       150.21 o                         
   2   3   2        704.70        501.29        14.54 o                         
   3   3   2       6753.61       6036.58       106.64 o                         
   4   3   2      20179.58      19314.87       330.89 o                         
   5   3   2       1216.95       1269.65        54.01 o                         
   6   3   2        175.81        285.09        18.38 o                         
   7   3   2       1204.41       1066.97        33.26 o                         
   8   3   2        482.28        501.88        40.43 o                         
   9   3   2      10530.63      11779.03       462.11 o                         
  10   3   2       1480.43       1431.87        74.23 o                         
  11   3   2        322.81        357.81        21.06 o                         
  12   3   2       1244.39       1200.42        27.73 o                         
  13   3   2         39.58         45.86         9.84 o                         
  14   3   2       5014.18       4756.51        70.99 o                         
  15   3   2        249.42        233.30        16.75 o                         
  16   3   2        554.76        624.78        22.31 o                         
  17   3   2        852.94        850.18        30.45 o                         
  18   3   2        491.20        494.59        19.79 o                         
  19   3   2        329.45        327.26        16.31 o                         
  20   3   2         22.87         27.46         8.15 o                         
  21   3   2         33.31         27.48        17.05 o                         
  22   3   2         23.93          7.81         6.63 o                         
 -22   4   2        189.03        188.58        20.98 o                         
 -21   4   2          9.00          8.29         7.13 o                         
 -20   4   2         24.82         22.36         8.05 o                         
 -19   4   2         97.18         96.41        13.06 o                         
 -18   4   2        949.47       1119.12        24.81 o                         
 -17   4   2         28.04         38.43        10.99 o                         
 -16   4   2       1272.84       1228.65        28.72 o                         
 -15   4   2        117.86        184.12        18.62 o                         
 -14   4   2       4316.79       4410.62        72.16 o                         
 -13   4   2         15.86         21.31         9.66 o                         
 -12   4   2         68.77         40.87        10.04 o                         
 -11   4   2          1.06         15.68        11.09 o                         
 -10   4   2          8.93         22.28        25.86 o                         
  -9   4   2         24.89          3.42        15.81 o                         
  -8   4   2       2071.22       2630.17        66.16 o                         
  -7   4   2        255.76        328.64        20.72 o                         
  -6   4   2       9064.02       8915.98       177.40 o                         
  -5   4   2        193.13        194.28        12.39 o                         
  -4   4   2      22138.68      22778.63       376.63 o                         
  -3   4   2      86759.29      90196.01      2545.93 o                         
  -1   4   2       6439.04       7187.10       142.26 o                         
   0   4   2      62222.58      64773.63      1184.72 o                         
   1   4   2       9425.98       9735.38       256.31 o                         
   2   4   2     164690.91     168659.45      3873.68 o                         
   3   4   2     213054.48     234442.67      5380.52 o                         
   4   4   2      11062.91      10399.62       220.72 o                         
   5   4   2       4530.94       3876.89        74.62 o                         
   6   4   2       1219.74       1129.72        31.99 o                         
   7   4   2       4693.53       5187.20       100.31 o                         
   8   4   2      28785.02      28447.66       863.24 o                         
   9   4   2       3445.27       3521.43        93.97 o                         
  10   4   2      15141.96      15546.09       242.82 o                         
  11   4   2       6044.42       5908.32        84.91 o                         
  12   4   2        707.79        748.78        31.00 o                         
  13   4   2        445.29        473.15        20.65 o                         
  14   4   2       7227.06       7644.17       119.42 o                         
  15   4   2        153.75        186.78        17.24 o                         
  16   4   2         31.31         47.93        12.68 o                         
  17   4   2        321.38        282.55        17.53 o                         
  18   4   2         80.77         97.19        17.87 o                         
  19   4   2        239.31        268.90        18.22 o                         
  20   4   2         17.51         -5.55        10.57 o                         
  21   4   2        491.62        510.50        31.11 o                         
  22   4   2        201.48        208.96        13.10 o                         
 -22   5   2         21.68          5.19         6.62 o                         
 -21   5   2          2.48         -5.87         7.79 o                         
 -20   5   2         26.00         15.01        11.56 o                         
 -19   5   2         80.99         72.12        10.41 o                         
 -18   5   2       1443.90       1702.40        44.84 o                         
 -17   5   2         43.99         39.39         9.37 o                         
 -16   5   2         30.01         22.89        12.51 o                         
 -15   5   2         95.90         87.34        11.49 o                         
 -14   5   2        331.32        368.34        20.36 o                         
 -13   5   2       1261.05       1237.37        29.11 o                         
 -12   5   2        530.91        627.77        22.63 o                         
 -11   5   2       2333.70       2122.71        40.42 o                         
 -10   5   2       1473.97       1548.22        80.84 o                         
  -9   5   2         64.29        142.60        26.95 o                         
  -8   5   2        577.41        556.13        31.70 o                         
  -7   5   2        111.48        192.07        22.68 o                         
  -6   5   2       2269.85       2289.99        55.43 o                         
  -5   5   2        998.41       1129.13        28.57 o                         
  -4   5   2       5037.09       4760.27        86.32 o                         
  -3   5   2       1160.10       1084.43        29.54 o                         
  -2   5   2       2445.46       2140.63        60.84 o                         
  -1   5   2       1651.60       1745.29        55.86 o                         
   0   5   2       2628.01       2676.74        51.56 o                         
   1   5   2      33554.30      32940.43       660.90 o                         
   2   5   2       7273.31       6797.20       185.31 o                         
   3   5   2      12415.22      11680.08       230.45 o                         
   4   5   2        446.83        438.82        20.96 o                         
   5   5   2        538.87        447.22        23.75 o                         
   6   5   2        634.70        736.53        32.18 o                         
   7   5   2       8726.21       9194.85       194.05 o                         
   8   5   2         86.58        118.11        18.95 o                         
   9   5   2       1308.67       1361.52       108.43 o                         
  10   5   2       1407.99       1501.51        36.73 o                         
  11   5   2         40.98         31.45        10.27 o                         
  12   5   2       5468.96       5479.27        84.95 o                         
  13   5   2       8384.50       8223.83       149.88 o                         
  14   5   2      13405.22      13762.96       195.29 o                         
  15   5   2       2411.37       2500.56        47.90 o                         
  16   5   2        827.03        832.32        25.11 o                         
  17   5   2         18.11         12.85         8.35 o                         
  18   5   2          7.93         18.02         9.41 o                         
  19   5   2          2.66         -8.14         8.14 o                         
  20   5   2          4.78         15.22         8.19 o                         
  21   5   2        256.95        215.28        21.00 o                         
  22   5   2        148.76         77.70        15.89 o                         
 -22   6   2         32.49         16.43        15.89 o                         
 -21   6   2        120.79        111.49        14.87 o                         
 -20   6   2        111.49         60.25        11.42 o                         
 -19   6   2          2.98         16.64         7.88 o                         
 -18   6   2         27.63         22.29        10.65 o                         
 -17   6   2        565.91        570.28        23.13 o                         
 -16   6   2         96.68         94.86        10.57 o                         
 -15   6   2       2221.37       2182.29        40.22 o                         
 -14   6   2       3562.95       3632.77        57.41 o                         
 -13   6   2        117.49        135.14        19.20 o                         
 -12   6   2       1171.37       1154.29        29.80 o                         
 -11   6   2        144.49        171.28        17.74 o                         
 -10   6   2      10538.98      10654.10       168.86 o                         
  -9   6   2       2472.54       2332.35       112.49 o                         
  -8   6   2        553.94        669.43        39.44 o                         
  -7   6   2        112.62        238.66        33.89 o                         
  -6   6   2       3555.85       3766.28        74.94 o                         
  -5   6   2      21107.84      21505.66       418.03 o                         
  -4   6   2      17952.00      19084.55       320.48 o                         
  -3   6   2       9030.44       9222.29       226.48 o                         
  -2   6   2      23069.25      23599.15       555.98 o                         
  -1   6   2       7319.53       8042.46       280.95 o                         
   0   6   2          2.56         17.16         5.92 o                         
   1   6   2      27144.53      28273.37       486.55 o                         
   2   6   2       2293.76       2128.84        64.76 o                         
   3   6   2        716.76        650.23        26.58 o                         
   4   6   2       2668.18       2716.26        75.75 o                         
   5   6   2       1270.35       1182.89        39.82 o                         
   6   6   2       6151.66       5992.51       174.68 o                         
   7   6   2       1792.71       1717.18        56.99 o                         
   8   6   2        725.54        573.99        62.83 o                         
   9   6   2        215.90        308.33        63.09 o                         
  10   6   2        962.99        987.93        31.57 o                         
  11   6   2         17.43          6.25        10.79 o                         
  12   6   2       2371.71       2432.59        45.63 o                         
  13   6   2         45.45         24.46         9.93 o                         
  14   6   2       4933.24       4774.45        76.73 o                         
  15   6   2         26.05         22.42         9.07 o                         
  16   6   2        182.38        192.39        15.26 o                         
  17   6   2         65.24        140.52        17.07 o                         
  18   6   2        118.95        114.25        12.03 o                         
  19   6   2        179.71        136.01        14.49 o                         
  20   6   2       1959.75       1951.58        38.68 o                         
  21   6   2        592.07        532.16        18.87 o                         
 -21   7   2         41.81         25.63         7.93 o                         
 -20   7   2        187.89        126.60        16.77 o                         
 -19   7   2         16.61         -8.37         8.37 o                         
 -18   7   2          8.74         46.40         9.18 o                         
 -17   7   2        132.30        137.48        13.87 o                         
 -16   7   2       1263.00       1300.56        31.52 o                         
 -15   7   2         15.47         27.67        10.36 o                         
 -14   7   2        255.81        219.63        18.55 o                         
 -13   7   2       3017.43       3310.37        53.39 o                         
 -12   7   2       1885.73       1843.90        36.05 o                         
 -11   7   2        190.72        286.18        23.60 o                         
 -10   7   2       2876.00       2695.89        48.30 o                         
  -9   7   2         26.26         20.14        18.16 o                         
  -8   7   2       1120.41       1052.88        52.21 o                         
  -7   7   2        235.86        211.45        23.97 o                         
  -6   7   2         87.14         42.86        11.24 o                         
  -5   7   2       4962.34       4775.91        92.46 o                         
  -4   7   2      26585.82      28297.62       537.34 o                         
  -3   7   2       4099.34       4410.38        98.58 o                         
  -2   7   2         39.66         59.06        12.30 o                         
  -1   7   2        689.70        728.83        36.24 o                         
   0   7   2      14381.09      15390.94       296.70 o                         
   1   7   2      13673.17      13421.03       311.64 o                         
   2   7   2        471.46        354.54        19.52 o                         
   3   7   2        283.57        217.66        20.57 o                         
   4   7   2        238.20        313.31        26.35 o                         
   5   7   2       8224.22       9340.10       425.78 o                         
   6   7   2       9453.53       9382.65       198.28 o                         
   7   7   2        446.57        588.38        51.60 o                         
   8   7   2       2598.45       2250.51        93.91 o                         
   9   7   2         18.58         25.09        14.34 o                         
  10   7   2        179.91        164.64        14.54 o                         
  11   7   2        114.56        102.17        17.73 o                         
  12   7   2        158.30        114.36        13.36 o                         
  13   7   2         73.83        103.34        11.74 o                         
  14   7   2       3909.19       3745.87        63.92 o                         
  15   7   2        106.49         63.72        10.99 o                         
  16   7   2       1007.66       1025.82        27.45 o                         
  17   7   2       1444.71       1488.91        49.45 o                         
  18   7   2       1936.24       1694.24        34.57 o                         
  19   7   2        138.38        165.73        14.43 o                         
  20   7   2        154.48        190.17        13.51 o                         
  21   7   2          5.14         13.16         6.62 o                         
 -21   8   2         31.32         -0.50         9.94 o                         
 -20   8   2        179.00        149.98        17.59 o                         
 -19   8   2         52.86         27.56        13.70 o                         
 -18   8   2          0.15         -0.77         8.55 o                         
 -17   8   2          0.01          1.40        11.83 o                         
 -16   8   2         78.85         96.37        11.41 o                         
 -15   8   2         16.65         16.79        10.20 o                         
 -14   8   2        461.64        411.05        22.69 o                         
 -13   8   2        128.85        141.65        21.15 o                         
 -12   8   2       2090.75       2143.05        46.37 o                         
 -11   8   2       2372.75       2207.75        46.45 o                         
 -10   8   2       2127.15       2082.48        45.27 o                         
  -9   8   2         30.89         -2.45        13.44 o                         
  -8   8   2         70.39        111.82        31.78 o                         
  -7   8   2         21.58         19.60        17.58 o                         
  -6   8   2      19362.19      20659.23       360.19 o                         
  -5   8   2      13864.96      14509.41       454.89 o                         
  -4   8   2       1027.28       1494.41        34.65 o                         
  -3   8   2          6.98         53.76        16.34 o                         
  -2   8   2      11534.02      11085.73       198.47 o                         
  -1   8   2       1405.47       1164.86        30.67 o                         
   0   8   2       4020.50       3752.89        65.52 o                         
   1   8   2       1726.50       1397.12        29.18 o                         
   2   8   2        456.59        517.74        18.04 o                         
   3   8   2      26576.60      27536.58       376.00 o                         
   4   8   2      60588.04      63489.25       851.90 o                         
   5   8   2       9276.09       9985.35       158.50 o                         
   6   8   2       6805.59       6206.57       174.25 o                         
   7   8   2       1168.93       1388.85       104.81 o                         
   8   8   2          4.27          3.18        12.63 o                         
   9   8   2       3396.83       3113.07        61.04 o                         
  10   8   2         44.85         40.35        10.57 o                         
  11   8   2       1726.87       1735.35        39.82 o                         
  12   8   2       1250.73       1094.21        30.93 o                         
  13   8   2        652.87        656.26        31.71 o                         
  14   8   2       1629.63       1688.21        39.27 o                         
  15   8   2        680.24        688.19        25.73 o                         
  16   8   2       1284.42       1379.57        34.11 o                         
  17   8   2         56.63         49.49        12.72 o                         
  18   8   2        495.04        457.20        19.64 o                         
  19   8   2        630.26        641.32        18.42 o                         
  20   8   2       1706.91       1684.36        36.24 o                         
  21   8   2         36.48         82.92        16.82 o                         
 -21   9   2         78.80         27.07         9.30 o                         
 -20   9   2        375.08        354.63        21.04 o                         
 -19   9   2        445.28        407.13        15.49 o                         
 -18   9   2         24.37         27.54         8.87 o                         
 -17   9   2        990.66       1043.35        28.70 o                         
 -16   9   2         60.80         35.56        10.21 o                         
 -15   9   2        409.62        389.36        21.17 o                         
 -14   9   2        703.47        735.31        29.12 o                         
 -13   9   2        536.73        509.82        24.15 o                         
 -12   9   2       4491.81       4348.18        85.73 o                         
 -11   9   2        262.18        249.20        20.45 o                         
 -10   9   2         17.86         26.12        24.21 o                         
  -9   9   2         24.28         25.75        12.72 o                         
  -8   9   2        172.56        161.43        15.91 o                         
  -7   9   2        262.26        178.47        32.01 o                         
  -6   9   2         45.46         63.01        23.27 o                         
  -5   9   2         52.49         52.55        14.63 o                         
  -4   9   2       2658.89       3034.34       101.97 o                         
  -3   9   2       2678.76       2555.08        55.54 o                         
  -2   9   2       1289.90       1495.31        38.56 o                         
  -1   9   2         63.81         90.03        13.58 o                         
   0   9   2       3335.74       3196.58        59.70 o                         
   1   9   2       3200.32       3279.26        60.97 o                         
   2   9   2        440.04        431.82        20.67 o                         
   3   9   2       3382.21       3527.90        66.58 o                         
   4   9   2        901.46        965.58        33.68 o                         
   5   9   2       7577.10       8750.54       158.00 o                         
   6   9   2        404.80        304.66        29.05 o                         
   7   9   2        462.47        466.69        22.66 o                         
   8   9   2       6006.14       5583.83        96.56 o                         
   9   9   2       2182.59       2039.96        47.27 o                         
  10   9   2        698.95        791.80        26.98 o                         
  11   9   2        562.77        546.05        60.06 o                         
  12   9   2         37.33         33.44        12.17 o                         
  13   9   2       1130.97       1183.45        32.39 o                         
  14   9   2         38.60         14.56         9.90 o                         
  15   9   2        123.60        108.97        14.11 o                         
  16   9   2          5.46         -3.26        10.41 o                         
  17   9   2        302.98        287.36        17.55 o                         
  18   9   2          6.30          7.54         7.02 o                         
  19   9   2        129.86        135.65        12.91 o                         
  20   9   2         68.59         57.37        11.42 o                         
 -20  10   2         36.43         37.07        12.48 o                         
 -19  10   2        482.72        508.38        16.07 o                         
 -18  10   2        138.94        143.72        12.60 o                         
 -17  10   2        333.97        346.08        16.64 o                         
 -16  10   2        156.35        155.64        18.84 o                         
 -15  10   2        266.46        285.13        26.23 o                         
 -14  10   2        153.99        207.48        18.73 o                         
 -13  10   2       1410.95       1455.18        37.51 o                         
 -12  10   2       1646.49       1657.08        40.22 o                         
 -11  10   2        136.18         98.93        16.83 o                         
 -10  10   2        130.22        126.52        21.49 o                         
  -9  10   2         91.36        101.49        18.08 o                         
  -8  10   2       3349.27       3328.32        79.34 o                         
  -7  10   2        434.42        358.28        21.52 o                         
  -6  10   2       1384.27       1452.76        45.19 o                         
  -5  10   2      14066.18      15917.48       426.71 o                         
  -4  10   2       4026.24       4281.29       123.30 o                         
  -3  10   2      20887.07      21960.00       375.62 o                         
  -2  10   2        923.34        745.07        30.32 o                         
  -1  10   2       2855.03       2919.84        69.81 o                         
   0  10   2       1407.98       1742.74        83.89 o                         
   1  10   2       1798.97       1744.04        48.45 o                         
   2  10   2        539.14        606.48        26.88 o                         
   3  10   2       1773.37       1998.32        48.30 o                         
   4  10   2       1021.62       1004.89        33.66 o                         
   5  10   2       2172.01       2203.47        66.65 o                         
   6  10   2        118.55         64.57        13.29 o                         
   7  10   2         22.97         41.46        11.04 o                         
   8  10   2       3002.17       2872.90        60.68 o                         
   9  10   2       3448.09       3315.93        67.89 o                         
  10  10   2       4324.97       4333.40        85.05 o                         
  11  10   2          7.14         -6.28        10.77 o                         
  12  10   2       1027.61        961.02        29.61 o                         
  13  10   2         11.52         13.75        10.29 o                         
  14  10   2        375.19        504.36        22.11 o                         
  15  10   2         86.95         55.91        12.48 o                         
  16  10   2        113.83        129.87        16.88 o                         
  17  10   2        391.28        347.39        16.30 o                         
  18  10   2        995.76       1010.49        24.66 o                         
  19  10   2       1247.12       1239.61        29.36 o                         
  20  10   2         12.09         26.91        30.89 o                         
 -20  11   2        245.46        264.20        20.35 o                         
 -19  11   2        901.30        908.61        30.02 o                         
 -18  11   2         36.90         12.64         7.97 o                         
 -17  11   2         82.49         76.87        11.76 o                         
 -16  11   2        620.69        656.57        21.95 o                         
 -15  11   2         46.67         65.76        10.46 o                         
 -14  11   2        134.90        163.26        21.64 o                         
 -13  11   2        123.60        108.91        15.59 o                         
 -12  11   2       2786.22       2962.67        57.01 o                         
 -11  11   2        655.41        630.73        25.00 o                         
 -10  11   2        992.46       1042.92        31.36 o                         
  -9  11   2       1644.51       1575.27        34.66 o                         
  -8  11   2        588.41        675.52        25.28 o                         
  -7  11   2       2748.13       2895.09        53.68 o                         
  -6  11   2       9007.61       8980.28       172.04 o                         
  -5  11   2        218.48        226.66        18.71 o                         
  -4  11   2       1944.71       1977.99        60.25 o                         
  -3  11   2       4864.28       5073.89       318.15 o                         
  -2  11   2         11.47         21.95        21.63 o                         
  -1  11   2        854.60        828.58        32.39 o                         
   0  11   2       3578.36       3692.90        87.15 o                         
   1  11   2       4662.22       4791.88       108.72 o                         
   2  11   2        170.50        177.37        25.99 o                         
   3  11   2       2195.93       1867.56       124.84 o                         
   4  11   2        616.50        637.23        28.92 o                         
   5  11   2       1730.83       1561.66        38.13 o                         
   6  11   2        266.43        306.49        19.76 o                         
   7  11   2       5179.19       4848.95        75.51 o                         
   8  11   2       2887.34       2680.36        51.95 o                         
   9  11   2         63.29         97.28        19.26 o                         
  10  11   2       1663.44       1678.23        40.62 o                         
  11  11   2        609.60        577.08        23.53 o                         
  12  11   2        267.96        269.63        28.85 o                         
  13  11   2        593.89        663.38        25.32 o                         
  14  11   2        196.29        198.97        17.65 o                         
  15  11   2         96.72         94.16        13.42 o                         
  16  11   2         29.29         33.28         8.25 o                         
  17  11   2       1080.13       1141.72        26.94 o                         
  18  11   2        116.58         94.75        12.17 o                         
  19  11   2         53.18         49.07        13.51 o                         
 -19  12   2        145.26        119.40        15.29 o                         
 -18  12   2         80.08         70.52        11.47 o                         
 -17  12   2         29.37         39.62         7.60 o                         
 -16  12   2        101.11         74.80        14.19 o                         
 -15  12   2        383.85        364.01        19.24 o                         
 -14  12   2       1042.35       1015.23        47.44 o                         
 -13  12   2       1011.05        958.38        27.71 o                         
 -12  12   2          3.36         14.68         9.95 o                         
 -11  12   2         56.40         20.81        10.27 o                         
 -10  12   2        983.35        874.41        27.97 o                         
  -9  12   2          8.14         22.26        12.11 o                         
  -8  12   2       1090.23       1022.15        25.67 o                         
  -7  12   2          5.28         13.22        10.37 o                         
  -6  12   2       2134.02       2030.05        41.29 o                         
  -5  12   2       1291.48       1071.18        28.37 o                         
  -4  12   2       1021.28       1232.58        30.56 o                         
  -3  12   2        209.73        199.02        19.04 o                         
  -2  12   2        825.67        702.16        48.47 o                         
  -1  12   2       4670.09       4610.16        82.84 o                         
   0  12   2        447.52        505.58        21.69 o                         
   1  12   2        193.81        167.67        15.91 o                         
   2  12   2        122.17        101.74        12.00 o                         
   3  12   2       1584.37       1476.95        32.87 o                         
   4  12   2       1400.01       1623.65        38.76 o                         
   5  12   2        403.11        414.98        20.11 o                         
   6  12   2       2280.07       2134.64        43.73 o                         
   7  12   2        191.05        151.75        15.62 o                         
   8  12   2       1482.48       1445.96        42.75 o                         
   9  12   2       1728.81       1788.02        49.25 o                         
  10  12   2        443.43        392.12        26.77 o                         
  11  12   2        770.43        697.26        25.13 o                         
  12  12   2        168.47        123.02        23.43 o                         
  13  12   2        129.97        161.61        15.78 o                         
  14  12   2        425.64        512.37        21.58 o                         
  15  12   2        174.68        152.15        14.49 o                         
  16  12   2        129.97         90.02        10.55 o                         
  17  12   2        234.13        217.66        15.08 o                         
  18  12   2          4.85          3.97         6.90 o                         
  19  12   2        120.69        131.17        14.67 o                         
 -18  13   2         21.36         11.27         7.38 o                         
 -17  13   2        285.71        250.34        14.50 o                         
 -16  13   2        488.26        511.65        18.10 o                         
 -15  13   2        363.86        360.10        19.23 o                         
 -14  13   2        673.91        641.48        32.97 o                         
 -13  13   2       1917.68       2144.80        43.94 o                         
 -12  13   2        324.18        385.44        22.88 o                         
 -11  13   2       1866.88       1774.79        40.22 o                         
 -10  13   2         26.23         21.05        10.38 o                         
  -9  13   2        147.78        155.94        17.01 o                         
  -8  13   2        101.29        172.88        21.09 o                         
  -7  13   2        263.31        278.53        21.45 o                         
  -6  13   2         33.33         21.91        10.22 o                         
  -5  13   2         51.16         38.63         9.97 o                         
  -4  13   2         11.15         26.66         9.84 o                         
  -3  13   2       4459.65       4455.32        75.89 o                         
  -2  13   2         68.34         43.54         9.89 o                         
  -1  13   2        435.71        367.47        19.43 o                         
   0  13   2       1656.82       1498.97        34.73 o                         
   1  13   2       1385.27       1364.54        33.09 o                         
   2  13   2        779.38        739.49        24.70 o                         
   3  13   2       1501.88       1612.59        36.32 o                         
   4  13   2       3336.21       3323.38        61.11 o                         
   5  13   2        401.98        377.75        20.15 o                         
   6  13   2        231.03        241.89        28.71 o                         
   7  13   2        130.50        166.93        18.52 o                         
   8  13   2       1610.65       1664.59        41.56 o                         
   9  13   2       1451.07       1397.77        34.72 o                         
  10  13   2       1148.22       1186.40        31.76 o                         
  11  13   2       1678.64       1760.63        39.68 o                         
  12  13   2        128.33        109.50        22.59 o                         
  13  13   2        182.95        140.25        17.39 o                         
  14  13   2          0.85         -3.33         8.94 o                         
  15  13   2         74.58         43.95         8.95 o                         
  16  13   2          9.42         37.81        11.93 o                         
  17  13   2          2.80         -2.38         6.85 o                         
  18  13   2         80.06         84.62        11.94 o                         
 -18  14   2         16.29         -4.18        29.13 o                         
 -17  14   2        135.66        133.90        15.61 o                         
 -16  14   2        119.79        112.76        12.43 o                         
 -15  14   2        224.03        249.83        15.80 o                         
 -14  14   2        465.30        423.15        19.18 o                         
 -13  14   2        188.15        275.82        27.12 o                         
 -12  14   2         72.21         48.50         9.95 o                         
 -11  14   2        878.05        891.83        28.85 o                         
 -10  14   2        247.35        171.21        24.96 o                         
  -9  14   2        491.56        442.19        21.82 o                         
  -8  14   2        117.01        195.46        19.12 o                         
  -7  14   2       1804.34       1681.11        34.48 o                         
  -6  14   2          1.55         -5.73        10.33 o                         
  -5  14   2         95.46         65.14        13.48 o                         
  -4  14   2       1796.21       1832.83        39.23 o                         
  -3  14   2        516.83        470.98        20.86 o                         
  -2  14   2         34.07         32.58        10.03 o                         
  -1  14   2       1687.65       1690.63        37.15 o                         
   0  14   2       3240.89       3281.00        60.20 o                         
   1  14   2       1311.97       1292.52        31.84 o                         
   2  14   2         40.40         28.61        13.70 o                         
   3  14   2        447.96        471.27        21.07 o                         
   4  14   2          7.74          1.85         9.80 o                         
   5  14   2        479.52        501.44        22.68 o                         
   6  14   2       6766.36       6755.27       123.63 o                         
   7  14   2       2664.47       2618.09        56.82 o                         
   8  14   2         46.66         51.56        19.51 o                         
   9  14   2         74.59         56.35        15.20 o                         
  10  14   2         30.89         24.45        11.34 o                         
  11  14   2         72.65         98.76        12.92 o                         
  12  14   2        649.52        713.30        32.38 o                         
  13  14   2         17.28         10.24        14.69 o                         
  14  14   2        613.28        553.14        23.36 o                         
  15  14   2         18.21         14.05         7.93 o                         
  16  14   2         69.99         95.16        11.79 o                         
  17  14   2        372.00        329.70        24.42 o                         
  18  14   2         11.83         28.60        15.48 o                         
 -17  15   2         63.86        110.23        15.99 o                         
 -16  15   2        166.51        198.35        16.42 o                         
 -15  15   2          2.57         -1.02        10.66 o                         
 -14  15   2        735.22        808.12        24.02 o                         
 -13  15   2         50.28         41.04         8.95 o                         
 -12  15   2          1.24          0.82        11.12 o                         
 -11  15   2        272.56        302.11        21.15 o                         
 -10  15   2         70.65         89.09        17.84 o                         
  -9  15   2        165.74        253.12        19.07 o                         
  -8  15   2        134.19        102.71        12.67 o                         
  -7  15   2        605.53        565.31        22.44 o                         
  -6  15   2       1131.98       1073.58        28.77 o                         
  -5  15   2        721.20        704.22        24.01 o                         
  -4  15   2        202.62        192.89        18.05 o                         
  -3  15   2       1490.21       1628.40        37.61 o                         
  -2  15   2         12.19         29.56        10.35 o                         
  -1  15   2       1287.24       1344.15        36.89 o                         
   0  15   2        559.93        634.95        23.88 o                         
   1  15   2       5436.51       5975.08       110.80 o                         
   2  15   2       2687.35       2852.53        54.28 o                         
   3  15   2        164.66        157.49        19.99 o                         
   4  15   2          9.18          4.12        11.05 o                         
   5  15   2          0.46          0.04        10.83 o                         
   6  15   2       3073.97       3090.65        64.62 o                         
   7  15   2        191.08        235.79        20.57 o                         
   8  15   2        113.29         71.73        12.16 o                         
   9  15   2       4352.27       4356.16        84.91 o                         
  10  15   2         39.31         17.69        13.41 o                         
  11  15   2       1458.30       1585.81        44.85 o                         
  12  15   2          4.40          8.71        12.32 o                         
  13  15   2         15.80         22.08         8.67 o                         
  14  15   2        143.89         67.88        10.99 o                         
  15  15   2        280.33        266.56        17.88 o                         
  16  15   2         11.24         -2.66         8.41 o                         
  17  15   2          2.37         12.36        11.65 o                         
 -16  16   2        217.92        210.73        16.25 o                         
 -15  16   2         14.67         32.73         8.21 o                         
 -14  16   2         21.09         15.57         7.87 o                         
 -13  16   2         44.17         33.54         8.58 o                         
 -12  16   2         35.36         28.37         8.76 o                         
 -11  16   2         15.90          7.40        10.84 o                         
 -10  16   2       1370.01       1250.13        33.54 o                         
  -9  16   2        194.78        294.09        19.36 o                         
  -8  16   2         42.13         24.79         9.94 o                         
  -7  16   2        633.11        550.29        21.58 o                         
  -6  16   2        779.52        695.74        24.22 o                         
  -5  16   2       1882.19       1873.04        51.07 o                         
  -4  16   2       2260.87       2382.16        47.14 o                         
  -3  16   2       1720.34       1880.08        40.14 o                         
  -2  16   2        769.82        795.29        25.55 o                         
  -1  16   2        389.31        414.14        20.44 o                         
   0  16   2        199.89        244.50        24.10 o                         
   1  16   2        386.53        419.42        23.23 o                         
   2  16   2        327.18        378.72        20.02 o                         
   3  16   2       1294.34       1279.12        44.91 o                         
   4  16   2       2084.12       2173.52        50.10 o                         
   5  16   2       2742.47       2663.33        57.89 o                         
   6  16   2        272.45        236.54        35.43 o                         
   7  16   2        147.42        143.24        20.61 o                         
   8  16   2         10.23         17.68        10.31 o                         
   9  16   2         37.23         26.09        10.50 o                         
  10  16   2        990.50       1198.32        37.67 o                         
  11  16   2         55.10         26.21        10.32 o                         
  12  16   2        190.37        148.60        18.56 o                         
  13  16   2        451.87        453.60        29.64 o                         
  14  16   2          6.93         13.04         8.39 o                         
  15  16   2        168.36        123.95        13.17 o                         
  16  16   2        346.15        439.41        33.62 o                         
 -15  17   2         19.62         13.95         8.88 o                         
 -14  17   2         49.80         51.71        12.60 o                         
 -13  17   2         90.22         75.23        11.52 o                         
 -12  17   2          0.91         -7.50         8.06 o                         
 -11  17   2        513.48        568.74        21.68 o                         
 -10  17   2       1040.12       1125.65        30.68 o                         
  -9  17   2        141.93        162.81        20.62 o                         
  -8  17   2        777.15        675.95        23.27 o                         
  -7  17   2        492.11        537.61        30.40 o                         
  -6  17   2       1872.25       1859.53        39.29 o                         
  -5  17   2        532.04        661.34        25.36 o                         
  -4  17   2        723.61        712.84        38.51 o                         
  -3  17   2        224.55        205.42        19.86 o                         
  -2  17   2         18.19          9.66        10.82 o                         
  -1  17   2       1600.40       1621.95        40.45 o                         
   0  17   2          0.15         -1.24        16.31 o                         
   1  17   2        270.01        285.19        21.28 o                         
   2  17   2        850.86        778.40        30.12 o                         
   3  17   2        105.13        130.88        18.90 o                         
   4  17   2       1797.07       1954.26        52.68 o                         
   5  17   2       1374.68       1302.08        40.09 o                         
   6  17   2       1141.74       1330.54        40.42 o                         
   7  17   2        272.01        286.45        19.93 o                         
   8  17   2         14.86        -13.23        13.23 o                         
   9  17   2        316.98        380.91        30.42 o                         
  10  17   2        287.75        243.20        19.59 o                         
  11  17   2          5.43         11.10        12.71 o                         
  12  17   2        100.55        106.42        14.86 o                         
  13  17   2         30.64         34.51         8.03 o                         
  14  17   2       1789.23       1878.73        43.92 o                         
  15  17   2         67.36         71.30        11.86 o                         
 -14  18   2        109.95        136.31        29.13 o                         
 -13  18   2         89.44         75.88        11.01 o                         
 -12  18   2         62.15         81.08        15.54 o                         
 -11  18   2         27.76         19.74         8.21 o                         
 -10  18   2       1044.79       1022.35        27.38 o                         
  -9  18   2        121.14         57.38        12.74 o                         
  -8  18   2          9.09          2.33         8.95 o                         
  -7  18   2         58.81         48.63         9.43 o                         
  -6  18   2        153.41        119.92        15.80 o                         
  -5  18   2         97.24        134.74        15.81 o                         
  -4  18   2        432.11        383.06        19.55 o                         
  -3  18   2        453.71        451.35        22.57 o                         
  -2  18   2        465.65        426.47        22.46 o                         
  -1  18   2         18.22         10.03        10.67 o                         
   0  18   2        250.43        226.12        23.73 o                         
   1  18   2        496.56        576.29        28.56 o                         
   2  18   2        111.76        113.80        24.32 o                         
   3  18   2         49.56         70.86        13.37 o                         
   4  18   2        707.06        710.88        30.71 o                         
   5  18   2        274.70        271.07        22.43 o                         
   6  18   2        842.02        959.95        41.37 o                         
   7  18   2        174.96        182.19        17.87 o                         
   8  18   2        796.81        803.71        26.06 o                         
   9  18   2       1075.59       1118.72        33.95 o                         
  10  18   2        111.66        128.54        16.25 o                         
  11  18   2          1.19          4.08         8.03 o                         
  12  18   2         48.59         19.04         7.43 o                         
  13  18   2         29.05         13.13         7.43 o                         
  14  18   2         13.66         13.76         6.99 o                         
 -13  19   2        194.00        220.14        18.54 o                         
 -12  19   2        160.54        168.52        30.90 o                         
 -11  19   2        261.31        286.66        18.51 o                         
 -10  19   2        506.58        643.48        28.95 o                         
  -9  19   2         46.78         29.04         8.84 o                         
  -8  19   2        151.04        204.88        17.78 o                         
  -7  19   2        459.35        481.24        25.52 o                         
  -6  19   2         24.29         40.70         8.72 o                         
  -5  19   2        319.91        331.64        22.88 o                         
  -4  19   2        957.02        991.56        27.16 o                         
  -3  19   2         50.53          9.73        19.88 o                         
  -2  19   2          0.25         12.02         9.25 o                         
  -1  19   2        339.97        476.17        24.47 o                         
   0  19   2         35.42         29.90        10.84 o                         
   1  19   2       1782.33       1949.63        50.72 o                         
   2  19   2        171.55        193.55        22.32 o                         
   3  19   2       2657.16       3058.91       114.51 o                         
   4  19   2        350.07        366.08        39.25 o                         
   5  19   2        355.85        338.23        34.44 o                         
   6  19   2         21.32         28.74        15.41 o                         
   7  19   2        494.21        439.08        20.60 o                         
   8  19   2         18.74          9.74         8.79 o                         
   9  19   2          5.47          4.49         9.80 o                         
  10  19   2        170.85        160.11        14.93 o                         
  11  19   2          9.36         11.44         7.43 o                         
  12  19   2        131.79        151.90        13.57 o                         
  13  19   2          9.46         14.49         7.40 o                         
 -12  20   2          5.44         -9.99         9.99 o                         
 -11  20   2        191.04        214.21        21.19 o                         
 -10  20   2         17.69         60.68        37.95 o                         
  -9  20   2         18.11          0.88         9.99 o                         
  -8  20   2         10.30         16.85         9.76 o                         
  -7  20   2         50.76         38.49        13.21 o                         
  -6  20   2        739.79        675.72        22.72 o                         
  -5  20   2        140.63        163.43        19.13 o                         
  -4  20   2          3.86          1.68         8.43 o                         
  -3  20   2        183.91        240.10        18.07 o                         
  -2  20   2         49.74         40.40         9.66 o                         
  -1  20   2         20.95         21.15        13.26 o                         
   0  20   2        301.94        273.51        18.24 o                         
   1  20   2         68.38         84.84        11.05 o                         
   2  20   2        217.30        193.35        16.96 o                         
   3  20   2          5.57          6.38         9.68 o                         
   4  20   2         90.65        112.55        14.97 o                         
   5  20   2         14.03         15.65         9.17 o                         
   6  20   2          5.65         10.09         8.25 o                         
   7  20   2        876.36        810.81        23.56 o                         
   8  20   2         10.97         -3.61         7.77 o                         
   9  20   2        381.72        450.55        18.62 o                         
  10  20   2        374.21        274.65        18.94 o                         
  11  20   2         76.35         83.49        15.10 o                         
  12  20   2          2.54         -5.02         8.04 o                         
 -11  21   2         96.91         51.20        14.13 o                         
 -10  21   2        245.71        320.74        18.73 o                         
  -9  21   2          9.81         15.69        10.43 o                         
  -8  21   2        104.75         92.85        16.23 o                         
  -7  21   2        325.88        409.42        22.38 o                         
  -6  21   2        318.06        335.35        27.02 o                         
  -5  21   2         93.45        104.70        15.54 o                         
  -4  21   2         60.02         35.10         9.69 o                         
  -3  21   2          3.76         -3.34         9.35 o                         
  -2  21   2         97.52         88.63        13.23 o                         
  -1  21   2         33.84         19.32         8.04 o                         
   0  21   2        205.15        221.62        15.85 o                         
   1  21   2        145.68        133.12        14.98 o                         
   2  21   2        200.35        199.10        15.50 o                         
   3  21   2        583.31        616.76        23.30 o                         
   4  21   2         15.01          9.62         7.86 o                         
   5  21   2         12.99         26.83        12.74 o                         
   6  21   2        110.36         95.07        12.63 o                         
   7  21   2        107.58         84.76        13.31 o                         
   8  21   2         30.42         25.70         7.66 o                         
   9  21   2          5.02         19.30         7.48 o                         
  10  21   2          5.78         13.24         7.49 o                         
  -9  22   2        155.23        137.74        22.96 o                         
  -8  22   2         79.58         88.28        14.98 o                         
  -7  22   2          5.21          7.06         8.74 o                         
  -6  22   2         11.80         14.12        12.36 o                         
  -5  22   2        238.60        174.70        16.23 o                         
  -4  22   2          7.33          0.59         7.82 o                         
  -3  22   2        102.53        137.14        13.61 o                         
  -2  22   2        228.75        274.14        15.46 o                         
  -1  22   2        919.74        995.70        28.71 o                         
   0  22   2          3.84         -0.77         8.44 o                         
   1  22   2         16.39         16.33         8.56 o                         
   2  22   2          4.45          5.99         7.05 o                         
   3  22   2        642.73        624.33        18.57 o                         
   4  22   2        171.73        197.89        27.73 o                         
   5  22   2        208.18        194.22        25.81 o                         
   6  22   2        330.09        361.57        17.52 o                         
   7  22   2         30.05         23.83         7.49 o                         
   8  22   2          2.81         -2.65         7.49 o                         
  -6  23   2        281.28        348.38        16.83 o                         
  -5  23   2         43.27         60.02        21.19 o                         
  -4  23   2         18.55         18.47        12.36 o                         
  -2  23   2         11.43          2.72         8.04 o                         
  -1  23   2        250.77        292.05        26.49 o                         
   0  23   2        275.65        261.38        26.49 o                         
   1  23   2          0.08          3.18        15.00 o                         
   2  23   2        281.41        266.69        24.73 o                         
   3  23   2         28.83         15.01        15.01 o                         
   4  23   2        137.50        161.06        26.49 o                         
   5  23   2         63.90         12.36         8.83 o                         
   6  23   2          9.93          2.65        11.47 o                         
 -21   0   3        212.18        179.77        16.92 o                         
 -19   0   3       3028.13       2963.95        75.24 o                         
 -17   0   3        229.25        241.55        27.24 o                         
 -15   0   3       2216.05       2158.87        58.50 o                         
 -13   0   3        677.47        687.66        29.56 o                         
 -11   0   3        225.71        206.80        32.96 o                         
  -9   0   3       2157.04       2505.38        73.87 o                         
  -7   0   3          5.92         61.79        22.95 o                         
  -5   0   3       3406.17       3606.91        88.17 o                         
  -3   0   3       6231.10       7137.26       165.55 o                         
  -1   0   3       3353.75       3346.32       120.59 o                         
   1   0   3       3339.44       3410.38        83.87 o                         
   3   0   3      19955.11      18807.50       441.37 o                         
   5   0   3      54255.65      54221.57      1257.66 o                         
   7   0   3       1011.83       1193.31        49.29 o                         
   9   0   3       6056.73       6705.38       185.12 o                         
  11   0   3         77.01         83.64        20.59 o                         
  13   0   3        189.48        182.05        20.90 o                         
  15   0   3        561.82        620.92        34.17 o                         
  17   0   3        117.78         61.60        14.20 o                         
  19   0   3       1496.91       1660.88        47.21 o                         
  21   0   3        296.91        300.17        16.84 o                         
 -22   1   3        180.09        112.65        20.45 o                         
 -21   1   3         93.39         52.30         7.56 o                         
 -20   1   3         35.75          9.40         6.68 o                         
 -19   1   3         33.61         39.91         9.22 o                         
 -18   1   3        311.31        273.31        18.44 o                         
 -17   1   3       1568.53       1574.33        40.21 o                         
 -16   1   3         26.27         14.38         9.16 o                         
 -15   1   3       5872.97       5704.08        83.26 o                         
 -14   1   3        256.92        228.00        16.07 o                         
 -13   1   3       9881.41      10010.09       125.56 o                         
 -12   1   3       2127.04       1889.94        33.49 o                         
 -11   1   3        138.99        188.55        19.29 o                         
 -10   1   3        350.42        291.97        31.77 o                         
  -9   1   3        486.45        490.93        26.08 o                         
  -8   1   3       1402.88       1584.24        40.13 o                         
  -7   1   3       8359.50       8491.51       166.81 o                         
  -6   1   3       9411.54       9983.79       192.88 o                         
  -5   1   3       3390.42       3551.99        70.91 o                         
  -4   1   3       4618.52       5020.99       145.86 o                         
  -3   1   3       3311.56       3510.97        84.68 o                         
  -2   1   3        298.49        360.61        17.68 o                         
  -1   1   3       1534.61       1512.14        26.68 o                         
   0   1   3        123.03        120.94        11.43 o                         
   1   1   3        312.72        417.28        11.02 o                         
   2   1   3       1882.18       1756.87        34.47 o                         
   3   1   3        773.03        737.89        19.01 o                         
   4   1   3      92363.89      98795.58      1608.86 o                         
   5   1   3      38943.22      39962.92       657.70 o                         
   6   1   3      20054.12      20219.30       569.92 o                         
   7   1   3       1051.62        794.55        28.89 o                         
   8   1   3       5581.97       5601.52       109.12 o                         
   9   1   3       9633.88       8854.24       306.17 o                         
  10   1   3       2933.40       2544.96        95.89 o                         
  11   1   3       2579.07       2270.62        39.45 o                         
  12   1   3          3.32          9.48        10.01 o                         
  13   1   3        175.37        149.11        12.97 o                         
  14   1   3          5.36         16.17        10.59 o                         
  15   1   3       2029.72       2097.32        36.13 o                         
  16   1   3       1761.62       1964.10        37.06 o                         
  17   1   3         97.96         77.96        10.60 o                         
  18   1   3        391.18        430.40        21.91 o                         
  19   1   3       1150.97       1193.76        27.54 o                         
  20   1   3        108.54        114.73        12.77 o                         
  21   1   3        814.51        788.57        20.61 o                         
  22   1   3        704.75        659.16        18.99 o                         
 -22   2   3        579.22        489.49        36.40 o                         
 -21   2   3          0.31         -6.03         7.14 o                         
 -20   2   3        764.07        791.00        19.88 o                         
 -19   2   3         10.43          2.17         7.81 o                         
 -18   2   3        123.37         90.01        11.19 o                         
 -17   2   3       2678.15       2794.27        47.61 o                         
 -16   2   3        378.25        432.73        20.71 o                         
 -15   2   3       1513.77       1394.44        30.87 o                         
 -14   2   3        572.01        559.89        22.07 o                         
 -13   2   3          3.08         10.84         9.71 o                         
 -12   2   3       1641.55       1556.88        29.95 o                         
 -11   2   3       2253.47       2359.59        50.52 o                         
 -10   2   3         12.86         46.12        19.51 o                         
  -9   2   3       1352.11       1634.70       120.98 o                         
  -8   2   3        143.55        132.18        22.95 o                         
  -7   2   3       3404.04       3247.61        73.39 o                         
  -6   2   3        355.61        348.27        13.64 o                         
  -5   2   3       9461.28       9210.36       228.46 o                         
  -4   2   3      12064.51      12640.92       208.47 o                         
  -3   2   3       9940.20      10843.94       205.46 o                         
  -2   2   3       4196.65       4561.67        89.10 o                         
  -1   2   3       6419.42       6384.78       124.09 o                         
   0   2   3       1238.20       1160.82        23.08 o                         
   1   2   3        700.83        756.41        17.77 o                         
   2   2   3         20.11         13.93         5.61 o                         
   3   2   3       7009.81       6449.40       140.09 o                         
   4   2   3      12264.01      11074.20       194.22 o                         
   5   2   3       6386.12       6061.21       116.86 o                         
   6   2   3       1744.68       1825.26        42.71 o                         
   7   2   3       3313.61       4018.40        81.64 o                         
   8   2   3        378.18        349.76        36.20 o                         
   9   2   3        517.38        713.85        45.13 o                         
  10   2   3       3760.17       3633.48       122.36 o                         
  11   2   3         85.83         61.03        10.26 o                         
  12   2   3          0.26         -9.20         9.20 o                         
  13   2   3         23.05         21.40         8.94 o                         
  14   2   3        711.00        700.48        24.07 o                         
  15   2   3        141.25        137.93        12.55 o                         
  16   2   3       1345.05       1532.43        32.11 o                         
  17   2   3          3.07         -8.50         8.50 o                         
  18   2   3          1.62          6.22         9.54 o                         
  19   2   3       1120.00       1175.96        27.21 o                         
  20   2   3         85.88         80.34        11.32 o                         
  21   2   3          0.73          2.87         8.05 o                         
  22   2   3        129.83        135.13        13.73 o                         
 -22   3   3        427.74        442.29        24.22 o                         
 -21   3   3        110.01        147.11        12.37 o                         
 -20   3   3        833.21        891.84        23.58 o                         
 -19   3   3        100.33        107.95        16.59 o                         
 -18   3   3         47.13         45.69         8.79 o                         
 -17   3   3       2875.49       2936.09        50.03 o                         
 -16   3   3        540.76        596.64        23.10 o                         
 -15   3   3       2447.43       2424.96        43.21 o                         
 -14   3   3       1228.02       1205.71        37.11 o                         
 -13   3   3        157.89        214.09        16.67 o                         
 -12   3   3          1.16          5.19        10.11 o                         
 -11   3   3       5006.39       4779.99       107.63 o                         
 -10   3   3       4369.60       4725.45       132.31 o                         
  -9   3   3       3043.98       3100.57        72.81 o                         
  -8   3   3        544.94        372.77        22.02 o                         
  -7   3   3       3957.44       3565.83        76.19 o                         
  -6   3   3         17.39         10.44         5.31 o                         
  -5   3   3        307.13        317.59        12.60 o                         
  -4   3   3      10985.08      11572.93       192.56 o                         
  -3   3   3        272.57        430.98        16.56 o                         
  -2   3   3         28.89         16.14         4.41 o                         
  -1   3   3      10872.21      10350.98       199.64 o                         
   0   3   3       1105.57       1232.00        35.49 o                         
   1   3   3         25.70         17.93         3.70 o                         
   2   3   3       5981.10       5482.37        96.28 o                         
   3   3   3       2372.32       2639.82        51.30 o                         
   4   3   3       2369.86       2287.68        47.90 o                         
   5   3   3      15314.69      15431.39       301.51 o                         
   6   3   3      15331.28      15116.47       259.12 o                         
   7   3   3         63.81         11.87        11.62 o                         
   8   3   3      12020.22      12319.39       301.59 o                         
   9   3   3      35559.44      36755.48      1185.98 o                         
  10   3   3       1788.32       2017.35        91.82 o                         
  11   3   3       1576.70       1465.18        29.41 o                         
  12   3   3       4907.77       4888.76        71.37 o                         
  13   3   3       2326.78       2193.73        39.76 o                         
  14   3   3         45.91         48.57         9.67 o                         
  15   3   3        234.40        253.86        18.15 o                         
  16   3   3       4900.04       5435.66        79.62 o                         
  17   3   3        267.35        266.78        21.21 o                         
  18   3   3          3.07          9.85        11.31 o                         
  19   3   3          1.37         -0.50         7.76 o                         
  20   3   3          1.31         -8.43         8.43 o                         
  21   3   3        197.97        204.27        16.75 o                         
  22   3   3        617.32        611.73        20.73 o                         
 -22   4   3        201.24        216.18        19.63 o                         
 -21   4   3        139.49         93.15        11.26 o                         
 -20   4   3        297.28        253.34        15.90 o                         
 -19   4   3        100.41         40.48         9.07 o                         
 -18   4   3         53.71         60.41         8.55 o                         
 -17   4   3         12.36         22.09         8.30 o                         
 -16   4   3        213.40        219.28        18.14 o                         
 -15   4   3        200.30        242.33        17.92 o                         
 -14   4   3       1657.26       1670.74        40.31 o                         
 -13   4   3       1015.23       1065.92        26.89 o                         
 -12   4   3        547.45        552.97        21.78 o                         
 -11   4   3          9.15         36.80        11.28 o                         
 -10   4   3       8787.98       8579.01       233.66 o                         
  -9   4   3        783.39        719.74        35.86 o                         
  -8   4   3      27286.95      29781.29       569.63 o                         
  -7   4   3       3360.33       3866.95        83.56 o                         
  -6   4   3       2182.14       1997.63        41.21 o                         
  -5   4   3       6091.71       5442.26       110.08 o                         
  -4   4   3       2027.25       1855.24        37.13 o                         
  -3   4   3        511.74        611.77        33.59 o                         
  -2   4   3         44.57         18.24         5.51 o                         
  -1   4   3       2141.97       2006.04        38.85 o                         
   0   4   3         15.90         22.94        12.07 o                         
   1   4   3      23337.75      23500.30       448.50 o                         
   2   4   3      78822.23      82405.17      1343.51 o                         
   3   4   3      19498.70      18399.12       347.99 o                         
   4   4   3       3053.79       2803.79        56.88 o                         
   5   4   3       2438.79       2568.08        54.32 o                         
   6   4   3       1430.23       1300.78        42.57 o                         
   7   4   3        979.43       1100.39        37.12 o                         
   8   4   3        451.07        319.37        33.34 o                         
   9   4   3       3213.92       3835.14       122.74 o                         
  10   4   3       6851.38       6604.05       102.32 o                         
  11   4   3       6072.48       5789.33        84.24 o                         
  12   4   3       5447.55       5250.57        81.45 o                         
  13   4   3       2132.86       2240.27        42.74 o                         
  14   4   3        865.24        883.77        25.70 o                         
  15   4   3         86.04        105.34        11.66 o                         
  16   4   3        720.63        825.85        27.24 o                         
  17   4   3         78.50         62.37        10.22 o                         
  18   4   3       1826.88       1794.29        46.33 o                         
  19   4   3          8.21         21.57         8.30 o                         
  20   4   3        540.00        519.04        18.44 o                         
  21   4   3        116.31        137.97        16.51 o                         
  22   4   3          9.01         -0.12        15.01 o                         
 -22   5   3         17.76         11.96         6.21 o                         
 -21   5   3          6.79         -8.50         8.50 o                         
 -20   5   3          1.24         10.91         7.93 o                         
 -19   5   3        567.68        639.68        22.28 o                         
 -18   5   3         98.31        154.03        19.06 o                         
 -17   5   3         94.59         48.83         8.86 o                         
 -16   5   3        247.03        278.58        17.47 o                         
 -15   5   3       1035.56        936.82        25.83 o                         
 -14   5   3         45.83         42.87        10.06 o                         
 -13   5   3         45.31         35.37        10.54 o                         
 -12   5   3       3674.68       3338.31        53.48 o                         
 -11   5   3       2158.86       1742.80        40.01 o                         
 -10   5   3       1989.42       1844.04        96.23 o                         
  -9   5   3       1155.54       1221.49        92.06 o                         
  -8   5   3          2.19         23.94        12.61 o                         
  -7   5   3       1936.77       1890.29        43.48 o                         
  -6   5   3         53.83         88.46        12.70 o                         
  -5   5   3       5400.48       5565.22       100.47 o                         
  -4   5   3       7753.79       7513.32       130.33 o                         
  -3   5   3       3315.99       3512.39        93.00 o                         
  -2   5   3        852.03        745.23        30.17 o                         
  -1   5   3       1574.57       1360.47        30.08 o                         
   0   5   3       1432.61       1237.37        32.71 o                         
   1   5   3      17155.66      15325.16       930.57 o                         
   2   5   3        530.81        491.16        28.39 o                         
   3   5   3      12226.79      12152.58       240.22 o                         
   4   5   3       4704.86       4668.29       197.80 o                         
   5   5   3       2377.94       2270.89        51.60 o                         
   6   5   3       3381.95       2722.40       126.86 o                         
   7   5   3        179.32        316.52        47.92 o                         
   8   5   3         36.34         -6.23        20.14 o                         
   9   5   3      15706.91      16209.57       407.06 o                         
  10   5   3        368.91        426.20        31.21 o                         
  11   5   3        281.16        275.40        22.36 o                         
  12   5   3       6780.83       6841.49       102.79 o                         
  13   5   3       8445.11       8101.03       182.64 o                         
  14   5   3       1375.99       1364.31        31.59 o                         
  15   5   3        227.64        213.68        19.31 o                         
  16   5   3        489.58        540.39        22.48 o                         
  17   5   3       1275.11       1228.82        30.00 o                         
  18   5   3          2.25          1.49         8.06 o                         
  19   5   3        192.72        191.95        15.53 o                         
  20   5   3       1523.92       1422.78        30.79 o                         
  21   5   3        420.18        487.66        17.62 o                         
 -22   6   3         47.61         22.08        12.23 o                         
 -21   6   3         58.65         77.60        16.54 o                         
 -20   6   3        564.13        507.94        19.92 o                         
 -19   6   3        863.44        823.59        26.69 o                         
 -18   6   3        962.57       1069.93        30.75 o                         
 -17   6   3        526.53        482.22        21.49 o                         
 -16   6   3        651.82        575.95        22.26 o                         
 -15   6   3       1067.10       1127.04        26.90 o                         
 -14   6   3       1526.53       1487.99        31.01 o                         
 -13   6   3         66.74         50.43        10.44 o                         
 -12   6   3        693.61        761.60        22.83 o                         
 -11   6   3       6417.63       6202.51       102.25 o                         
 -10   6   3        297.87        288.68        26.72 o                         
  -9   6   3        105.75         80.37        33.55 o                         
  -8   6   3        339.91        309.56        30.98 o                         
  -7   6   3       1649.17       1669.33        56.23 o                         
  -6   6   3        896.79       1003.93        31.21 o                         
  -5   6   3      28955.57      29676.82       492.62 o                         
  -4   6   3        372.78        303.66        20.43 o                         
  -3   6   3        469.55        591.33        29.68 o                         
  -2   6   3        121.81        118.69        17.82 o                         
  -1   6   3      10751.69      11257.17       197.69 o                         
   0   6   3        564.19        435.03        21.94 o                         
   1   6   3       4825.52       4719.05       131.08 o                         
   2   6   3       3422.54       3013.17        70.16 o                         
   3   6   3        126.64         82.22        15.16 o                         
   4   6   3        172.83        181.06        23.92 o                         
   5   6   3       1193.19       1294.45        47.05 o                         
   6   6   3         81.57        103.05        16.38 o                         
   7   6   3        824.21        739.90        43.18 o                         
   8   6   3          7.89         -4.24        27.90 o                         
   9   6   3        585.04        478.73        27.48 o                         
  10   6   3        216.77        149.11        15.64 o                         
  11   6   3       1038.52       1031.18        28.24 o                         
  12   6   3       1200.58       1203.72        30.06 o                         
  13   6   3        813.29        813.32        27.56 o                         
  14   6   3       4720.00       4950.31        79.14 o                         
  15   6   3         10.00         -2.29         9.05 o                         
  16   6   3        924.02        930.43        26.70 o                         
  17   6   3        414.44        425.52        22.76 o                         
  18   6   3        391.84        459.60        18.83 o                         
  19   6   3         22.87         14.12         7.52 o                         
  20   6   3        246.60        200.18        15.65 o                         
  21   6   3         12.22         13.28         7.11 o                         
 -21   7   3        214.92        211.59        16.31 o                         
 -20   7   3        427.72        432.09        24.67 o                         
 -19   7   3       1384.73       1305.32        28.51 o                         
 -18   7   3          7.49          2.19         8.85 o                         
 -17   7   3          9.29         11.66        14.61 o                         
 -16   7   3       1727.64       2036.32        41.29 o                         
 -15   7   3       4454.76       4440.90        73.37 o                         
 -14   7   3        151.33        172.07        18.06 o                         
 -13   7   3        290.93        230.75        18.30 o                         
 -12   7   3       1129.74       1212.26        29.08 o                         
 -11   7   3        563.20        534.34        35.15 o                         
 -10   7   3        119.75        108.42        14.97 o                         
  -9   7   3        400.07        734.76       111.27 o                         
  -8   7   3        576.26        686.01        41.13 o                         
  -7   7   3        547.29        633.84        24.62 o                         
  -6   7   3          3.77         16.28        17.33 o                         
  -5   7   3       5869.61       5725.19       125.86 o                         
  -4   7   3      23344.17      24675.53       528.96 o                         
  -3   7   3        216.73        142.80        20.70 o                         
  -2   7   3       1817.56       2035.76        82.38 o                         
  -1   7   3        241.20        262.29        19.93 o                         
   0   7   3        200.65        233.99        16.88 o                         
   1   7   3       1605.63       1818.68        43.15 o                         
   2   7   3       5125.63       4494.69        87.36 o                         
   3   7   3      14418.66      15006.46       365.89 o                         
   4   7   3       5429.43       5657.67       128.68 o                         
   5   7   3       7285.21       9152.23       173.01 o                         
   6   7   3         41.62         48.00        15.33 o                         
   7   7   3        268.22        219.64        53.54 o                         
   8   7   3          4.47         36.39        34.78 o                         
   9   7   3       1341.29       1230.63        33.80 o                         
  10   7   3         85.74        115.08        11.77 o                         
  11   7   3         56.12         53.61        11.26 o                         
  12   7   3         17.22          8.04        11.50 o                         
  13   7   3       1466.46       1452.52        31.50 o                         
  14   7   3       3641.40       3861.09        65.02 o                         
  15   7   3        287.89        320.62        26.56 o                         
  16   7   3        691.50        809.90        24.54 o                         
  17   7   3        158.19        188.54        18.79 o                         
  18   7   3       1737.38       1808.33        35.89 o                         
  19   7   3         41.92         14.63         6.97 o                         
  20   7   3        705.77        788.61        35.56 o                         
  21   7   3        605.44        579.67        44.99 o                         
 -21   8   3          3.21         -8.74         8.88 o                         
 -20   8   3         17.59         18.91         7.83 o                         
 -19   8   3        168.38        170.96        15.90 o                         
 -18   8   3        268.09        217.03        17.58 o                         
 -17   8   3         55.69         66.78        16.56 o                         
 -16   8   3       1663.26       1629.99        36.79 o                         
 -15   8   3       3861.27       4061.85        80.60 o                         
 -14   8   3          3.39         12.88        13.82 o                         
 -13   8   3        517.66        547.19        24.43 o                         
 -12   8   3      10177.79       9697.63       154.67 o                         
 -11   8   3       9169.64       9072.06       157.82 o                         
 -10   8   3       2046.34       1920.00        43.09 o                         
  -9   8   3          4.04         10.90        16.57 o                         
  -8   8   3          7.22         -6.00        18.83 o                         
  -7   8   3          2.77         -3.40        13.94 o                         
  -6   8   3       2248.81       2239.11        61.71 o                         
  -5   8   3        275.17        194.06        21.53 o                         
  -4   8   3       7193.97       7302.86       163.29 o                         
  -3   8   3       6707.51       6599.36       139.85 o                         
  -2   8   3        243.15        154.61        15.70 o                         
  -1   8   3       3515.36       3551.35        62.62 o                         
   0   8   3       3091.26       2468.67        48.97 o                         
   1   8   3       3953.10       3754.20        60.78 o                         
   2   8   3      10494.96       9940.58       151.29 o                         
   3   8   3       2359.32       2296.63        42.66 o                         
   4   8   3      20146.46      20291.97       561.83 o                         
   5   8   3      31503.88      32611.60       935.49 o                         
   6   8   3          1.29         74.37        25.44 o                         
   7   8   3       3403.46       2646.84        76.42 o                         
   8   8   3        285.46        302.67        24.22 o                         
   9   8   3       2768.15       2669.47        53.07 o                         
  10   8   3       1299.71       1405.82        44.76 o                         
  11   8   3        427.74        469.58        22.94 o                         
  12   8   3        144.70        139.35        18.14 o                         
  13   8   3          8.25          9.35         9.85 o                         
  14   8   3         44.76         50.47        12.06 o                         
  15   8   3       2059.48       2174.80        71.35 o                         
  16   8   3        731.04        816.54        26.88 o                         
  17   8   3       1508.79       1538.65        35.75 o                         
  18   8   3       1488.66       1466.84        32.67 o                         
  19   8   3         15.12          5.04         6.77 o                         
  20   8   3        326.90        322.10        18.10 o                         
  21   8   3        134.16        146.62        22.96 o                         
 -21   9   3        188.28        168.34        17.35 o                         
 -20   9   3        504.70        455.80        25.26 o                         
 -19   9   3        983.19       1092.80        23.64 o                         
 -18   9   3        246.81        235.56        20.91 o                         
 -17   9   3          2.87         15.64         9.57 o                         
 -16   9   3        334.67        363.51        20.94 o                         
 -15   9   3         26.30         17.44        10.52 o                         
 -14   9   3         91.78         93.06        14.23 o                         
 -13   9   3          0.26         15.86        11.45 o                         
 -12   9   3        667.87        643.31        28.03 o                         
 -11   9   3       1214.46       1160.44        33.44 o                         
 -10   9   3        159.29        116.97        14.36 o                         
  -9   9   3        141.31        127.00        17.89 o                         
  -8   9   3        574.47        567.74        23.86 o                         
  -7   9   3        126.86        195.74        97.99 o                         
  -6   9   3          2.19         -8.18        24.81 o                         
  -5   9   3         98.18         77.37        20.11 o                         
  -4   9   3         72.30         95.56        18.71 o                         
  -3   9   3        678.09        461.60        36.23 o                         
  -2   9   3        438.86        393.24        26.47 o                         
  -1   9   3      15669.38      16336.81       290.15 o                         
   0   9   3       1157.88        993.82        45.97 o                         
   1   9   3       3216.63       2723.30        49.43 o                         
   2   9   3        796.92        559.85        21.19 o                         
   3   9   3         74.10        101.25        13.20 o                         
   4   9   3         53.38         82.18        45.13 o                         
   5   9   3       3254.34       3499.36       145.93 o                         
   6   9   3      10145.20      10364.85       220.01 o                         
   7   9   3        402.48        325.70        20.86 o                         
   8   9   3        262.48        285.62        22.16 o                         
   9   9   3          0.93         18.26        14.09 o                         
  10   9   3          3.72         -1.05        10.85 o                         
  11   9   3       1003.22        979.41        32.26 o                         
  12   9   3        169.68        197.53        18.03 o                         
  13   9   3         41.57         41.78        12.71 o                         
  14   9   3        112.41         76.06        15.70 o                         
  15   9   3        613.23        641.14        25.96 o                         
  16   9   3        181.90        223.36        19.73 o                         
  17   9   3       1587.95       1538.85        31.21 o                         
  18   9   3       1737.59       1554.57        42.86 o                         
  19   9   3        661.09        721.12        19.66 o                         
  20   9   3        162.91        164.61        16.14 o                         
 -20  10   3          3.87          7.23         9.68 o                         
 -19  10   3         77.90         66.25         8.73 o                         
 -18  10   3       1211.35       1141.07        25.10 o                         
 -17  10   3         61.52         78.68        16.20 o                         
 -16  10   3        107.11         95.93        12.76 o                         
 -15  10   3         34.92         22.24        25.00 o                         
 -14  10   3        173.72        159.58        22.53 o                         
 -13  10   3          1.78          4.83        11.09 o                         
 -12  10   3       3706.44       3746.29        69.75 o                         
 -11  10   3        808.59        822.78        33.20 o                         
 -10  10   3        355.53        389.89        26.51 o                         
  -9  10   3       6753.51       6502.31       106.96 o                         
  -8  10   3       1730.34       1526.30        33.46 o                         
  -7  10   3      11398.07      11002.65       190.38 o                         
  -6  10   3         38.40         16.34        14.01 o                         
  -5  10   3       2803.25       2692.75        80.73 o                         
  -4  10   3       1270.67       1332.57        78.96 o                         
  -3  10   3       4403.35       4269.40       128.98 o                         
  -2  10   3        225.22         73.98        17.34 o                         
  -1  10   3        128.28         62.11        12.25 o                         
   0  10   3         19.16         23.36        10.65 o                         
   1  10   3       2593.28       2734.34        67.10 o                         
   2  10   3       7109.56       6941.09       129.09 o                         
   3  10   3       3094.04       2834.30        75.65 o                         
   4  10   3      11332.32      11288.81       235.93 o                         
   5  10   3         72.23        151.34        17.08 o                         
   6  10   3        199.19        178.83        23.96 o                         
   7  10   3        594.51        564.58        22.67 o                         
   8  10   3       1027.10       1162.69        37.45 o                         
   9  10   3        822.89        769.98        28.29 o                         
  10  10   3         68.77         61.79        28.25 o                         
  11  10   3       1658.33       1781.79        43.95 o                         
  12  10   3       1766.66       1796.23        41.23 o                         
  13  10   3         19.44         27.55         9.68 o                         
  14  10   3        691.98        721.13        25.14 o                         
  15  10   3        109.79        109.97        16.72 o                         
  16  10   3       2026.26       2013.79        39.42 o                         
  17  10   3        253.15        244.19        18.29 o                         
  18  10   3         10.64          5.76         7.46 o                         
  19  10   3        277.79        289.00        14.86 o                         
  20  10   3        177.29        203.55        31.79 o                         
 -20  11   3         49.81         79.45        24.72 o                         
 -19  11   3        882.24        926.79        35.15 o                         
 -18  11   3         69.61         47.47         8.39 o                         
 -17  11   3        537.34        454.70        18.31 o                         
 -16  11   3        650.98        649.19        21.84 o                         
 -15  11   3       1978.96       2300.18        46.53 o                         
 -14  11   3        606.93        626.80        23.50 o                         
 -13  11   3       1231.94       1236.48        32.12 o                         
 -12  11   3       1152.36       1000.85        29.52 o                         
 -11  11   3          1.78          1.22        10.74 o                         
 -10  11   3       1431.45       1460.84        37.14 o                         
  -9  11   3        279.89        295.85        18.13 o                         
  -8  11   3       4197.34       4093.79        64.94 o                         
  -7  11   3        265.28        259.26        22.64 o                         
  -6  11   3        144.75        113.31        13.30 o                         
  -5  11   3        135.24        156.57        17.31 o                         
  -4  11   3        623.09        772.36        31.65 o                         
  -3  11   3       6048.94       6062.98       164.50 o                         
  -2  11   3         20.17         -3.37        26.48 o                         
  -1  11   3         15.10        -15.89        47.66 o                         
   0  11   3          4.86         20.45        27.36 o                         
   1  11   3          1.28        -12.36        49.43 o                         
   2  11   3       2249.02       2354.55        95.69 o                         
   3  11   3        136.73        145.28        22.54 o                         
   4  11   3       6070.76       5523.25       101.20 o                         
   5  11   3        436.43        413.26        21.29 o                         
   6  11   3       1202.47       1200.40        30.90 o                         
   7  11   3       1957.93       2082.22        43.17 o                         
   8  11   3        290.54        237.95        29.45 o                         
   9  11   3        357.50        311.09        37.43 o                         
  10  11   3        496.31        539.87        24.63 o                         
  11  11   3       1163.34       1138.16        31.12 o                         
  12  11   3         74.43         70.57        12.53 o                         
  13  11   3       3323.60       3517.38        64.89 o                         
  14  11   3       1501.55       1555.05        37.19 o                         
  15  11   3        396.47        395.45        20.83 o                         
  16  11   3         46.78         30.25         8.37 o                         
  17  11   3        137.46        169.86        14.67 o                         
  18  11   3        253.55        291.60        15.05 o                         
  19  11   3         96.46        129.13        12.00 o                         
 -19  12   3        186.20        166.71        14.38 o                         
 -18  12   3         63.19         47.38         7.67 o                         
 -17  12   3          1.31         -3.96         7.77 o                         
 -16  12   3        924.77       1006.05        25.94 o                         
 -15  12   3        313.50        360.28        18.60 o                         
 -14  12   3        955.64        932.46        28.92 o                         
 -13  12   3       1857.08       1829.63        40.18 o                         
 -12  12   3       1488.16       1591.14        37.20 o                         
 -11  12   3         16.47         -2.71        18.97 o                         
 -10  12   3       1071.22       1008.59        29.79 o                         
  -9  12   3        768.80        663.41        29.20 o                         
  -8  12   3       3770.32       3971.05        63.69 o                         
  -7  12   3         59.34         74.69        11.58 o                         
  -6  12   3        716.22        715.93        24.19 o                         
  -5  12   3       1004.71        964.89        27.27 o                         
  -4  12   3        771.76        834.43        26.20 o                         
  -3  12   3        382.23        364.32        34.67 o                         
  -2  12   3        280.19        327.51        25.23 o                         
  -1  12   3        829.14        817.53        28.03 o                         
   0  12   3          8.38          1.26        10.14 o                         
   1  12   3        649.89        502.72        29.01 o                         
   2  12   3        604.90        575.83        30.35 o                         
   3  12   3        161.97        185.13        18.38 o                         
   4  12   3         38.66        110.49        16.89 o                         
   5  12   3       7612.28       7795.87       139.00 o                         
   6  12   3       8902.48       9035.11       203.53 o                         
   7  12   3       2740.25       2664.62        51.75 o                         
   8  12   3         25.26         14.91        13.25 o                         
   9  12   3         51.11         26.25        11.05 o                         
  10  12   3          4.94         -0.63        10.54 o                         
  11  12   3         47.37         93.59        12.95 o                         
  12  12   3       1014.60       1052.58        31.52 o                         
  13  12   3       2149.39       2246.69        46.38 o                         
  14  12   3        605.12        751.46        27.79 o                         
  15  12   3        759.57        786.81        26.37 o                         
  16  12   3        154.73        183.20        15.38 o                         
  17  12   3         15.71          8.08         7.64 o                         
  18  12   3        141.01        119.71        12.58 o                         
  19  12   3         18.83         38.84        14.56 o                         
 -18  13   3          0.01         -7.61         7.65 o                         
 -17  13   3        916.29        945.11        22.95 o                         
 -16  13   3        200.39        154.49        15.41 o                         
 -15  13   3       4072.39       4319.07        73.58 o                         
 -14  13   3         57.07         61.58        10.42 o                         
 -13  13   3        873.79        866.25        25.82 o                         
 -12  13   3        114.89        193.21        17.29 o                         
 -11  13   3       1164.14       1114.50        30.82 o                         
 -10  13   3       7599.75       7642.95       137.99 o                         
  -9  13   3         26.63         28.61        10.24 o                         
  -8  13   3        152.34        157.93        17.20 o                         
  -7  13   3       2799.05       2744.94        87.52 o                         
  -6  13   3         17.06         13.56        10.19 o                         
  -5  13   3        793.52        918.08        26.44 o                         
  -4  13   3       1909.34       1907.70        51.35 o                         
  -3  13   3         19.64         24.15        10.13 o                         
  -2  13   3        213.48        164.68        20.49 o                         
  -1  13   3         89.78         56.57        11.65 o                         
   0  13   3       3557.81       3616.65        71.36 o                         
   1  13   3       2964.57       2987.62        71.98 o                         
   2  13   3        517.00        501.70        22.66 o                         
   3  13   3         22.18         20.71        10.32 o                         
   4  13   3       4090.29       3943.73        77.56 o                         
   5  13   3          2.07          5.01        10.30 o                         
   6  13   3       3051.49       3120.73        63.98 o                         
   7  13   3        176.62        191.05        23.81 o                         
   8  13   3          7.06          2.06        10.56 o                         
   9  13   3       2326.22       2224.12        51.26 o                         
  10  13   3       2520.23       2565.33        56.89 o                         
  11  13   3         23.21         32.80        10.43 o                         
  12  13   3        849.28        976.80        31.14 o                         
  13  13   3        209.51        193.99        19.12 o                         
  14  13   3        401.34        367.51        23.66 o                         
  15  13   3          1.89          3.88         8.31 o                         
  16  13   3          5.10          3.66         7.61 o                         
  17  13   3        366.53        403.79        20.85 o                         
  18  13   3         33.14         47.77        13.76 o                         
 -18  14   3         64.51         32.22        14.37 o                         
 -17  14   3        337.66        325.17        22.94 o                         
 -16  14   3         11.62         19.28         8.14 o                         
 -15  14   3         56.95         40.51         8.47 o                         
 -14  14   3       1037.32        940.16        25.79 o                         
 -13  14   3         59.62         23.91        13.25 o                         
 -12  14   3         38.40         31.47        10.12 o                         
 -11  14   3        733.71        705.76        26.41 o                         
 -10  14   3        782.91        751.52        30.86 o                         
  -9  14   3         26.09          9.37        12.49 o                         
  -8  14   3        288.28        229.17        18.06 o                         
  -7  14   3       2214.70       2219.17        41.27 o                         
  -6  14   3       2693.48       2605.88        55.99 o                         
  -5  14   3       1743.63       1779.86        73.07 o                         
  -4  14   3       4062.84       4056.64        70.91 o                         
  -3  14   3       1822.68       1749.34        38.27 o                         
  -2  14   3       3940.05       3957.01        70.21 o                         
  -1  14   3         60.45         64.78        11.49 o                         
   0  14   3       1035.80        961.30        30.03 o                         
   1  14   3         14.91         39.78        10.54 o                         
   2  14   3        214.47        268.47        20.06 o                         
   3  14   3          8.73         18.54        15.60 o                         
   4  14   3        435.05        403.96        25.27 o                         
   5  14   3        759.39        769.23        26.43 o                         
   6  14   3       4232.71       4248.10        95.57 o                         
   7  14   3        409.11        457.71        25.63 o                         
   8  14   3       2049.37       2114.64        45.00 o                         
   9  14   3        781.65        808.69        28.52 o                         
  10  14   3        263.38        272.04        20.57 o                         
  11  14   3        129.81        213.37        23.01 o                         
  12  14   3        886.78        960.73        31.35 o                         
  13  14   3         65.73         73.03        23.15 o                         
  14  14   3         95.98         86.72        13.25 o                         
  15  14   3        385.76        348.00        18.16 o                         
  16  14   3         23.92         14.40         8.22 o                         
  17  14   3        116.04        131.29        16.51 o                         
  18  14   3         55.49         79.29        12.15 o                         
 -17  15   3          0.19          8.51        22.39 o                         
 -16  15   3          4.46          6.18         7.94 o                         
 -15  15   3       1127.07       1167.92        28.27 o                         
 -14  15   3        146.68        212.24        29.56 o                         
 -13  15   3        723.78        751.11        24.26 o                         
 -12  15   3         88.36        110.07        14.71 o                         
 -11  15   3        176.09        162.68        18.62 o                         
 -10  15   3        517.30        464.38        22.84 o                         
  -9  15   3         24.19         17.14        10.27 o                         
  -8  15   3        771.85        835.69        26.55 o                         
  -7  15   3        515.74        530.15        21.16 o                         
  -6  15   3       1688.30       1700.57        34.49 o                         
  -5  15   3        483.33        484.94        22.33 o                         
  -4  15   3       3879.18       4003.09        70.40 o                         
  -3  15   3          5.82         12.45        10.11 o                         
  -2  15   3         96.96        120.07        15.89 o                         
  -1  15   3        397.87        438.61        21.13 o                         
   0  15   3       5153.26       5619.59       105.62 o                         
   1  15   3        943.98       1019.03        30.91 o                         
   2  15   3       1287.65       1213.80        33.94 o                         
   3  15   3        421.44        388.23        21.35 o                         
   4  15   3       1754.04       1674.45        41.44 o                         
   5  15   3       1310.45       1496.75        45.42 o                         
   6  15   3          0.82          4.37        11.14 o                         
   7  15   3        281.72        340.79        26.00 o                         
   8  15   3       4016.66       4392.78        86.39 o                         
   9  15   3        322.77        338.90        21.99 o                         
  10  15   3        759.16        890.50        30.67 o                         
  11  15   3        135.28         89.36        25.60 o                         
  12  15   3        215.11        216.56        23.96 o                         
  13  15   3         27.91         15.03         8.31 o                         
  14  15   3          0.05         19.18         8.48 o                         
  15  15   3         26.71          0.93         7.52 o                         
  16  15   3         84.03         89.18        11.04 o                         
  17  15   3        326.27        296.91        16.83 o                         
 -16  16   3        118.84        178.33        32.05 o                         
 -15  16   3         18.83         36.69        10.49 o                         
 -14  16   3        272.85        269.83        16.06 o                         
 -13  16   3         10.19          8.75         8.52 o                         
 -12  16   3         41.35         50.47        14.27 o                         
 -11  16   3         43.78         39.68        10.19 o                         
 -10  16   3        880.65        883.11        44.84 o                         
  -9  16   3        448.75        405.04        25.91 o                         
  -8  16   3         28.36         42.08        11.50 o                         
  -7  16   3          0.07          2.00         9.91 o                         
  -6  16   3       1674.29       1614.01        33.41 o                         
  -5  16   3         36.46         63.13        15.54 o                         
  -4  16   3        571.12        549.29        28.45 o                         
  -3  16   3        619.20        625.29        24.90 o                         
  -2  16   3        186.73        232.41        18.85 o                         
  -1  16   3       5456.84       5476.41       103.45 o                         
   0  16   3       2807.78       2792.93        59.73 o                         
   1  16   3      11506.26      12220.11       212.65 o                         
   2  16   3       4281.75       4464.87        99.78 o                         
   3  16   3        213.06        234.63        19.90 o                         
   4  16   3        221.27        222.98        22.03 o                         
   5  16   3        383.19        417.27        26.41 o                         
   6  16   3       1553.50       1625.50        47.21 o                         
   7  16   3        178.19        240.10        19.64 o                         
   8  16   3       1058.75        913.82        37.73 o                         
   9  16   3       1071.40       1187.66        37.38 o                         
  10  16   3        193.76        209.16        30.90 o                         
  11  16   3        223.36        205.21        18.81 o                         
  12  16   3          8.89         16.43         8.45 o                         
  13  16   3         56.97         59.98        10.39 o                         
  14  16   3        261.60        241.89        18.30 o                         
  15  16   3         33.27         32.49         8.08 o                         
  16  16   3        449.77        462.43        30.92 o                         
 -15  17   3        126.50        158.23        20.57 o                         
 -14  17   3        414.21        443.96        20.62 o                         
 -13  17   3         49.64         45.13        10.48 o                         
 -12  17   3         38.37         28.22         8.52 o                         
 -11  17   3       1502.55       1605.58        36.87 o                         
 -10  17   3         13.03         26.40         9.59 o                         
  -9  17   3        714.63        776.39        26.29 o                         
  -8  17   3         27.09         18.12         9.42 o                         
  -7  17   3         39.60         41.33         9.54 o                         
  -6  17   3        153.88        175.46        18.13 o                         
  -5  17   3        139.88        111.63        24.23 o                         
  -4  17   3         22.19         26.31         8.89 o                         
  -3  17   3          8.16          8.83        10.05 o                         
  -2  17   3         63.39         79.63        12.59 o                         
  -1  17   3        142.88        157.74        18.90 o                         
   0  17   3        385.13        425.76        22.41 o                         
   1  17   3        246.87        260.36        20.16 o                         
   2  17   3       1291.83       1385.40        41.45 o                         
   3  17   3         15.85         23.83        11.29 o                         
   4  17   3          0.21         18.48        13.51 o                         
   5  17   3       1510.75       1596.39        40.30 o                         
   6  17   3        171.43        175.68        18.52 o                         
   7  17   3         17.89         18.46         9.25 o                         
   8  17   3       2547.35       2620.55        58.02 o                         
   9  17   3         84.03        101.97        17.99 o                         
  10  17   3          7.34          9.13         9.06 o                         
  11  17   3         59.74         33.05         8.79 o                         
  12  17   3         19.19         14.87         8.03 o                         
  13  17   3        485.78        487.31        18.97 o                         
  14  17   3        239.04        267.54        14.93 o                         
  15  17   3        694.00        679.42        25.00 o                         
 -14  18   3         12.23         -7.06        11.23 o                         
 -13  18   3        165.01        142.89        20.36 o                         
 -12  18   3        401.02        391.16        26.26 o                         
 -11  18   3          2.52         -8.00         8.65 o                         
 -10  18   3        404.87        347.23        24.73 o                         
  -9  18   3         50.30         48.67         9.55 o                         
  -8  18   3        206.63        132.41        15.60 o                         
  -7  18   3       1009.14       1068.87        28.41 o                         
  -6  18   3        356.79        389.42        20.06 o                         
  -5  18   3         73.58         54.14        17.12 o                         
  -4  18   3         51.43         48.75         9.81 o                         
  -3  18   3        102.34        133.89        24.07 o                         
  -2  18   3       1583.18       1605.49        42.84 o                         
  -1  18   3         10.60         11.77        11.21 o                         
   0  18   3        739.45        927.48        32.29 o                         
   1  18   3       1361.93       1231.79        38.39 o                         
   2  18   3        220.20        221.94        21.01 o                         
   3  18   3        862.43        936.93        29.44 o                         
   4  18   3        805.72        847.02        27.25 o                         
   5  18   3        514.81        575.47        28.71 o                         
   6  18   3        490.17        478.02        22.09 o                         
   7  18   3         81.41         70.46        12.15 o                         
   8  18   3          6.55          8.46        11.56 o                         
   9  18   3         14.29          1.09         8.45 o                         
  10  18   3        644.86        670.59        26.39 o                         
  11  18   3         67.25         66.06        11.13 o                         
  12  18   3         14.81         10.73         7.66 o                         
  13  18   3          1.21         -6.99         6.99 o                         
  14  18   3         47.04         28.57        20.47 o                         
 -13  19   3          4.95         -5.09        11.47 o                         
 -12  19   3        125.24        128.31        20.25 o                         
 -11  19   3        717.63        689.24        23.42 o                         
 -10  19   3         59.17         96.00        15.24 o                         
  -9  19   3       2696.72       2793.17        73.90 o                         
  -8  19   3         46.11         40.42         9.08 o                         
  -7  19   3        216.26        196.33        17.39 o                         
  -6  19   3          3.09          8.38         9.12 o                         
  -5  19   3        155.36        174.80        35.79 o                         
  -4  19   3         25.72         15.65         9.93 o                         
  -3  19   3         36.11         25.32        14.29 o                         
  -2  19   3          0.83          4.09         9.02 o                         
  -1  19   3         31.27         15.23        12.23 o                         
   0  19   3        193.61        166.57        17.56 o                         
   1  19   3         29.84          6.58         9.55 o                         
   2  19   3          1.61        -10.50        10.50 o                         
   3  19   3          0.39         12.27        10.84 o                         
   4  19   3        832.73        809.97        27.59 o                         
   5  19   3         20.21         10.95        13.50 o                         
   6  19   3       1642.55       1743.02        37.02 o                         
   7  19   3        870.84        831.93        26.53 o                         
   8  19   3        827.23        799.36        27.12 o                         
   9  19   3        824.82        892.25        28.22 o                         
  10  19   3        231.92        241.00        17.51 o                         
  11  19   3          2.78         20.20        23.90 o                         
  12  19   3         32.56         27.01        15.89 o                         
  13  19   3        282.43        331.39        25.61 o                         
 -12  20   3         19.97         12.36        14.12 o                         
 -11  20   3        146.28        162.62        17.66 o                         
 -10  20   3        216.12        238.61        24.06 o                         
  -9  20   3         25.36          3.66        16.67 o                         
  -8  20   3        308.79        364.56        19.88 o                         
  -7  20   3        109.11        136.30        17.80 o                         
  -6  20   3        717.14        649.02        27.38 o                         
  -5  20   3          4.44          4.17         9.17 o                         
  -4  20   3         32.63         44.87         8.85 o                         
  -3  20   3         64.13         45.32         9.82 o                         
  -2  20   3          3.03          4.78         8.85 o                         
  -1  20   3        454.88        501.03        20.54 o                         
   0  20   3          4.61         17.96         8.76 o                         
   1  20   3         12.11         19.23         8.52 o                         
   2  20   3          2.56          8.24         8.52 o                         
   3  20   3        476.38        480.32        22.44 o                         
   4  20   3        138.67        137.21        20.09 o                         
   5  20   3         59.65         70.00        11.38 o                         
   6  20   3          0.29         -7.51         7.51 o                         
   7  20   3        100.35        109.45        14.51 o                         
   8  20   3        127.99        122.01        16.51 o                         
   9  20   3          2.81         -0.07         6.99 o                         
  10  20   3          0.92          8.27        10.53 o                         
  11  20   3        170.98        143.74        12.24 o                         
  12  20   3         30.51         35.73        25.60 o                         
 -10  21   3        553.46        613.38        23.74 o                         
  -9  21   3         89.55        118.15        33.55 o                         
  -8  21   3         10.59         26.59         9.75 o                         
  -7  21   3         92.52         48.61        19.78 o                         
  -6  21   3        130.03        108.08        17.59 o                         
  -5  21   3         39.82         57.51        13.70 o                         
  -4  21   3         59.99        116.16        14.79 o                         
  -3  21   3         88.59        106.83        14.90 o                         
  -2  21   3        104.10        155.17        15.89 o                         
  -1  21   3        105.76        151.53        15.83 o                         
   0  21   3         28.04         19.33         9.07 o                         
   1  21   3          3.24          1.93         7.89 o                         
   2  21   3         19.08         11.67         7.29 o                         
   3  21   3        102.53         98.03        13.51 o                         
   4  21   3         88.40        104.31        14.84 o                         
   5  21   3         25.84         20.88         7.24 o                         
   6  21   3        475.16        464.66        18.57 o                         
   7  21   3          0.04         -5.46         7.32 o                         
   8  21   3        125.82        147.01        13.42 o                         
   9  21   3         46.58         59.05        13.06 o                         
  10  21   3        203.19        257.84        21.19 o                         
  -8  22   3        259.28        248.75        16.83 o                         
  -7  22   3         57.90         53.39        11.75 o                         
  -6  22   3         84.85        126.48        18.61 o                         
  -5  22   3        353.83        335.40        19.33 o                         
  -4  22   3          7.56          6.68         7.75 o                         
  -3  22   3          1.15          4.25         7.09 o                         
  -2  22   3        388.97        384.51        15.21 o                         
  -1  22   3        176.26        171.61        14.98 o                         
   0  22   3        240.69        262.32        13.96 o                         
   1  22   3          3.32         -4.53         6.94 o                         
   2  22   3         34.27         26.23         8.63 o                         
   3  22   3          0.54         -7.29         7.29 o                         
   4  22   3          0.12         23.08        20.13 o                         
   5  22   3        136.44        128.90        13.64 o                         
   6  22   3         74.91         59.65        20.06 o                         
   7  22   3         34.77         24.72         7.49 o                         
   8  22   3        435.83        457.62        26.50 o                         
  -6  23   3          1.18         -1.77        10.59 o                         
  -5  23   3        195.68        199.55        24.72 o                         
  -4  23   3        100.41        118.49        30.02 o                         
  -3  23   3         31.86         15.07         8.04 o                         
  -2  23   3        113.41         86.52        19.42 o                         
  -1  23   3          8.07          7.94         9.71 o                         
   0  23   3        129.68        162.62        16.95 o                         
   1  23   3        272.87        199.05        18.54 o                         
   2  23   3        196.58        195.88        22.07 o                         
   3  23   3         86.18        108.90        27.37 o                         
   4  23   3        131.29        120.48        13.73 o                         
   5  23   3        174.23        123.61        19.43 o                         
 -22   0   4        436.16        506.98        94.51 o                         
 -20   0   4         88.05         61.45        10.23 o                         
 -18   0   4        195.98        210.28        29.16 o                         
 -16   0   4         30.69         43.39        23.06 o                         
 -14   0   4       2789.20       2988.71        91.78 o                         
 -12   0   4       1367.32       1257.75        37.72 o                         
 -10   0   4         80.33         67.09        22.95 o                         
  -8   0   4         88.34        319.56        28.25 o                         
  -6   0   4         66.82        114.76        15.89 o                         
  -4   0   4        524.96        727.55        20.00 o                         
  -2   0   4       5335.17       6388.41       224.43 o                         
   0   0   4     321480.84     245815.80      7964.70 o                         
   2   0   4      43410.50      42781.04       989.76 o                         
   4   0   4       8483.15       8874.11       320.39 o                         
   6   0   4      15206.99      17397.86       418.15 o                         
   8   0   4       2629.09       2458.50        85.00 o                         
  10   0   4        182.34         93.58        44.14 o                         
  12   0   4       1289.94       1276.38        49.26 o                         
  14   0   4        440.37        435.78        25.87 o                         
  16   0   4        538.02        603.36        30.24 o                         
  18   0   4       1143.27       1240.91        46.29 o                         
  20   0   4        684.09        654.00        26.69 o                         
  22   0   4        305.45        347.02        21.20 o                         
 -22   1   4          2.56         -6.26         9.72 o                         
 -21   1   4        293.00        288.90        20.16 o                         
 -20   1   4        721.21        845.60        21.02 o                         
 -19   1   4        574.80        640.18        22.64 o                         
 -18   1   4         42.34         54.65         9.32 o                         
 -17   1   4          1.69          3.74        10.16 o                         
 -16   1   4        619.43        734.87        25.29 o                         
 -15   1   4         38.32         40.77         9.73 o                         
 -14   1   4       3524.96       3585.60        56.78 o                         
 -13   1   4          5.58         -9.07         9.07 o                         
 -12   1   4       2041.74       1798.80        32.76 o                         
 -11   1   4         24.11         18.34        12.57 o                         
 -10   1   4         47.55         51.44        18.07 o                         
  -9   1   4        373.79        397.70        28.40 o                         
  -8   1   4          5.37         16.71        12.36 o                         
  -7   1   4         32.44         25.89         7.18 o                         
  -6   1   4       3705.41       3303.33        82.36 o                         
  -5   1   4       2035.07       2128.72        43.97 o                         
  -4   1   4       2216.36       2394.39        60.30 o                         
  -2   1   4       2324.68       2126.06        36.49 o                         
  -1   1   4      44329.81      43728.82       909.06 o                         
   0   1   4       6310.22       5687.44        99.50 o                         
   1   1   4      45345.12      42066.32       920.95 o                         
   2   1   4        624.70        545.47        16.32 o                         
   3   1   4      29885.73      29163.67       481.00 o                         
   4   1   4       1864.72       1684.18        41.74 o                         
   5   1   4        275.72        346.46        21.93 o                         
   6   1   4         34.53          2.89         8.37 o                         
   7   1   4       3961.81       4243.51        99.54 o                         
   8   1   4        313.11        475.23        35.94 o                         
   9   1   4         20.44         75.05        22.87 o                         
  10   1   4        163.76        261.04        45.02 o                         
  11   1   4       1919.19       1656.63        29.96 o                         
  12   1   4        363.75        257.69        16.88 o                         
  13   1   4       1119.27       1143.62        25.23 o                         
  14   1   4        737.96        797.97        21.76 o                         
  15   1   4        254.94        286.52        19.03 o                         
  16   1   4       1383.66       1456.53        31.06 o                         
  17   1   4        953.54       1019.37        27.77 o                         
  18   1   4        521.05        537.30        26.45 o                         
  19   1   4          0.10         -1.11         8.01 o                         
  20   1   4         53.31         56.33        10.50 o                         
  21   1   4        130.38        154.57        13.81 o                         
  22   1   4         58.55        100.89        15.54 o                         
 -22   2   4         20.10         14.15         9.06 o                         
 -21   2   4          3.91          5.10         7.69 o                         
 -20   2   4        337.18        347.15        15.15 o                         
 -19   2   4        429.14        350.47        17.18 o                         
 -18   2   4         37.33         40.03         9.47 o                         
 -17   2   4        264.29        245.98        22.06 o                         
 -16   2   4         41.35         30.81         9.87 o                         
 -15   2   4        498.32        530.16        21.08 o                         
 -14   2   4       2769.43       2906.06        56.84 o                         
 -13   2   4        135.33        124.20        12.91 o                         
 -12   2   4          7.77         29.20        10.32 o                         
 -11   2   4        266.36        281.74        23.72 o                         
 -10   2   4       3098.39       2597.43       171.93 o                         
  -9   2   4       2533.38       2805.14        63.53 o                         
  -8   2   4       1006.34        894.85        26.52 o                         
  -7   2   4        298.99        293.97        13.41 o                         
  -6   2   4       7790.59       7303.46       123.31 o                         
  -5   2   4        243.13        301.81        19.51 o                         
  -4   2   4      19496.96      18701.17       743.16 o                         
  -3   2   4       2079.49       2128.48        78.18 o                         
  -2   2   4       8103.12       7822.07       285.08 o                         
  -1   2   4        508.15        457.77        11.21 o                         
   0   2   4      23697.09      23696.04       520.07 o                         
   1   2   4         68.52         72.68         7.06 o                         
   2   2   4      20073.24      19411.93       321.99 o                         
   3   2   4       5620.08       5715.66       112.88 o                         
   4   2   4      24036.98      23674.83       414.44 o                         
   5   2   4      57785.15      57954.64       951.19 o                         
   6   2   4        153.63        273.23        19.14 o                         
   7   2   4       1443.14       1366.17        39.91 o                         
   8   2   4       2987.98       2723.79        65.69 o                         
   9   2   4        944.35        967.98        60.00 o                         
  10   2   4        559.29        754.43        48.47 o                         
  11   2   4        612.09        378.26        18.49 o                         
  12   2   4        328.99        326.91        18.04 o                         
  13   2   4         28.32         32.00         8.92 o                         
  14   2   4        510.54        592.68        23.23 o                         
  15   2   4        599.88        624.71        21.64 o                         
  16   2   4       3355.30       3651.00        57.85 o                         
  17   2   4         37.21         34.45         9.46 o                         
  18   2   4       2917.33       2985.26        61.19 o                         
  19   2   4          6.49          6.89         8.06 o                         
  20   2   4        615.02        634.84        20.00 o                         
  21   2   4        555.89        540.80        17.96 o                         
  22   2   4          1.55          0.52         7.52 o                         
 -22   3   4        166.66        167.10        13.07 o                         
 -21   3   4        672.49        617.50        22.20 o                         
 -20   3   4          4.23         -2.12         8.20 o                         
 -19   3   4        102.92         69.16         9.39 o                         
 -18   3   4         95.92        104.81        11.99 o                         
 -17   3   4         24.36         18.63         9.11 o                         
 -16   3   4        147.06        112.01        11.20 o                         
 -15   3   4        549.91        623.85        22.02 o                         
 -14   3   4         12.57          0.30        10.09 o                         
 -13   3   4        240.10        226.49        16.90 o                         
 -12   3   4         19.14         12.15        10.24 o                         
 -11   3   4       4908.76       4515.91        78.23 o                         
 -10   3   4       5573.81       5084.51       212.66 o                         
  -9   3   4       1096.73        810.02        28.14 o                         
  -8   3   4       2932.65       3191.88        60.90 o                         
  -7   3   4        383.66        404.37        25.24 o                         
  -6   3   4       9824.63      10492.07       175.93 o                         
  -5   3   4        249.43        357.69        11.47 o                         
  -4   3   4      15857.56      16226.51       491.78 o                         
  -3   3   4       3212.23       3293.61        66.08 o                         
  -2   3   4       2794.71       2856.65        51.14 o                         
  -1   3   4      50909.88      52878.72       994.52 o                         
   0   3   4        123.82        141.94         8.14 o                         
   1   3   4      58166.16      61483.47      1002.52 o                         
   2   3   4        375.11        247.22        12.13 o                         
   3   3   4       5739.54       6312.86       112.23 o                         
   4   3   4       1358.01       1168.63        29.88 o                         
   5   3   4        769.36        738.11        24.90 o                         
   6   3   4          0.41         -2.72        12.23 o                         
   7   3   4       4675.60       4488.01        91.39 o                         
   8   3   4         85.78        171.00        23.78 o                         
   9   3   4       4948.10       5061.70       150.22 o                         
  10   3   4       6626.89       6609.36       102.19 o                         
  11   3   4       3353.21       3169.41        49.72 o                         
  12   3   4         13.22         29.65        11.20 o                         
  13   3   4        710.04        735.23        23.11 o                         
  14   3   4          2.60          0.76         9.20 o                         
  15   3   4       5026.39       5168.61        76.06 o                         
  16   3   4          3.24          4.06         9.28 o                         
  17   3   4        470.56        510.75        19.52 o                         
  18   3   4        753.12        695.65        28.40 o                         
  19   3   4         20.36         22.84         7.59 o                         
  20   3   4         47.29         29.58        11.52 o                         
  21   3   4        256.96        235.90        17.44 o                         
  22   3   4         17.81         16.77         9.99 o                         
 -22   4   4          2.46          1.69        12.74 o                         
 -21   4   4         62.00         32.98         7.33 o                         
 -20   4   4       1629.17       1606.79        31.97 o                         
 -19   4   4        156.75        160.02        15.07 o                         
 -18   4   4          1.95         -3.66        12.61 o                         
 -17   4   4        435.78        438.45        21.03 o                         
 -16   4   4         86.24         55.00         9.84 o                         
 -15   4   4        430.09        478.93        20.85 o                         
 -14   4   4         16.12          4.79        11.95 o                         
 -13   4   4       6248.59       6278.89        89.38 o                         
 -12   4   4        326.76        386.13        20.46 o                         
 -11   4   4      10766.25      10480.08       139.59 o                         
 -10   4   4        382.26        409.97        65.76 o                         
  -9   4   4        781.29        624.15        68.67 o                         
  -8   4   4       7640.27       7899.89       138.53 o                         
  -7   4   4       4618.08       5082.47        91.49 o                         
  -6   4   4        944.55        817.46        21.30 o                         
  -5   4   4       5057.67       4747.23       112.28 o                         
  -4   4   4       9363.54       8892.62       174.53 o                         
  -3   4   4      11132.44      12312.66       288.75 o                         
  -2   4   4      10075.74       9654.93       236.10 o                         
  -1   4   4       4954.28       4657.37        95.42 o                         
   0   4   4       2508.81       2409.16        92.61 o                         
   1   4   4      29685.07      29622.06       488.07 o                         
   2   4   4      13241.49      12912.31       582.62 o                         
   3   4   4      28642.76      28239.74       484.16 o                         
   4   4   4       3462.87       3487.83        70.40 o                         
   5   4   4       1139.98       1334.10        45.52 o                         
   6   4   4       3217.39       2943.90        84.90 o                         
   7   4   4        702.04        685.09        33.62 o                         
   8   4   4        963.57        969.41        49.58 o                         
   9   4   4       5437.82       5166.80       155.94 o                         
  10   4   4        499.71        568.10        25.85 o                         
  11   4   4       1238.27       1131.70        28.43 o                         
  12   4   4       4444.47       4357.11        69.75 o                         
  13   4   4        466.03        429.67        30.85 o                         
  14   4   4       2629.90       2934.17        52.06 o                         
  15   4   4       1184.84       1268.86        31.58 o                         
  16   4   4        555.88        585.85        22.46 o                         
  17   4   4          8.92         32.43         8.97 o                         
  18   4   4       1140.49       1221.70        26.35 o                         
  19   4   4        145.68        112.19        17.08 o                         
  20   4   4        340.29        339.95        17.91 o                         
  21   4   4         65.43         43.70         7.90 o                         
 -22   5   4         28.02         20.98         6.51 o                         
 -21   5   4         49.31         51.27         9.68 o                         
 -20   5   4         17.41         15.85         8.33 o                         
 -19   5   4        387.57        348.03        22.66 o                         
 -18   5   4        103.36        167.73        18.29 o                         
 -17   5   4        410.24        481.20        18.67 o                         
 -16   5   4        729.12        676.66        21.10 o                         
 -15   5   4        758.98        728.32        21.83 o                         
 -14   5   4         98.84         72.56         9.99 o                         
 -13   5   4       1442.25       1560.48        32.79 o                         
 -12   5   4          3.13         12.33        10.47 o                         
 -11   5   4        764.97        828.07        25.48 o                         
 -10   5   4       1415.60       1514.10        48.61 o                         
  -9   5   4        185.27        138.99        25.92 o                         
  -8   5   4       1848.11       1691.84        42.31 o                         
  -7   5   4        582.37        629.17        23.67 o                         
  -6   5   4        469.76        379.26        27.76 o                         
  -5   5   4       4105.17       4239.96        91.30 o                         
  -4   5   4          0.84         21.18         8.47 o                         
  -3   5   4        428.63        503.35        37.11 o                         
  -2   5   4      11219.41      11262.25       190.77 o                         
  -1   5   4       2157.59       2159.32        43.66 o                         
   0   5   4      14399.48      15166.77       294.84 o                         
   1   5   4       3573.10       3393.81       140.16 o                         
   2   5   4       1817.69       1604.96        52.65 o                         
   3   5   4      10942.73      10272.11       179.13 o                         
   4   5   4       2349.00       2299.88        50.76 o                         
   5   5   4       7276.89       7373.53       199.63 o                         
   6   5   4        343.57        255.62        26.26 o                         
   7   5   4       4712.77       5033.56       118.36 o                         
   8   5   4       4621.10       4381.45       134.42 o                         
   9   5   4       1639.71       1298.95        80.34 o                         
  10   5   4        514.67        389.98        23.28 o                         
  11   5   4        263.49        321.25        20.37 o                         
  12   5   4       1172.04       1058.61        27.82 o                         
  13   5   4       7886.37       8035.38       119.14 o                         
  14   5   4       3539.01       3658.12        61.90 o                         
  15   5   4       3611.58       3843.66        64.56 o                         
  16   5   4         21.65         24.99         9.23 o                         
  17   5   4        517.72        603.13        19.96 o                         
  18   5   4        451.40        421.73        17.84 o                         
  19   5   4       1150.36       1107.53        31.26 o                         
  20   5   4         98.16        115.38        18.07 o                         
  21   5   4         55.50         52.32        12.49 o                         
 -22   6   4         16.93         15.89         9.15 o                         
 -21   6   4        636.09        589.71        24.25 o                         
 -20   6   4        129.42         70.81        10.08 o                         
 -19   6   4        542.10        562.14        23.60 o                         
 -18   6   4       1544.56       1446.80        33.98 o                         
 -17   6   4        285.48        325.72        18.99 o                         
 -16   6   4        280.97        271.77        20.39 o                         
 -15   6   4        189.56        195.75        18.64 o                         
 -14   6   4        660.46        680.20        21.87 o                         
 -13   6   4        729.58        573.85        39.17 o                         
 -12   6   4         94.59         99.64        15.85 o                         
 -11   6   4         71.59         86.82        12.71 o                         
 -10   6   4       1886.57       1841.91        40.42 o                         
  -9   6   4       3039.37       2916.09       152.47 o                         
  -8   6   4        667.06        597.07        44.29 o                         
  -7   6   4       8790.16       9597.09       278.47 o                         
  -6   6   4      14696.04      14643.23       824.96 o                         
  -5   6   4       7025.38       7672.57       157.80 o                         
  -4   6   4         27.73         62.87        16.08 o                         
  -3   6   4       4432.61       4686.63       123.27 o                         
  -2   6   4          8.25         82.46        12.60 o                         
  -1   6   4       1960.60       1929.10        42.07 o                         
   0   6   4          0.08         14.55         8.66 o                         
   1   6   4      21081.87      21289.17       415.29 o                         
   2   6   4       9243.27       9522.12       192.91 o                         
   3   6   4        719.01        950.09        34.32 o                         
   4   6   4       5229.30       4966.07       114.06 o                         
   5   6   4        462.96        443.88        30.18 o                         
   6   6   4        446.15        482.37        42.08 o                         
   7   6   4        259.47        163.87        27.39 o                         
   8   6   4       2303.53       1756.22        85.14 o                         
   9   6   4        143.41         65.57        22.17 o                         
  10   6   4       1224.77       1175.02        31.91 o                         
  11   6   4         81.25         35.24        13.83 o                         
  12   6   4        155.34        159.95        14.31 o                         
  13   6   4         36.21         49.38        10.33 o                         
  14   6   4        930.81       1009.21        32.27 o                         
  15   6   4         21.54         22.18         9.62 o                         
  16   6   4        143.26        193.81        20.00 o                         
  17   6   4          6.54          8.19         9.09 o                         
  18   6   4         46.20         48.20         9.00 o                         
  19   6   4         10.19         17.78         7.96 o                         
  20   6   4         84.85         75.04        12.09 o                         
  21   6   4        313.10        299.73        13.73 o                         
 -21   7   4        344.73        341.44        19.63 o                         
 -20   7   4         93.70        124.47        19.26 o                         
 -19   7   4         17.32         -0.30         9.09 o                         
 -18   7   4          0.38          6.85         9.13 o                         
 -17   7   4        812.13        870.32        30.53 o                         
 -16   7   4       1532.46       1544.20        42.49 o                         
 -15   7   4          2.28         15.15        11.05 o                         
 -14   7   4        891.07        866.69        27.23 o                         
 -13   7   4         11.00         -5.06        12.05 o                         
 -12   7   4        661.61        728.17        26.64 o                         
 -11   7   4       2627.18       2429.41        50.05 o                         
 -10   7   4        250.94        235.01        23.96 o                         
  -9   7   4         94.89         65.32        61.79 o                         
  -8   7   4        481.07        428.20        33.78 o                         
  -7   7   4        151.02        123.91        30.84 o                         
  -6   7   4       1931.94       1949.98        41.32 o                         
  -5   7   4        313.42        378.41        22.12 o                         
  -4   7   4       1445.85       1399.90        35.90 o                         
  -3   7   4       8524.71       8162.37       143.56 o                         
  -2   7   4         10.05         13.21         8.12 o                         
  -1   7   4          1.63          9.45         7.10 o                         
   0   7   4       1117.31       1137.50        31.46 o                         
   1   7   4       7389.44       7347.22       135.67 o                         
   2   7   4      13973.80      14036.20       271.83 o                         
   3   7   4       2864.59       3189.31        65.71 o                         
   4   7   4       7170.80       7771.66       159.30 o                         
   5   7   4       1065.92        816.85        32.20 o                         
   6   7   4         98.15        175.55        29.97 o                         
   7   7   4        110.22         44.14        29.27 o                         
   8   7   4        761.25        559.98        32.84 o                         
   9   7   4        754.98        654.59        25.12 o                         
  10   7   4       2766.36       2594.66        46.64 o                         
  11   7   4       2654.52       2359.04        63.72 o                         
  12   7   4         76.78         72.76        10.53 o                         
  13   7   4       1002.60        994.42        27.21 o                         
  14   7   4          6.58         12.62         9.27 o                         
  15   7   4        147.55        180.91        17.60 o                         
  16   7   4        956.71        982.31        26.58 o                         
  17   7   4        583.38        533.07        36.74 o                         
  18   7   4        317.79        248.14        16.59 o                         
  19   7   4       1405.53       1278.61        30.04 o                         
  20   7   4        215.14        213.18        14.41 o                         
  21   7   4        709.16        635.11        37.13 o                         
 -21   8   4        133.63        111.47        14.53 o                         
 -20   8   4        262.31        242.50        18.44 o                         
 -19   8   4          0.56          4.87         9.00 o                         
 -18   8   4        465.11        449.37        20.50 o                         
 -17   8   4       1193.33       1268.06        35.20 o                         
 -16   8   4        999.47       1010.66        31.35 o                         
 -15   8   4         21.47         19.95        17.60 o                         
 -14   8   4       1678.49       1802.41        41.51 o                         
 -13   8   4        116.59         60.56        13.72 o                         
 -12   8   4       6186.57       6139.28       103.81 o                         
 -11   8   4       1179.95       1093.28        35.45 o                         
 -10   8   4       1201.10        996.92        31.99 o                         
  -9   8   4         27.68         23.04        24.71 o                         
  -8   8   4       7639.84       7196.40       154.29 o                         
  -7   8   4         62.73         84.95        14.95 o                         
  -6   8   4       1264.70       1635.69        51.57 o                         
  -5   8   4       1873.08       2021.80        81.78 o                         
  -4   8   4        741.55        525.84        25.60 o                         
  -3   8   4       4135.55       4360.09        84.32 o                         
  -2   8   4        168.45        147.44        16.54 o                         
  -1   8   4        355.76        415.34        21.51 o                         
   0   8   4        716.04        662.47        24.44 o                         
   1   8   4        699.25        649.34        28.61 o                         
   2   8   4      17193.05      18762.50       336.97 o                         
   3   8   4       8455.05       8078.80       217.77 o                         
   4   8   4        900.29        958.74        34.88 o                         
   5   8   4       4358.94       3962.45       167.59 o                         
   6   8   4       6714.55       6125.31       148.58 o                         
   7   8   4          4.09          0.40        13.92 o                         
   8   8   4        204.94        163.54        18.24 o                         
   9   8   4         50.06         45.22        10.98 o                         
  10   8   4        262.07        248.89        22.08 o                         
  11   8   4         60.21         55.74        12.81 o                         
  12   8   4         50.53         31.62        10.02 o                         
  13   8   4       1571.06       1554.17        37.11 o                         
  14   8   4        112.87        176.94        19.18 o                         
  15   8   4         19.93         29.49         9.34 o                         
  16   8   4        325.11        360.48        19.25 o                         
  17   8   4       1463.19       1545.00        35.64 o                         
  18   8   4        169.20        174.99        14.58 o                         
  19   8   4       1109.00       1068.69        25.07 o                         
  20   8   4         16.24         15.13        25.60 o                         
 -21   9   4        318.33        232.94        21.20 o                         
 -20   9   4        165.17        224.90        19.77 o                         
 -19   9   4        246.43        267.98        16.00 o                         
 -18   9   4         68.80         35.90         9.19 o                         
 -17   9   4         11.99          8.82         9.76 o                         
 -16   9   4        410.90        412.35        21.89 o                         
 -15   9   4         49.38         44.76        10.91 o                         
 -14   9   4          2.29         -0.39        11.27 o                         
 -13   9   4        406.31        400.02        25.97 o                         
 -12   9   4        512.90        519.96        25.99 o                         
 -11   9   4       2979.57       2909.80        57.28 o                         
 -10   9   4        152.38        128.24        17.04 o                         
  -9   9   4        463.85        469.57        31.47 o                         
  -8   9   4       2550.34       2287.98        65.68 o                         
  -7   9   4       1876.38       1889.68        55.37 o                         
  -6   9   4          7.96         21.09        16.48 o                         
  -5   9   4         88.32        119.17        29.96 o                         
  -4   9   4       5703.88       5425.13       104.63 o                         
  -3   9   4       2497.25       2647.61        67.16 o                         
  -2   9   4       5026.00       5243.18       155.87 o                         
  -1   9   4       1379.46       1524.43        46.43 o                         
   0   9   4       4022.95       3873.21       144.90 o                         
   1   9   4       9083.11      10264.68       183.62 o                         
   2   9   4        212.61        275.07        24.13 o                         
   3   9   4       2417.18       2736.71        71.44 o                         
   4   9   4      10925.15      10536.81       218.81 o                         
   5   9   4          1.43         70.09        28.00 o                         
   6   9   4        135.50        108.42        17.07 o                         
   7   9   4       1744.79       1564.88        35.13 o                         
   8   9   4       3566.93       3245.08        86.52 o                         
   9   9   4        176.64        194.33        18.38 o                         
  10   9   4        637.86        743.15        26.43 o                         
  11   9   4         12.59          6.00        10.61 o                         
  12   9   4       2501.49       2584.80        52.09 o                         
  13   9   4        481.21        415.88        21.32 o                         
  14   9   4        430.37        403.71        20.51 o                         
  15   9   4          2.68          4.36         9.79 o                         
  16   9   4        129.07        149.62        19.04 o                         
  17   9   4        897.18        944.50        29.77 o                         
  18   9   4        440.56        489.28        17.53 o                         
  19   9   4       1113.00       1082.15        25.04 o                         
  20   9   4          2.66          0.00         9.15 o                         
 -20  10   4       1037.81        944.94        31.46 o                         
 -19  10   4         74.20         96.45        13.44 o                         
 -18  10   4        504.46        525.11        18.10 o                         
 -17  10   4        382.94        435.60        18.60 o                         
 -16  10   4        384.99        305.53        32.90 o                         
 -15  10   4          4.80          0.67        12.39 o                         
 -14  10   4         43.03         17.01        11.32 o                         
 -13  10   4        669.91        749.05        31.62 o                         
 -12  10   4         86.46         65.42        15.21 o                         
 -11  10   4       1152.70       1086.86        37.37 o                         
 -10  10   4         74.52         84.77        13.89 o                         
  -9  10   4        192.03        150.55        19.08 o                         
  -8  10   4        307.58        298.66        20.46 o                         
  -7  10   4       1771.05       1861.35        42.07 o                         
  -6  10   4          0.98         -2.94        14.54 o                         
  -5  10   4         28.36         26.03        15.78 o                         
  -4  10   4      13704.02      13581.77       388.09 o                         
  -3  10   4      10044.26      10367.78       265.77 o                         
  -2  10   4        730.18        610.53        47.27 o                         
  -1  10   4       8330.07       8343.89       213.05 o                         
   0  10   4       9485.96      10244.25       257.83 o                         
   1  10   4        544.86        565.78        29.90 o                         
   2  10   4       2741.05       2406.25        67.52 o                         
   3  10   4      11738.99      12142.71       255.37 o                         
   4  10   4         17.91         14.63        15.89 o                         
   5  10   4        518.46        493.03        23.41 o                         
   6  10   4        281.54        226.97        19.40 o                         
   7  10   4         54.35         54.05        11.75 o                         
   8  10   4       1104.93       1029.30        37.92 o                         
   9  10   4        355.75        345.06        26.92 o                         
  10  10   4       6695.84       6771.04       209.27 o                         
  11  10   4         21.92         16.33        10.15 o                         
  12  10   4        415.24        420.29        22.12 o                         
  13  10   4          1.62         13.49         9.68 o                         
  14  10   4         99.73         62.04        15.92 o                         
  15  10   4         16.99         18.81         8.67 o                         
  16  10   4       1264.68       1346.96        32.89 o                         
  17  10   4        273.96        276.61        15.84 o                         
  18  10   4         90.08         70.01         9.30 o                         
  19  10   4        857.79        825.02        21.59 o                         
  20  10   4         80.55         77.05        12.71 o                         
 -20  11   4         14.00         16.19         9.48 o                         
 -19  11   4        192.66        133.57        22.74 o                         
 -18  11   4         66.89         50.12        11.41 o                         
 -17  11   4          0.70         -5.31         8.25 o                         
 -16  11   4         61.68         53.89        13.34 o                         
 -15  11   4         10.09         12.01         9.53 o                         
 -14  11   4         60.82         60.12        10.48 o                         
 -13  11   4        340.10        431.63        32.92 o                         
 -12  11   4         14.10         19.96        10.36 o                         
 -11  11   4        568.11        637.86        25.43 o                         
 -10  11   4        595.58        504.61        27.97 o                         
  -9  11   4       1170.40       1156.92        27.31 o                         
  -8  11   4       2028.12       1890.84        36.92 o                         
  -7  11   4          1.01         35.67        13.29 o                         
  -6  11   4        898.50        895.79        27.34 o                         
  -5  11   4       2387.11       2452.58        76.92 o                         
  -4  11   4        114.08         93.59        18.89 o                         
  -3  11   4       1167.15       1283.84        84.94 o                         
  -2  11   4         71.89         68.46        27.36 o                         
  -1  11   4       3036.65       3029.48        95.65 o                         
   0  11   4        938.46        969.20        48.51 o                         
   1  11   4       3362.22       3643.30       133.02 o                         
   2  11   4        218.69        197.48        19.31 o                         
   3  11   4        150.45         82.94        11.35 o                         
   4  11   4      13857.68      14264.39       242.72 o                         
   5  11   4        287.67        225.30        19.22 o                         
   6  11   4        510.40        482.02        28.42 o                         
   7  11   4         17.72         20.72         9.98 o                         
   8  11   4          3.77         11.62        10.11 o                         
   9  11   4       3334.95       3470.04        70.77 o                         
  10  11   4        501.87        472.41        23.33 o                         
  11  11   4       1301.63       1284.50        36.64 o                         
  12  11   4       2506.94       2606.40        57.88 o                         
  13  11   4         86.42        109.73        17.96 o                         
  14  11   4         64.01         68.41        18.98 o                         
  15  11   4        744.11        937.09        88.25 o                         
  16  11   4        428.49        426.10        20.03 o                         
  17  11   4        104.22        108.12        15.05 o                         
  18  11   4        782.79        748.37        22.19 o                         
  19  11   4         40.57         33.71        10.50 o                         
 -19  12   4         52.89         46.81        10.56 o                         
 -18  12   4        207.95        178.36        14.99 o                         
 -17  12   4         97.65         76.34        11.96 o                         
 -16  12   4        216.98        153.66        16.95 o                         
 -15  12   4        237.94        282.81        18.17 o                         
 -14  12   4        520.14        597.98        22.86 o                         
 -13  12   4         13.55         14.48        10.30 o                         
 -12  12   4       3778.07       3599.07        65.99 o                         
 -11  12   4         10.99         38.10        12.41 o                         
 -10  12   4          1.24          4.16        11.05 o                         
  -9  12   4       1703.50       1765.41        35.95 o                         
  -8  12   4       1109.50       1031.28        26.29 o                         
  -7  12   4       1557.52       1646.16        33.67 o                         
  -6  12   4        236.12        238.00        17.66 o                         
  -5  12   4       2275.97       2159.01        44.13 o                         
  -4  12   4        361.68        299.21        20.03 o                         
  -3  12   4       1175.73       1235.83        34.13 o                         
  -2  12   4        684.91        637.74        25.26 o                         
  -1  12   4        260.21        284.66        20.38 o                         
   0  12   4        236.10        185.78        17.63 o                         
   1  12   4         35.92         40.72        10.71 o                         
   2  12   4        146.55        151.55        16.02 o                         
   3  12   4        333.81        422.30        21.81 o                         
   4  12   4       4311.42       3955.68        76.52 o                         
   5  12   4        541.57        512.89        21.39 o                         
   6  12   4       1438.77       1519.72        35.11 o                         
   7  12   4       1649.39       1663.13        37.60 o                         
   8  12   4        597.62        585.55        23.96 o                         
   9  12   4        436.82        421.21        23.26 o                         
  10  12   4        305.49        279.04        23.29 o                         
  11  12   4         58.02         79.15        32.80 o                         
  12  12   4          0.50         -5.91        10.02 o                         
  13  12   4        170.86        100.81        12.97 o                         
  14  12   4          0.07         16.45        10.37 o                         
  15  12   4        254.80        269.51        17.97 o                         
  16  12   4          8.07         -0.91         7.63 o                         
  17  12   4        452.82        383.75        16.52 o                         
  18  12   4        216.36        232.69        13.16 o                         
  19  12   4        162.28        155.36        21.16 o                         
 -18  13   4          2.44         -3.19         8.38 o                         
 -17  13   4        128.16        124.82        17.54 o                         
 -16  13   4         18.31         30.39         8.26 o                         
 -15  13   4        486.47        551.40        20.44 o                         
 -14  13   4        590.68        648.80        24.43 o                         
 -13  13   4        353.98        418.26        20.85 o                         
 -12  13   4        347.64        381.56        20.92 o                         
 -11  13   4        578.44        621.09        30.49 o                         
 -10  13   4       2632.15       2541.51        55.51 o                         
  -9  13   4       2191.72       2466.38        44.98 o                         
  -8  13   4       1017.22       1135.91        27.85 o                         
  -7  13   4       1026.62       1047.01        51.33 o                         
  -6  13   4          4.00         -3.09        11.71 o                         
  -5  13   4        405.46        394.56        23.38 o                         
  -4  13   4       2121.42       2266.27        46.32 o                         
  -3  13   4       2787.98       2642.42        56.24 o                         
  -2  13   4        184.37        126.23        21.35 o                         
  -1  13   4       1183.79       1031.76        32.41 o                         
   0  13   4        951.06        981.36        29.76 o                         
   1  13   4        297.61        340.48        26.51 o                         
   2  13   4       2087.31       2029.76        46.18 o                         
   3  13   4        604.08        659.26        24.99 o                         
   4  13   4        344.36        285.34        19.50 o                         
   5  13   4          1.52         11.47        10.44 o                         
   6  13   4         13.76         29.61        25.60 o                         
   7  13   4        778.66        770.62        25.61 o                         
   8  13   4       2437.21       2408.66        49.10 o                         
   9  13   4       1281.45       1419.73        44.15 o                         
  10  13   4         26.51         19.50        10.87 o                         
  11  13   4       1257.61       1268.34        36.35 o                         
  12  13   4          4.70         -4.03         9.86 o                         
  13  13   4         70.99         41.27        12.68 o                         
  14  13   4        764.82        843.22        27.08 o                         
  15  13   4         13.04          6.02         7.75 o                         
  16  13   4        843.44        966.90        30.69 o                         
  17  13   4        842.65        885.65        23.23 o                         
  18  13   4        174.20        206.21        12.23 o                         
 -17  14   4        109.36        126.77        19.11 o                         
 -16  14   4        380.77        313.97        16.84 o                         
 -15  14   4       1635.60       1774.74        36.28 o                         
 -14  14   4        252.37        235.88        20.06 o                         
 -13  14   4        203.97        227.47        23.03 o                         
 -12  14   4        517.06        487.08        22.46 o                         
 -11  14   4       1179.53       1101.26        32.22 o                         
 -10  14   4         25.27         11.16        10.73 o                         
  -9  14   4          1.14         -2.95        11.19 o                         
  -8  14   4        227.15        234.59        18.29 o                         
  -7  14   4        124.54        132.41        17.37 o                         
  -6  14   4        974.83        986.13        27.75 o                         
  -5  14   4       1165.81       1174.23        33.30 o                         
  -4  14   4       4186.74       3997.19        70.60 o                         
  -3  14   4       4004.85       4073.73        79.59 o                         
  -2  14   4       1171.61       1202.83        33.79 o                         
  -1  14   4       1008.72       1075.96        31.34 o                         
   0  14   4        876.63        871.28        28.71 o                         
   1  14   4          2.85         32.80        12.27 o                         
   2  14   4       1145.95       1249.46        34.40 o                         
   3  14   4        148.67        165.64        23.45 o                         
   4  14   4        129.16         99.75        20.39 o                         
   5  14   4         62.53         58.05        20.64 o                         
   6  14   4        743.50        654.80        25.69 o                         
   7  14   4        752.95        821.03        34.49 o                         
   8  14   4       1882.50       1793.74        40.64 o                         
   9  14   4         37.03         50.33        12.81 o                         
  10  14   4        302.18        327.80        20.90 o                         
  11  14   4        445.44        562.98        23.92 o                         
  12  14   4         66.25        116.22        27.12 o                         
  13  14   4        165.11        186.13        18.01 o                         
  14  14   4         14.42         22.66         7.93 o                         
  15  14   4        181.34        164.00        16.06 o                         
  16  14   4        195.57        235.57        17.59 o                         
  17  14   4        139.17        152.64        11.82 o                         
 -17  15   4        119.40        108.61        23.33 o                         
 -16  15   4        180.49        132.41        17.07 o                         
 -15  15   4         84.95         59.42         9.56 o                         
 -14  15   4         21.53         26.13         8.95 o                         
 -13  15   4        872.82        913.37        27.33 o                         
 -12  15   4        202.62        238.66        21.27 o                         
 -11  15   4        142.68        159.30        18.90 o                         
 -10  15   4       1575.75       1535.75        38.43 o                         
  -9  15   4       1260.71       1437.38        34.01 o                         
  -8  15   4        409.14        335.68        18.76 o                         
  -7  15   4        469.82        556.67        22.25 o                         
  -6  15   4       1155.45       1134.08        27.71 o                         
  -5  15   4       1612.09       1746.55        39.71 o                         
  -4  15   4       3620.51       3787.70        69.81 o                         
  -3  15   4        379.97        325.11        20.88 o                         
  -2  15   4         67.37         67.16        11.31 o                         
  -1  15   4       1395.09       1405.77        36.87 o                         
   0  15   4         17.09          1.36        17.84 o                         
   1  15   4         49.59         63.14        18.86 o                         
   2  15   4       1260.89       1432.85        37.53 o                         
   3  15   4         90.88         87.36        19.62 o                         
   4  15   4        617.33        570.40        23.96 o                         
   5  15   4        486.43        484.22        22.58 o                         
   6  15   4        524.72        649.44        26.03 o                         
   7  15   4       1207.49       1339.24        57.37 o                         
   8  15   4          0.44         17.66        14.52 o                         
   9  15   4         40.27         76.85        18.35 o                         
  10  15   4          0.37         -4.75         9.47 o                         
  11  15   4        349.50        272.30        28.55 o                         
  12  15   4       1415.51       1323.21        35.55 o                         
  13  15   4          4.55         -7.26         8.36 o                         
  14  15   4         21.86         12.17         7.62 o                         
  15  15   4         38.64         14.76         7.90 o                         
  16  15   4          2.00         16.72        17.65 o                         
  17  15   4         30.86         30.00        17.89 o                         
 -16  16   4         63.79         16.77        15.01 o                         
 -15  16   4          0.14         -1.72         9.00 o                         
 -14  16   4        365.41        349.53        17.30 o                         
 -13  16   4         44.89         36.17        14.01 o                         
 -12  16   4        366.02        329.05        18.66 o                         
 -11  16   4        714.30        766.10        25.55 o                         
 -10  16   4         15.64         14.48        10.60 o                         
  -9  16   4         34.79         49.72        10.91 o                         
  -8  16   4        631.34        606.88        22.81 o                         
  -7  16   4        714.77        701.06        22.21 o                         
  -6  16   4        293.89        245.03        17.38 o                         
  -5  16   4       1144.50       1145.97        30.06 o                         
  -4  16   4         14.18         11.01         9.55 o                         
  -3  16   4        212.25        207.64        19.39 o                         
  -2  16   4         10.82          6.67        15.54 o                         
  -1  16   4         46.92         57.76        18.35 o                         
   0  16   4        886.30        890.17        29.35 o                         
   1  16   4        133.21        163.62        19.12 o                         
   2  16   4        502.08        479.95        23.24 o                         
   3  16   4       1411.98       1486.77        38.97 o                         
   4  16   4        225.01        260.68        22.01 o                         
   5  16   4        388.63        439.84        29.31 o                         
   6  16   4          9.78         16.67        11.63 o                         
   7  16   4        918.21        955.00        30.68 o                         
   8  16   4          3.46         -4.42        12.57 o                         
   9  16   4       1383.67       1479.15        42.48 o                         
  10  16   4       1329.06       1330.93        41.41 o                         
  11  16   4         21.78          6.53         8.90 o                         
  12  16   4         92.17         52.19        26.25 o                         
  13  16   4         65.16         40.97         7.92 o                         
  14  16   4        196.75        178.77        14.45 o                         
  15  16   4        231.72        188.64        17.14 o                         
  16  16   4        105.48         86.85        11.52 o                         
 -15  17   4         54.12         96.23        29.13 o                         
 -14  17   4        129.15         92.83        23.54 o                         
 -13  17   4        137.02        191.78        15.99 o                         
 -12  17   4        436.85        392.50        18.76 o                         
 -11  17   4          0.47          7.14         8.76 o                         
 -10  17   4         28.19          7.08         9.24 o                         
  -9  17   4        120.70        137.07        17.34 o                         
  -8  17   4          0.17         13.28         9.79 o                         
  -7  17   4         62.36         60.25        10.08 o                         
  -6  17   4        527.88        513.95        22.18 o                         
  -5  17   4       3449.69       3702.52        66.82 o                         
  -4  17   4         10.51         -4.80         9.15 o                         
  -3  17   4        855.86        768.55        24.44 o                         
  -2  17   4       3434.52       3437.19        69.97 o                         
  -1  17   4        157.77        155.25        19.46 o                         
   0  17   4       3095.09       3315.58        73.28 o                         
   1  17   4        256.73        271.94        21.15 o                         
   2  17   4        206.39        275.84        19.54 o                         
   3  17   4        675.09        662.29        23.09 o                         
   4  17   4        755.79        839.22        39.73 o                         
   5  17   4        947.68        943.33        39.71 o                         
   6  17   4          0.60          5.70        10.85 o                         
   7  17   4        193.34        280.47        21.92 o                         
   8  17   4         55.51         70.28        24.47 o                         
   9  17   4          9.26          4.47        10.63 o                         
  10  17   4         68.45         32.66         9.82 o                         
  11  17   4          8.17         17.72         8.45 o                         
  12  17   4        385.17        404.94        20.07 o                         
  13  17   4         24.73          7.91         7.43 o                         
  14  17   4        406.14        458.58        30.14 o                         
  15  17   4        342.23        345.31        24.77 o                         
 -14  18   4          3.94         -6.27        15.62 o                         
 -13  18   4        120.73        123.48        19.98 o                         
 -12  18   4        161.86        142.69        16.31 o                         
 -11  18   4        229.20        190.20        17.27 o                         
 -10  18   4        453.88        463.87        22.08 o                         
  -9  18   4        484.22        479.45        21.59 o                         
  -8  18   4        302.63        286.46        18.99 o                         
  -7  18   4        116.39        113.61        25.24 o                         
  -6  18   4        889.61        988.19        30.51 o                         
  -5  18   4         24.12         13.51         9.42 o                         
  -4  18   4       2809.55       3068.88        63.66 o                         
  -3  18   4         32.27         18.99        10.35 o                         
  -2  18   4         97.52         88.30        12.34 o                         
  -1  18   4         43.99         34.59         8.78 o                         
   0  18   4        356.26        431.58        28.35 o                         
   1  18   4         41.20         32.48         9.85 o                         
   2  18   4        185.70        150.34        17.37 o                         
   3  18   4        182.06        197.25        17.64 o                         
   4  18   4        219.53        209.09        18.34 o                         
   5  18   4        385.27        477.14        21.99 o                         
   6  18   4        421.48        458.88        21.55 o                         
   7  18   4         61.50         24.99        11.65 o                         
   8  18   4         52.93        116.12        23.83 o                         
   9  18   4          7.71         11.51         8.79 o                         
  10  18   4         48.66         61.23        14.28 o                         
  11  18   4        352.66        419.63        19.67 o                         
  12  18   4         94.21        116.52        16.23 o                         
  13  18   4        138.53        162.53        13.98 o                         
  14  18   4        588.36        650.40        33.58 o                         
 -13  19   4        132.13         67.10        15.89 o                         
 -12  19   4        176.50        202.02        16.51 o                         
 -11  19   4        304.55        399.20        19.37 o                         
 -10  19   4        158.81        141.67        16.63 o                         
  -9  19   4         80.92        111.77        19.97 o                         
  -8  19   4        154.41        145.49        17.65 o                         
  -7  19   4         47.92         48.95         9.27 o                         
  -6  19   4        100.65         98.60        14.60 o                         
  -5  19   4        830.97        803.60        27.62 o                         
  -4  19   4          8.64         16.97        12.18 o                         
  -3  19   4         95.50         77.41        18.25 o                         
  -2  19   4        995.45       1081.91        44.00 o                         
  -1  19   4         17.90          0.69         9.18 o                         
   0  19   4        191.74        227.74        18.36 o                         
   1  19   4        164.96        218.91        18.34 o                         
   2  19   4        122.10        118.45        18.56 o                         
   3  19   4        149.09        154.48        20.87 o                         
   4  19   4        226.54        280.53        28.35 o                         
   5  19   4        238.36        259.03        17.25 o                         
   6  19   4        262.58        200.97        16.53 o                         
   7  19   4        902.05        858.48        28.83 o                         
   8  19   4        268.84        249.29        17.27 o                         
   9  19   4          6.12         12.68         7.77 o                         
  10  19   4          7.35         -0.59         7.13 o                         
  11  19   4        139.99        161.76        18.07 o                         
  12  19   4         36.19         52.07        10.59 o                         
  13  19   4         11.27          7.94         8.74 o                         
 -12  20   4         56.66         37.07        19.42 o                         
 -11  20   4         26.32         -0.21        10.56 o                         
 -10  20   4        293.55        178.47        21.12 o                         
  -9  20   4         15.78         39.28        17.37 o                         
  -8  20   4        485.81        468.01        21.61 o                         
  -7  20   4        801.41        716.24        22.58 o                         
  -6  20   4         27.64         27.97         8.92 o                         
  -5  20   4         38.75         33.89         8.60 o                         
  -4  20   4          8.96          2.90         8.76 o                         
  -3  20   4        397.90        410.07        19.14 o                         
  -2  20   4         32.39         22.22         9.33 o                         
  -1  20   4        361.28        408.70        19.14 o                         
   0  20   4        370.04        418.27        19.01 o                         
   1  20   4        890.50        937.24        27.41 o                         
   2  20   4         34.04         12.83         8.33 o                         
   3  20   4         50.37         22.38        10.19 o                         
   4  20   4         28.68         41.33         8.43 o                         
   5  20   4        283.37        289.99        16.11 o                         
   6  20   4        498.36        624.71        29.74 o                         
   7  20   4       1207.76       1224.25        34.30 o                         
   8  20   4        392.49        437.88        19.95 o                         
   9  20   4        130.02        119.28        14.45 o                         
  10  20   4        278.49        308.09        20.58 o                         
  11  20   4         27.52         15.61         6.74 o                         
 -10  21   4         10.17        -10.59        14.12 o                         
  -9  21   4        329.19        324.99        28.26 o                         
  -8  21   4        145.39        121.18        15.50 o                         
  -7  21   4         46.25         46.45        13.86 o                         
  -6  21   4         11.57          6.33         8.32 o                         
  -5  21   4        128.97        154.77        14.57 o                         
  -4  21   4        383.69        375.71        18.10 o                         
  -3  21   4          0.61          3.23        10.19 o                         
  -2  21   4        263.85        230.24        16.07 o                         
  -1  21   4         26.97         31.35        11.60 o                         
   0  21   4         25.32         30.11         9.55 o                         
   1  21   4          2.99         -9.69        11.98 o                         
   2  21   4        484.38        441.93        18.25 o                         
   3  21   4        430.64        378.33        16.62 o                         
   4  21   4        653.08        693.53        22.18 o                         
   5  21   4        441.07        513.55        18.32 o                         
   6  21   4         20.88         45.57        11.57 o                         
   7  21   4        896.63        950.52        29.17 o                         
   8  21   4        200.89        206.00        13.48 o                         
   9  21   4        461.29        487.76        28.29 o                         
  10  21   4         93.46        114.05        16.77 o                         
  -8  22   4          2.61         17.65        12.36 o                         
  -7  22   4        149.81        120.07        16.82 o                         
  -6  22   4          3.83         -9.18         9.30 o                         
  -5  22   4        264.59        290.89        19.11 o                         
  -4  22   4        350.60        359.09        22.73 o                         
  -3  22   4        601.80        664.59        18.79 o                         
  -2  22   4        186.33        184.75        14.53 o                         
  -1  22   4        588.59        544.66        35.99 o                         
   0  22   4         44.98         53.10        10.19 o                         
   1  22   4         27.97         43.61        20.07 o                         
   2  22   4         73.81         48.53         7.05 o                         
   3  22   4        175.86        203.51        12.85 o                         
   4  22   4         74.05         58.01        16.29 o                         
   5  22   4        126.01        161.74        18.48 o                         
   6  22   4         13.09         15.64        12.96 o                         
   7  22   4         89.49         54.73        17.66 o                         
   8  22   4         44.98         83.70        13.73 o                         
  -5  23   4         58.33         96.86        16.54 o                         
  -4  23   4          2.88         -2.65         8.74 o                         
  -3  23   4        408.20        434.58        26.50 o                         
  -2  23   4        117.17        140.63        16.77 o                         
  -1  23   4        751.41        809.56        38.89 o                         
   0  23   4         72.45         82.41        14.32 o                         
   1  23   4         31.89         24.99        27.36 o                         
   2  23   4        323.16        357.16        32.68 o                         
   3  23   4        398.75        354.47        17.49 o                         
   4  23   4          2.82         -5.30        12.36 o                         
   5  23   4        199.40        129.02        13.74 o                         
 -21   0   5       1032.63        972.28       105.83 o                         
 -19   0   5        998.61        959.05        37.57 o                         
 -17   0   5        113.00         97.00        15.89 o                         
 -15   0   5        824.95        777.50        36.34 o                         
 -13   0   5        211.67        153.44        20.90 o                         
 -11   0   5       4989.15       4455.49       101.56 o                         
  -9   0   5       8179.50       8829.88       211.79 o                         
  -7   0   5      10492.85      10824.54       658.04 o                         
  -5   0   5      12665.50      13654.95       314.99 o                         
  -3   0   5      12999.31      12673.16       412.88 o                         
  -1   0   5       5019.84       4532.25       109.34 o                         
   1   0   5        178.54        104.23        12.36 o                         
   3   0   5      62540.05      58423.36      1352.76 o                         
   5   0   5      12231.54      14057.96       340.76 o                         
   7   0   5        675.15        958.09        71.58 o                         
   9   0   5      12223.47      12411.23       449.34 o                         
  11   0   5       7850.80       7804.30       140.20 o                         
  13   0   5        148.94        213.73        23.22 o                         
  15   0   5        403.11        493.88        27.22 o                         
  17   0   5        131.29         94.83        26.93 o                         
  19   0   5        348.83        399.99        25.18 o                         
  21   0   5         36.64         40.07        10.56 o                         
 -22   1   5        202.58        195.22        18.18 o                         
 -21   1   5         36.64         36.53        11.71 o                         
 -20   1   5       1020.46       1025.08        23.75 o                         
 -19   1   5          0.91         -5.04         8.13 o                         
 -18   1   5        644.05        718.93        29.62 o                         
 -17   1   5          3.67          0.50         9.80 o                         
 -16   1   5       1225.60       1305.60        33.60 o                         
 -15   1   5        424.86        445.01        20.68 o                         
 -14   1   5        552.62        454.86        24.89 o                         
 -13   1   5       1673.58       1533.73        32.29 o                         
 -12   1   5        610.76        713.44        22.03 o                         
 -11   1   5       2898.63       2559.70        47.41 o                         
 -10   1   5       3240.52       3041.53       125.93 o                         
  -9   1   5       3096.37       2741.99        60.93 o                         
  -8   1   5          5.49          7.45        10.08 o                         
  -7   1   5        165.74        114.14        15.57 o                         
  -6   1   5        112.56         78.54        11.81 o                         
  -5   1   5      12863.14      13263.85       309.88 o                         
  -4   1   5       6387.00       6788.15       159.95 o                         
  -3   1   5       4085.63       4899.50       166.19 o                         
  -2   1   5       2179.59       2556.93        51.65 o                         
  -1   1   5        556.28        605.98        15.64 o                         
   0   1   5       2188.63       1908.95        36.25 o                         
   1   1   5        765.93        837.73        19.90 o                         
   2   1   5       5928.66       5396.74        95.49 o                         
   3   1   5      10522.22      10213.22       175.20 o                         
   4   1   5       1181.76        874.47        25.17 o                         
   5   1   5       1154.08       1177.83        36.78 o                         
   6   1   5       9877.11      10592.36       188.23 o                         
   7   1   5       6824.48       6476.01       123.44 o                         
   8   1   5          2.24         15.18        16.10 o                         
   9   1   5        138.03        241.70        49.94 o                         
  10   1   5        607.09        501.42        25.56 o                         
  11   1   5        161.90        155.39        13.93 o                         
  12   1   5         64.66         71.02         9.54 o                         
  13   1   5        849.44        697.61        20.53 o                         
  14   1   5        262.38        303.82        17.46 o                         
  15   1   5       6267.85       6383.22        90.89 o                         
  16   1   5         89.65         96.67        12.62 o                         
  17   1   5        285.54        333.46        26.85 o                         
  18   1   5         99.55         56.87        10.88 o                         
  19   1   5         57.26         35.08         8.51 o                         
  20   1   5          1.34         -4.94         7.04 o                         
  21   1   5        173.72        160.84        10.95 o                         
  22   1   5          4.17         -7.06        14.12 o                         
 -22   2   5         44.93         14.63         8.69 o                         
 -21   2   5         64.86         41.35         7.56 o                         
 -20   2   5         26.23         26.87         8.41 o                         
 -19   2   5        359.87        344.68        23.47 o                         
 -18   2   5        386.03        447.30        20.23 o                         
 -17   2   5          2.83         -6.29         9.80 o                         
 -16   2   5       1380.31       1388.22        31.20 o                         
 -15   2   5       1993.15       1972.15        37.85 o                         
 -14   2   5       3312.97       3195.75        63.05 o                         
 -13   2   5        565.65        611.25        22.16 o                         
 -12   2   5        241.29        250.20        19.43 o                         
 -11   2   5        894.43        921.85        27.64 o                         
 -10   2   5       5140.74       4570.18       179.63 o                         
  -9   2   5       4723.52       5220.59       193.84 o                         
  -8   2   5      18245.38      18890.68       446.38 o                         
  -7   2   5       9384.96      10079.52       242.55 o                         
  -6   2   5       2264.24       2245.52        70.94 o                         
  -5   2   5       1614.10       1467.48        41.96 o                         
  -4   2   5      14754.25      14719.00       412.88 o                         
  -3   2   5       1805.53       1516.92        60.33 o                         
  -2   2   5       9394.83       9099.04       175.14 o                         
  -1   2   5       4388.79       4551.39        80.86 o                         
   0   2   5       8151.93       7631.17       129.84 o                         
   1   2   5          3.75         11.85         4.02 o                         
   2   2   5        575.10        618.61        21.08 o                         
   3   2   5        171.10        183.28        14.59 o                         
   4   2   5      23647.66      22951.14       383.73 o                         
   5   2   5       3868.81       3092.66        64.50 o                         
   6   2   5         44.59         52.45        10.64 o                         
   7   2   5        164.42        120.99        17.59 o                         
   8   2   5       5317.28       5252.52       130.95 o                         
   9   2   5        506.21        559.29        76.85 o                         
  10   2   5       3097.00       2952.15        58.85 o                         
  11   2   5         32.54         30.22        12.47 o                         
  12   2   5         56.06         55.95         8.98 o                         
  13   2   5         23.69         34.17         8.92 o                         
  14   2   5          9.25          0.07        11.12 o                         
  15   2   5        534.92        638.14        21.75 o                         
  16   2   5          2.59         -7.35         8.70 o                         
  17   2   5         60.35         50.25         9.65 o                         
  18   2   5         95.68         92.22        13.35 o                         
  19   2   5         12.63          4.41         8.34 o                         
  20   2   5         46.22         27.71         7.80 o                         
  21   2   5        312.86        355.97        15.98 o                         
 -22   3   5        253.66        205.56        17.65 o                         
 -21   3   5        360.32        366.55        20.23 o                         
 -20   3   5         56.04         42.62         7.93 o                         
 -19   3   5         31.73         21.55         7.92 o                         
 -18   3   5         62.38         65.75         9.53 o                         
 -17   3   5         51.04         62.78         9.92 o                         
 -16   3   5        519.28        588.95        22.66 o                         
 -15   3   5         36.60         24.99        10.79 o                         
 -14   3   5       2135.47       2144.05        46.16 o                         
 -13   3   5       1467.38       1426.38        30.98 o                         
 -12   3   5       1727.30       1871.13        35.94 o                         
 -11   3   5         89.66         60.66        11.91 o                         
 -10   3   5        444.52        303.82        72.42 o                         
  -9   3   5        289.24        295.65        39.20 o                         
  -8   3   5       2466.01       2723.80        80.83 o                         
  -7   3   5        331.41        287.73        34.44 o                         
  -6   3   5       3039.23       2901.06        79.11 o                         
  -5   3   5       6031.40       5810.17       144.79 o                         
  -4   3   5       3942.54       3185.74       117.61 o                         
  -3   3   5        394.59        294.06        10.10 o                         
  -2   3   5      15727.94      15905.46       393.45 o                         
  -1   3   5        998.18       1017.38        26.22 o                         
   0   3   5       6302.24       6753.63       116.43 o                         
   1   3   5      18010.13      17668.11       294.18 o                         
   2   3   5      40404.85      41660.53       920.06 o                         
   3   3   5       6372.32       6078.47       109.34 o                         
   4   3   5       3462.18       3329.95        66.48 o                         
   5   3   5        756.91        617.84        24.63 o                         
   6   3   5       1902.75       1968.48        49.72 o                         
   7   3   5       6680.65       6285.91       152.33 o                         
   8   3   5      18152.30      18562.30       455.50 o                         
   9   3   5       5599.95       5448.96       162.93 o                         
  10   3   5       5903.79       5635.05        80.99 o                         
  11   3   5        536.57        439.18        19.31 o                         
  12   3   5        113.44        108.75        11.25 o                         
  13   3   5       2829.63       2679.09        60.72 o                         
  14   3   5       1328.86       1362.03        30.20 o                         
  15   3   5        267.18        258.12        21.61 o                         
  16   3   5        136.37        133.58        14.69 o                         
  17   3   5       2720.43       3077.19        53.33 o                         
  18   3   5        564.07        586.92        24.78 o                         
  19   3   5       1918.70       1994.66        40.49 o                         
  20   3   5        574.01        601.95        19.78 o                         
  21   3   5          1.36          4.50         7.56 o                         
 -22   4   5         56.16         62.65        14.16 o                         
 -21   4   5         21.44          4.54         8.27 o                         
 -20   4   5          9.33          3.71         8.10 o                         
 -19   4   5          7.03         -1.64         8.77 o                         
 -18   4   5         25.61         -3.23        11.44 o                         
 -17   4   5       1001.57       1068.23        24.77 o                         
 -16   4   5        227.82        201.74        16.74 o                         
 -15   4   5         53.22         45.87         9.85 o                         
 -14   4   5       3663.25       3599.30        63.51 o                         
 -13   4   5         89.79         66.49        10.60 o                         
 -12   4   5       5312.52       5219.48        75.96 o                         
 -11   4   5       1054.07       1137.48        30.80 o                         
 -10   4   5       2102.63       2184.78        79.07 o                         
  -9   4   5       1059.54        938.94        56.79 o                         
  -8   4   5       5221.52       5666.82       151.04 o                         
  -7   4   5       9576.74      10000.19       246.78 o                         
  -6   4   5       3500.50       3948.93        71.23 o                         
  -5   4   5         32.61         58.31         7.40 o                         
  -4   4   5       6852.86       7498.63       146.11 o                         
  -3   4   5       4721.12       4024.18        82.01 o                         
  -2   4   5      11516.25      10479.01       176.85 o                         
  -1   4   5       1519.70       1521.30        44.51 o                         
   0   4   5       5852.95       5526.59       113.13 o                         
   1   4   5       3033.45       2715.98        53.59 o                         
   2   4   5       1081.18       1225.84        30.28 o                         
   3   4   5       4625.75       4898.77        91.63 o                         
   4   4   5       9503.89       9451.52       166.93 o                         
   5   4   5       7728.29       8013.06       146.43 o                         
   6   4   5       1840.98       1809.99        52.15 o                         
   7   4   5       1189.20       1266.74        50.14 o                         
   8   4   5       4746.88       5081.83       150.20 o                         
   9   4   5       1677.81       1780.10       104.40 o                         
  10   4   5       3211.54       3215.65        59.54 o                         
  11   4   5       5619.27       5313.76        81.87 o                         
  12   4   5        201.17        173.31        15.18 o                         
  13   4   5        686.13        793.55        25.63 o                         
  14   4   5        319.37        293.86        19.35 o                         
  15   4   5        422.15        497.16        21.30 o                         
  16   4   5        401.18        417.33        19.52 o                         
  17   4   5        139.23        210.98        17.58 o                         
  18   4   5        241.76        243.80        16.20 o                         
  19   4   5          9.11          1.17         8.21 o                         
  20   4   5         86.07        139.80        13.71 o                         
  21   4   5        263.41        277.58        22.11 o                         
 -22   5   5          9.31          8.85         7.90 o                         
 -21   5   5        795.86        919.44        25.87 o                         
 -20   5   5         63.82         54.69        10.77 o                         
 -19   5   5         17.36         -3.55         8.73 o                         
 -18   5   5       1418.03       1453.92        35.58 o                         
 -17   5   5       1560.52       1639.43        33.29 o                         
 -16   5   5         11.26         20.37         9.56 o                         
 -15   5   5         83.16        115.14        17.22 o                         
 -14   5   5        146.62        139.81        16.32 o                         
 -13   5   5          2.27         -0.58         9.71 o                         
 -12   5   5       2605.44       2628.89        45.10 o                         
 -11   5   5        231.42        183.72        18.31 o                         
 -10   5   5       6980.65       6998.22       251.14 o                         
  -9   5   5       1996.48       1641.01       169.07 o                         
  -8   5   5       6956.58       6439.04       163.08 o                         
  -7   5   5        455.32        751.54        28.98 o                         
  -6   5   5      13768.64      15215.89       297.03 o                         
  -5   5   5       5891.22       6410.51       193.96 o                         
  -4   5   5       2265.23       2642.30        58.43 o                         
  -3   5   5        171.76        283.53        14.87 o                         
  -2   5   5       7557.55       7623.73       132.15 o                         
  -1   5   5        402.05        346.77        15.01 o                         
   0   5   5        374.22        271.37        16.52 o                         
   1   5   5       2018.81       2029.83        50.85 o                         
   2   5   5       1455.46       1606.84        44.30 o                         
   3   5   5        248.70        295.48        18.66 o                         
   4   5   5        336.96        231.22        20.48 o                         
   5   5   5       9620.42      10220.08       244.87 o                         
   6   5   5        821.59        755.95        44.14 o                         
   7   5   5       7288.33       7314.65       227.63 o                         
   8   5   5       2789.13       2854.08       103.35 o                         
   9   5   5       8079.61       7515.29       137.90 o                         
  10   5   5        486.55        451.78        23.81 o                         
  11   5   5       1051.98       1026.44        27.38 o                         
  12   5   5       1949.50       1947.34        38.85 o                         
  13   5   5       3890.11       3985.39        66.28 o                         
  14   5   5        567.49        663.18        25.02 o                         
  15   5   5        422.16        496.98        21.85 o                         
  16   5   5        211.93        223.77        17.48 o                         
  17   5   5       1779.01       1840.63        38.97 o                         
  18   5   5         31.92         18.01         7.60 o                         
  19   5   5        295.05        296.02        16.40 o                         
  20   5   5         41.23         36.79         7.48 o                         
  21   5   5         33.74         40.96        11.31 o                         
 -22   6   5        125.49        146.89        16.09 o                         
 -21   6   5         61.74         31.09        12.65 o                         
 -20   6   5          3.38          0.51        15.41 o                         
 -19   6   5        269.78        297.19        18.94 o                         
 -18   6   5         48.97         58.85        11.74 o                         
 -17   6   5         50.96         27.04        12.22 o                         
 -16   6   5        134.49        136.94        14.52 o                         
 -15   6   5        110.87         83.79        12.41 o                         
 -14   6   5        365.96        351.13        18.94 o                         
 -13   6   5       1416.82       1383.53        37.44 o                         
 -12   6   5       1114.00       1024.64        25.59 o                         
 -11   6   5        989.64        947.88        25.43 o                         
 -10   6   5       8646.40       8082.99       133.21 o                         
  -9   6   5         13.32         19.04        23.15 o                         
  -8   6   5        258.68        268.31        26.79 o                         
  -7   6   5       7921.19       7199.52       126.59 o                         
  -6   6   5       6328.69       6063.83       124.60 o                         
  -5   6   5       2071.02       1475.16        45.78 o                         
  -4   6   5       2281.61       2188.78        46.28 o                         
  -3   6   5        184.67        119.82        15.67 o                         
  -2   6   5       2270.20       2742.31        68.83 o                         
  -1   6   5        532.86        452.44        29.57 o                         
   0   6   5       1773.58       1945.37        50.11 o                         
   1   6   5       1083.04        971.64        33.24 o                         
   2   6   5      39192.05      40148.11       767.90 o                         
   3   6   5        134.61        157.15        37.08 o                         
   4   6   5          9.24         12.34        13.32 o                         
   5   6   5      11004.86      11631.87       239.78 o                         
   6   6   5       9214.19       9476.94       247.58 o                         
   7   6   5        405.91        472.56        53.53 o                         
   8   6   5         63.54        126.26        34.95 o                         
   9   6   5       2522.23       2353.84        52.73 o                         
  10   6   5          5.51         -5.81        11.04 o                         
  11   6   5       1480.09       1433.49        32.87 o                         
  12   6   5          1.05         17.61        17.33 o                         
  13   6   5       1589.64       1688.24        36.11 o                         
  14   6   5         44.90         40.27        12.90 o                         
  15   6   5         54.91         56.14         9.42 o                         
  16   6   5        680.09        674.34        22.22 o                         
  17   6   5        119.37        113.26        19.45 o                         
  18   6   5        528.34        527.25        18.84 o                         
  19   6   5        441.40        394.08        16.13 o                         
  20   6   5        299.90        282.85        15.36 o                         
  21   6   5        133.70        111.00        12.69 o                         
 -21   7   5         60.26         46.16        15.46 o                         
 -20   7   5        687.89        710.62        29.59 o                         
 -19   7   5         73.33         74.95        12.45 o                         
 -18   7   5        527.18        502.30        20.80 o                         
 -17   7   5        719.58        994.82        33.55 o                         
 -16   7   5        329.35        376.63        21.45 o                         
 -15   7   5        168.64        137.66        14.61 o                         
 -14   7   5        539.37        442.75        22.83 o                         
 -13   7   5          3.47          3.11        11.06 o                         
 -12   7   5        596.03        626.02        24.97 o                         
 -11   7   5          5.26          8.93        12.40 o                         
 -10   7   5        108.71        201.05        24.18 o                         
  -9   7   5       1209.52       1138.54       127.31 o                         
  -8   7   5       1078.43        912.31        63.35 o                         
  -7   7   5       1189.82       1525.95        75.81 o                         
  -6   7   5          3.91         32.08         9.44 o                         
  -5   7   5       1517.91       1980.39        44.85 o                         
  -4   7   5       3433.99       3493.28        79.07 o                         
  -3   7   5        992.87        903.25        26.44 o                         
  -2   7   5       2697.28       2845.91        57.62 o                         
  -1   7   5       4224.26       4646.88       107.07 o                         
   0   7   5       5468.55       5239.34        87.43 o                         
   1   7   5       1920.11       1968.17        45.00 o                         
   2   7   5       2383.99       2440.81        53.83 o                         
   3   7   5       2970.94       2941.30        62.86 o                         
   4   7   5       3365.84       3734.96        77.52 o                         
   5   7   5      10033.18      10481.11       215.36 o                         
   6   7   5       6297.78       6292.64       212.16 o                         
   7   7   5       1477.59       1187.39        75.49 o                         
   8   7   5        297.88        239.45        20.94 o                         
   9   7   5       6695.01       6386.47       104.76 o                         
  10   7   5        361.43        386.55        20.46 o                         
  11   7   5       4595.06       4506.70        67.48 o                         
  12   7   5        549.98        580.10        23.79 o                         
  13   7   5        191.33        165.78        16.40 o                         
  14   7   5       1148.86       1223.26        30.16 o                         
  15   7   5        122.78        180.40        18.82 o                         
  16   7   5          2.39         15.61         8.58 o                         
  17   7   5         32.02         17.99         8.60 o                         
  18   7   5        589.27        575.97        19.19 o                         
  19   7   5        937.85        934.22        29.04 o                         
  20   7   5        264.29        300.29        17.33 o                         
  21   7   5        325.35        388.65        28.27 o                         
 -21   8   5         22.48         10.19         7.77 o                         
 -20   8   5        282.35        251.69        24.77 o                         
 -19   8   5        232.18        265.12        19.55 o                         
 -18   8   5        269.97        287.08        18.92 o                         
 -17   8   5         82.14         69.33        13.10 o                         
 -16   8   5        741.26        717.09        25.09 o                         
 -15   8   5        157.32        191.63        20.86 o                         
 -14   8   5         11.16         -0.06        11.85 o                         
 -13   8   5          1.58        -11.86        11.86 o                         
 -12   8   5        630.51        552.68        28.89 o                         
 -11   8   5         59.04         65.35        19.07 o                         
 -10   8   5          3.01          6.64        13.82 o                         
  -9   8   5         26.73         20.65        16.24 o                         
  -8   8   5        158.45        157.59        25.70 o                         
  -7   8   5       9676.79       9244.55       190.28 o                         
  -6   8   5       1770.96       1927.07        49.54 o                         
  -5   8   5       2297.37       3158.91        60.16 o                         
  -4   8   5       7816.11       8163.01       146.72 o                         
  -3   8   5       9843.13      10523.34       184.41 o                         
  -2   8   5        241.61        200.49        19.18 o                         
  -1   8   5       4982.06       4708.19        81.93 o                         
   0   8   5       2241.27       2190.45        45.84 o                         
   1   8   5       3725.53       3492.46        65.08 o                         
   2   8   5       5255.19       4743.18       123.00 o                         
   3   8   5        736.85        689.08        31.64 o                         
   4   8   5       4812.32       4650.04       107.03 o                         
   5   8   5       2198.14       2004.32        59.82 o                         
   6   8   5       4160.40       4167.68        86.42 o                         
   7   8   5       1267.45       1209.67        32.33 o                         
   8   8   5       2574.23       2377.08        52.29 o                         
   9   8   5         49.89         53.87        13.50 o                         
  10   8   5        526.04        464.97        22.07 o                         
  11   8   5       2064.86       2027.87       104.41 o                         
  12   8   5        447.75        502.25        29.78 o                         
  13   8   5       2580.66       2749.53        54.48 o                         
  14   8   5        726.47        745.78        25.56 o                         
  15   8   5          4.31         -6.66         8.80 o                         
  16   8   5        554.51        562.50        27.42 o                         
  17   8   5          4.14          1.11         8.42 o                         
  18   8   5        863.30        876.72        23.10 o                         
  19   8   5         15.03         22.60         6.86 o                         
  20   8   5        633.35        610.44        18.61 o                         
 -21   9   5        496.03        477.74        22.39 o                         
 -20   9   5         56.05         62.69        18.60 o                         
 -19   9   5          5.26          8.92         8.41 o                         
 -18   9   5         93.66         93.87        10.61 o                         
 -17   9   5       2646.00       2940.06        55.34 o                         
 -16   9   5       1428.04       1700.94        39.39 o                         
 -15   9   5         18.89         33.21        11.65 o                         
 -14   9   5       1699.48       1755.50        41.03 o                         
 -13   9   5        860.89        842.81        29.38 o                         
 -12   9   5        564.76        613.82        27.47 o                         
 -11   9   5        248.54        242.29        21.82 o                         
 -10   9   5         98.47        161.24        31.43 o                         
  -9   9   5         14.04         19.71        12.37 o                         
  -8   9   5       1298.09       1239.04        36.94 o                         
  -7   9   5         79.03         58.42        14.77 o                         
  -6   9   5         16.59         17.15        12.15 o                         
  -5   9   5        773.32        931.32        32.94 o                         
  -4   9   5      10158.92      10810.25       191.99 o                         
  -3   9   5       1040.28        963.57        36.53 o                         
  -2   9   5       1343.88       1329.93        57.91 o                         
  -1   9   5      10782.50      11355.18       245.00 o                         
   0   9   5       2078.16       2121.65        51.67 o                         
   1   9   5        169.10        101.77        14.85 o                         
   2   9   5       5766.58       6040.32       133.06 o                         
   3   9   5       8365.80       7771.61       167.32 o                         
   4   9   5        134.70        116.91        21.42 o                         
   5   9   5        294.78        171.59        37.70 o                         
   6   9   5       1383.83       1515.82        38.05 o                         
   7   9   5       3970.98       3780.19        60.69 o                         
   8   9   5       1197.40       1055.83        32.03 o                         
   9   9   5          6.93          4.12        11.77 o                         
  10   9   5        588.11        514.48        22.76 o                         
  11   9   5       1978.92       1972.91        47.36 o                         
  12   9   5       6672.57       6792.87       112.92 o                         
  13   9   5          3.80          1.87         9.45 o                         
  14   9   5        400.45        421.40        20.50 o                         
  15   9   5         11.32         25.96         9.21 o                         
  16   9   5        561.89        621.22        24.95 o                         
  17   9   5        232.83        211.70        15.83 o                         
  18   9   5       1697.20       1644.55        34.09 o                         
  19   9   5        185.96        215.39        13.48 o                         
  20   9   5         16.82         19.96         7.62 o                         
 -20  10   5         16.87         16.44         9.75 o                         
 -19  10   5         23.63          2.02         7.79 o                         
 -18  10   5        252.31        304.48        16.30 o                         
 -17  10   5         41.40         62.16        11.11 o                         
 -16  10   5        362.09        349.86        22.94 o                         
 -15  10   5        239.40        282.68        21.18 o                         
 -14  10   5       1968.84       1838.52        41.84 o                         
 -13  10   5       1180.94       1106.80        45.81 o                         
 -12  10   5       2495.81       2552.44        67.29 o                         
 -11  10   5       3011.35       3227.09        77.34 o                         
 -10  10   5        490.42        447.33        28.11 o                         
  -9  10   5         26.54         51.97        18.82 o                         
  -8  10   5       2554.14       2603.83        47.36 o                         
  -7  10   5       4304.52       4452.92        71.28 o                         
  -6  10   5        222.95        196.07        17.38 o                         
  -5  10   5        748.17        829.98        51.47 o                         
  -4  10   5        119.54        235.47        34.91 o                         
  -3  10   5       7485.98       6551.06       188.52 o                         
  -2  10   5       5961.37       6318.09       140.38 o                         
  -1  10   5        899.41        682.42        42.42 o                         
   0  10   5       3149.18       3151.06        95.01 o                         
   1  10   5        559.08        631.33        34.37 o                         
   2  10   5        628.72        586.69        34.26 o                         
   3  10   5        429.02        441.22        32.81 o                         
   4  10   5         75.60        158.16        20.03 o                         
   5  10   5       3857.57       3460.76        68.26 o                         
   6  10   5        673.39        794.00        44.35 o                         
   7  10   5        328.86        307.75        22.47 o                         
   8  10   5       1551.30       1564.94        40.21 o                         
   9  10   5        303.37        319.86        21.92 o                         
  10  10   5          9.18         16.83        10.46 o                         
  11  10   5        470.03        462.70        28.08 o                         
  12  10   5        607.41        682.13        25.42 o                         
  13  10   5          3.05         -4.86        10.28 o                         
  14  10   5          0.86          5.51        10.57 o                         
  15  10   5        521.56        564.00        24.83 o                         
  16  10   5       1056.66       1066.39        28.00 o                         
  17  10   5        748.54        807.90        23.53 o                         
  18  10   5        362.59        309.53        15.44 o                         
  19  10   5        452.84        413.59        40.34 o                         
 -20  11   5        180.83        125.38        22.96 o                         
 -19  11   5          3.51          8.83        17.65 o                         
 -18  11   5         13.64         11.43         8.12 o                         
 -17  11   5        170.32        223.42        16.66 o                         
 -16  11   5         93.26         51.52         9.51 o                         
 -15  11   5        305.79        307.06        24.15 o                         
 -14  11   5          1.38          3.46        10.00 o                         
 -13  11   5        102.97        107.91        14.19 o                         
 -12  11   5        707.38        647.11        25.78 o                         
 -11  11   5        106.50        132.99        25.90 o                         
 -10  11   5        958.55        979.55        30.51 o                         
  -9  11   5        462.51        424.12        20.44 o                         
  -8  11   5        380.52        346.32        20.40 o                         
  -7  11   5       1083.37       1013.47        26.45 o                         
  -6  11   5       1008.97        945.20        31.74 o                         
  -5  11   5       3100.96       2739.60        58.56 o                         
  -4  11   5         23.06         30.16        10.96 o                         
  -3  11   5          5.97          2.05        21.32 o                         
  -2  11   5        803.93        828.80        35.68 o                         
  -1  11   5        166.48         97.91        17.04 o                         
   0  11   5       1632.21       1556.51        49.42 o                         
   1  11   5         11.31          6.07        17.07 o                         
   2  11   5       1238.75       1441.37        37.33 o                         
   3  11   5      15976.07      16096.26       285.51 o                         
   4  11   5         33.23         46.63        10.87 o                         
   5  11   5         39.04         40.21        13.73 o                         
   6  11   5        474.52        455.79        21.01 o                         
   7  11   5       1359.49       1361.47        30.48 o                         
   8  11   5       3352.99       3304.15        60.77 o                         
   9  11   5       1015.67       1037.14        34.01 o                         
  10  11   5       3677.47       3815.31        76.81 o                         
  11  11   5        785.91        857.90        29.33 o                         
  12  11   5         48.59         57.45        10.89 o                         
  13  11   5          4.35          7.84         9.74 o                         
  14  11   5          0.68          1.92         9.11 o                         
  15  11   5          2.87          6.62         9.27 o                         
  16  11   5        124.85        146.63        15.20 o                         
  17  11   5        150.74        136.28        14.11 o                         
  18  11   5          3.78         -0.25         6.85 o                         
  19  11   5        105.70        129.01        12.23 o                         
 -19  12   5        140.97        165.14        19.98 o                         
 -18  12   5        281.10        185.65        25.76 o                         
 -17  12   5         36.16         24.26         8.28 o                         
 -16  12   5        113.31         69.50         9.94 o                         
 -15  12   5        161.04        155.80        17.46 o                         
 -14  12   5         21.48         26.84        11.58 o                         
 -13  12   5        779.11        854.07        26.85 o                         
 -12  12   5        235.84        229.88        29.10 o                         
 -11  12   5        944.09       1020.11        30.01 o                         
 -10  12   5       4888.45       4596.64        80.87 o                         
  -9  12   5       1976.45       1960.97        38.45 o                         
  -8  12   5       1703.97       1619.90        47.63 o                         
  -7  12   5         32.88         14.96         9.65 o                         
  -6  12   5          3.00         22.18         9.73 o                         
  -5  12   5        159.72        124.74        16.89 o                         
  -4  12   5       1722.27       1705.75        41.51 o                         
  -3  12   5        373.30        440.39        22.95 o                         
  -2  12   5        581.84        588.20        24.52 o                         
  -1  12   5       2953.57       2371.12        58.83 o                         
   0  12   5        332.17        310.82        34.67 o                         
   1  12   5        110.78         99.13        13.15 o                         
   2  12   5        572.13        585.76        24.19 o                         
   3  12   5        200.76        123.89        18.10 o                         
   4  12   5       5537.22       5149.03        89.46 o                         
   5  12   5       1236.53       1356.73        36.15 o                         
   6  12   5        478.16        496.61        20.11 o                         
   7  12   5        898.15        843.79        24.77 o                         
   8  12   5        170.21        258.41        21.91 o                         
   9  12   5       1822.36       1981.07        47.33 o                         
  10  12   5       1004.58       1002.01        31.70 o                         
  11  12   5         17.50         21.89        11.80 o                         
  12  12   5        375.77        351.47        21.27 o                         
  13  12   5        210.26        213.93        22.00 o                         
  14  12   5        396.54        373.11        39.10 o                         
  15  12   5         41.89         30.34        16.82 o                         
  16  12   5        125.56        145.53        19.84 o                         
  17  12   5         85.30         63.59        10.56 o                         
  18  12   5         78.50         16.48         9.17 o                         
 -18  13   5          0.30          4.03        13.36 o                         
 -17  13   5         15.23          8.41         8.90 o                         
 -16  13   5        153.82        121.76        18.02 o                         
 -15  13   5        414.51        431.60        27.26 o                         
 -14  13   5         48.31          6.06         9.49 o                         
 -13  13   5        243.17        210.86        19.22 o                         
 -12  13   5        454.57        545.81        45.04 o                         
 -11  13   5       2440.21       2611.38        56.41 o                         
 -10  13   5        192.59        240.05        19.87 o                         
  -9  13   5       6227.56       6438.14        97.24 o                         
  -8  13   5         20.09         20.64        12.94 o                         
  -7  13   5         24.61         71.24        12.17 o                         
  -6  13   5        255.61        315.69        34.75 o                         
  -5  13   5        515.50        497.03        21.36 o                         
  -4  13   5         53.69         41.35        12.23 o                         
  -3  13   5         39.07         46.24        11.07 o                         
  -2  13   5        275.32        287.39        22.43 o                         
  -1  13   5         59.53         72.17        11.45 o                         
   0  13   5        275.12        242.29        19.85 o                         
   1  13   5         34.61         48.29        11.39 o                         
   2  13   5        484.86        506.19        26.77 o                         
   3  13   5        261.03        272.01        21.43 o                         
   4  13   5       2145.60       2127.59        48.54 o                         
   5  13   5         13.71         24.86        12.20 o                         
   6  13   5       2483.68       2451.29        48.84 o                         
   7  13   5        297.26        351.31        19.32 o                         
   8  13   5         11.29          0.95        10.21 o                         
   9  13   5       1125.71       1281.01        36.87 o                         
  10  13   5       3483.37       3506.30        72.12 o                         
  11  13   5        182.45        192.02        18.92 o                         
  12  13   5         14.09         -9.05         9.05 o                         
  13  13   5        213.80        255.26        22.54 o                         
  14  13   5        226.52        214.47        16.72 o                         
  15  13   5         99.42        117.88        15.80 o                         
  16  13   5        759.99        761.22        22.39 o                         
  17  13   5          2.65         16.72         6.74 o                         
  18  13   5        310.96        337.05        13.14 o                         
 -18  14   5          6.99        -14.12        14.12 o                         
 -17  14   5         48.20         17.81        10.86 o                         
 -16  14   5        981.84        968.60        30.20 o                         
 -15  14   5          9.85         20.12         9.33 o                         
 -14  14   5         30.12          9.35         9.50 o                         
 -13  14   5        127.38        147.53        20.13 o                         
 -12  14   5        235.43        251.80        20.62 o                         
 -11  14   5        111.73        141.42        31.25 o                         
 -10  14   5       2083.84       2012.98        43.29 o                         
  -9  14   5         39.53         38.02        10.12 o                         
  -8  14   5         37.38         53.17        11.05 o                         
  -7  14   5       2542.03       2541.12        45.99 o                         
  -6  14   5         25.21         22.37         9.85 o                         
  -5  14   5        686.29        702.23        23.81 o                         
  -4  14   5        587.92        615.99        26.15 o                         
  -3  14   5       2646.00       2571.56        55.55 o                         
  -2  14   5        554.56        570.26        26.08 o                         
  -1  14   5        427.23        403.91        21.94 o                         
   0  14   5       1358.78       1300.03        40.81 o                         
   1  14   5        592.87        635.53        24.37 o                         
   2  14   5       1154.18       1203.23        34.47 o                         
   3  14   5       4718.04       4630.06       448.18 o                         
   4  14   5         15.31         59.04        16.82 o                         
   5  14   5       2081.20       2156.53        43.79 o                         
   6  14   5         44.99         35.98         9.68 o                         
   7  14   5         59.35        108.97        17.53 o                         
   8  14   5        347.86        347.72        21.74 o                         
   9  14   5        105.95        138.34        27.01 o                         
  10  14   5       1407.43       1603.16        41.54 o                         
  11  14   5        166.83        155.98        20.31 o                         
  12  14   5        499.68        515.28        25.68 o                         
  13  14   5       1109.81       1170.93        32.32 o                         
  14  14   5        283.60        245.03        21.31 o                         
  15  14   5         11.13          3.12         8.00 o                         
  16  14   5          8.69          5.54         6.99 o                         
  17  14   5        155.88        160.95        16.29 o                         
 -17  15   5         22.39         21.18        14.12 o                         
 -16  15   5         20.21         18.54        12.99 o                         
 -15  15   5         15.65         10.46         9.35 o                         
 -14  15   5        365.65        432.28        19.51 o                         
 -13  15   5         76.31         61.73        16.05 o                         
 -12  15   5        419.42        545.85        22.83 o                         
 -11  15   5        592.97        608.94        27.79 o                         
 -10  15   5        530.34        571.51        24.36 o                         
  -9  15   5       4133.79       4050.33        67.43 o                         
  -8  15   5        415.15        386.08        19.38 o                         
  -7  15   5       1724.76       1604.46        84.16 o                         
  -6  15   5          1.53          2.15         9.72 o                         
  -5  15   5       2316.24       2484.73        54.94 o                         
  -4  15   5        167.15        141.19        15.52 o                         
  -3  15   5        104.08         81.00        15.54 o                         
  -2  15   5        204.40        194.82        18.72 o                         
  -1  15   5        373.13        396.42        21.76 o                         
   0  15   5       2098.24       2071.22        47.96 o                         
   1  15   5        101.64         76.71        17.86 o                         
   2  15   5         14.02          9.35         9.80 o                         
   3  15   5        341.32        374.01        21.57 o                         
   4  15   5        866.96        946.42        26.89 o                         
   5  15   5       1368.98       1300.43        32.15 o                         
   6  15   5        803.40        934.00        37.37 o                         
   7  15   5        200.18        170.93        17.93 o                         
   8  15   5        527.82        578.88        31.39 o                         
   9  15   5        411.25        433.32        26.00 o                         
  10  15   5          1.78         -1.88        10.50 o                         
  11  15   5          0.36         -1.20         9.50 o                         
  12  15   5        572.39        579.09        22.76 o                         
  13  15   5        368.47        350.52        17.71 o                         
  14  15   5        157.44        163.34        14.29 o                         
  15  15   5          1.69          3.66         7.01 o                         
  16  15   5        171.06        187.08        17.08 o                         
 -16  16   5         12.45        -14.12        14.12 o                         
 -15  16   5        181.23        142.38        20.63 o                         
 -14  16   5        207.34        189.89        27.28 o                         
 -13  16   5          0.78          0.30        10.10 o                         
 -12  16   5        693.90        660.36        23.28 o                         
 -11  16   5          8.84         -4.49         9.66 o                         
 -10  16   5        269.62        276.66        30.59 o                         
  -9  16   5       1393.36       1462.77        45.55 o                         
  -8  16   5        214.52        263.12        17.57 o                         
  -7  16   5         18.60         25.33        11.19 o                         
  -6  16   5        369.22        351.02        19.30 o                         
  -5  16   5       2577.29       2428.61        48.51 o                         
  -4  16   5       1640.64       1712.82        56.08 o                         
  -3  16   5        509.70        542.75        21.53 o                         
  -2  16   5        114.08        122.06        17.00 o                         
  -1  16   5       6923.93       7141.95       150.22 o                         
   0  16   5        833.12        863.58        28.85 o                         
   1  16   5       1679.82       1624.01        42.63 o                         
   2  16   5        615.96        684.40        24.01 o                         
   3  16   5        178.49        164.58        16.48 o                         
   4  16   5       1299.78       1319.01        44.41 o                         
   5  16   5          4.53         10.44         9.41 o                         
   6  16   5        424.77        391.92        34.11 o                         
   7  16   5          6.32         14.51         9.97 o                         
   8  16   5       1951.93       2169.42        55.82 o                         
   9  16   5        153.25        185.10        20.18 o                         
  10  16   5        507.30        525.81        46.06 o                         
  11  16   5        247.29        246.78        19.63 o                         
  12  16   5         77.35        101.30        16.56 o                         
  13  16   5         40.39         31.58        13.19 o                         
  14  16   5         69.23         85.85        11.88 o                         
  15  16   5         82.84         51.97        10.05 o                         
  16  16   5        225.87        201.21        17.04 o                         
 -15  17   5        449.23        448.42        25.44 o                         
 -14  17   5        331.43        365.57        26.64 o                         
 -13  17   5       1972.33       1854.51        44.28 o                         
 -12  17   5        273.98        320.06        19.20 o                         
 -11  17   5         29.81         28.12         9.82 o                         
 -10  17   5        188.06        183.81        19.64 o                         
  -9  17   5        633.43        680.20        47.04 o                         
  -8  17   5       1034.62        993.02        31.63 o                         
  -7  17   5        642.99        687.45        27.72 o                         
  -6  17   5       1640.94       1762.90        41.94 o                         
  -5  17   5       2358.11       2419.99        57.66 o                         
  -4  17   5         28.68         28.96         9.20 o                         
  -3  17   5        457.42        439.39        19.81 o                         
  -2  17   5        267.57        258.35        20.61 o                         
  -1  17   5       1150.77       1179.48        30.38 o                         
   0  17   5          6.94         14.47         9.58 o                         
   1  17   5         53.57         66.32        14.58 o                         
   2  17   5        411.15        448.23        25.40 o                         
   3  17   5        804.71        845.59        25.83 o                         
   4  17   5       2466.17       2607.56        60.00 o                         
   5  17   5        524.87        588.32        23.58 o                         
   6  17   5        301.62        298.99        37.08 o                         
   7  17   5          7.13         -6.27         9.62 o                         
   8  17   5        104.73         70.15        14.68 o                         
   9  17   5        225.48        271.01        19.92 o                         
  10  17   5        106.33        158.06        18.48 o                         
  11  17   5         67.87         55.35        16.08 o                         
  12  17   5          9.83         12.60         7.77 o                         
  13  17   5        464.90        367.18        20.46 o                         
  14  17   5         93.54         97.11        19.42 o                         
  15  17   5        194.01        192.03        11.87 o                         
 -14  18   5        222.90        125.81        27.58 o                         
 -13  18   5          8.81          3.19        14.90 o                         
 -12  18   5        189.33        200.30        17.09 o                         
 -11  18   5         35.26         40.60         9.35 o                         
 -10  18   5        131.22        131.28        17.87 o                         
  -9  18   5        600.17        537.17        22.35 o                         
  -8  18   5        227.37        242.19        28.63 o                         
  -7  18   5         57.37         47.46        11.72 o                         
  -6  18   5        146.92        165.20        17.55 o                         
  -5  18   5         97.43         93.50        21.62 o                         
  -4  18   5         43.96         26.22         9.15 o                         
  -3  18   5         21.67         34.23         9.11 o                         
  -2  18   5       1048.39        957.38        26.64 o                         
  -1  18   5        131.26        142.86        16.28 o                         
   0  18   5          0.71         -0.55         8.78 o                         
   1  18   5         47.06         30.90         8.37 o                         
   2  18   5        303.10        315.02        31.35 o                         
   3  18   5        465.62        486.90        21.74 o                         
   4  18   5        861.12        764.24        30.04 o                         
   5  18   5        764.21        845.87        27.40 o                         
   6  18   5        401.24        410.88        26.18 o                         
   7  18   5        198.84        160.68        16.15 o                         
   8  18   5         89.83        119.68        16.51 o                         
   9  18   5        325.18        346.76        19.32 o                         
  10  18   5          1.41         -7.43         7.43 o                         
  11  18   5         42.41         51.71        14.68 o                         
  12  18   5         16.97          9.01         7.12 o                         
  13  18   5        480.69        540.01        41.52 o                         
  14  18   5          2.29          1.68         6.40 o                         
 -12  19   5         15.68         14.52        11.97 o                         
 -11  19   5        692.23        648.30        56.70 o                         
 -10  19   5        586.12        571.16        22.08 o                         
  -9  19   5        770.84        795.30        26.49 o                         
  -8  19   5          2.22         10.29         8.47 o                         
  -7  19   5        133.50        139.84        16.16 o                         
  -6  19   5        198.39        243.56        17.80 o                         
  -5  19   5         68.79        116.88        19.22 o                         
  -4  19   5        205.75        138.80        16.93 o                         
  -3  19   5        194.58        175.20        23.77 o                         
  -2  19   5          2.89         12.65         9.31 o                         
  -1  19   5       1099.11       1153.42        31.65 o                         
   0  19   5         12.57         -8.65         8.65 o                         
   1  19   5          7.74         -0.56         9.11 o                         
   2  19   5        298.34        328.46        21.09 o                         
   3  19   5        125.81         98.90        16.27 o                         
   4  19   5         18.55         23.75         8.85 o                         
   5  19   5         51.71         32.03         8.92 o                         
   6  19   5        285.74        306.11        20.39 o                         
   7  19   5         41.99         36.25        13.52 o                         
   8  19   5         86.15        106.51        14.86 o                         
   9  19   5        572.27        520.22        32.26 o                         
  10  19   5          0.92          0.69         7.43 o                         
  11  19   5        468.96        484.89        17.66 o                         
  12  19   5          4.74          5.21         6.40 o                         
 -11  20   5         94.66        125.17        32.66 o                         
 -10  20   5        223.90        208.63        20.57 o                         
  -9  20   5        398.53        449.78        24.83 o                         
  -8  20   5        527.91        512.26        25.79 o                         
  -7  20   5         11.83         26.37         8.44 o                         
  -6  20   5        117.45        171.46        34.17 o                         
  -5  20   5          1.56         -8.79         8.79 o                         
  -4  20   5        675.40        576.36        20.80 o                         
  -3  20   5        263.00        236.53        16.68 o                         
  -2  20   5        186.25        175.56        16.10 o                         
  -1  20   5        599.10        630.78        22.29 o                         
   0  20   5        295.89        282.48        16.97 o                         
   1  20   5         83.28        122.07        18.07 o                         
   2  20   5        556.43        549.34        27.29 o                         
   3  20   5         49.79         39.00         7.93 o                         
   4  20   5          6.82          8.22         8.45 o                         
   5  20   5        178.18        193.89        16.05 o                         
   6  20   5        848.18        790.54        23.73 o                         
   7  20   5         96.97        107.91        14.59 o                         
   8  20   5         74.05         45.31         7.77 o                         
   9  20   5        161.09        178.78        15.50 o                         
  10  20   5         49.98         25.96         7.83 o                         
  11  20   5        228.16        254.13        13.78 o                         
 -10  21   5          3.61         35.31        17.65 o                         
  -9  21   5        237.54        301.60        20.58 o                         
  -8  21   5        212.29        262.29        26.49 o                         
  -7  21   5         50.68         51.35        13.77 o                         
  -6  21   5        588.51        607.36        20.91 o                         
  -5  21   5         73.30         35.57         8.00 o                         
  -4  21   5          0.56         -8.91         8.91 o                         
  -3  21   5         75.18         77.50        14.52 o                         
  -2  21   5       1609.42       1713.84        37.88 o                         
  -1  21   5        162.83        168.18        14.65 o                         
   0  21   5        463.41        418.67        17.35 o                         
   1  21   5        603.24        631.96        29.83 o                         
   2  21   5         44.99         28.90         8.66 o                         
   3  21   5          3.03          1.54         7.58 o                         
   4  21   5          8.70         21.02         6.93 o                         
   5  21   5        149.81        176.76        14.11 o                         
   6  21   5         20.84         10.00        11.10 o                         
   7  21   5          3.83         16.51         8.08 o                         
   8  21   5         52.90         53.01         9.53 o                         
   9  21   5        133.42        120.13        14.97 o                         
  -8  22   5         49.64         37.07        15.89 o                         
  -7  22   5        112.04        125.04        19.08 o                         
  -6  22   5          1.24         17.03        12.30 o                         
  -5  22   5          3.61         17.74        10.80 o                         
  -4  22   5         52.37         56.47         8.77 o                         
  -3  22   5         56.66         74.17        15.82 o                         
  -2  22   5         38.36         39.73        11.98 o                         
  -1  22   5         48.17         48.51         9.52 o                         
   0  22   5         13.70         17.94         7.20 o                         
   1  22   5          1.24         -0.67         7.20 o                         
   2  22   5          6.40          6.65         7.99 o                         
   3  22   5         24.20          7.57         6.72 o                         
   4  22   5         32.37         24.06         8.48 o                         
   5  22   5          5.01          7.41         9.30 o                         
   6  22   5        349.03        336.31        14.59 o                         
   7  22   5          4.27         18.09         7.43 o                         
  -5  23   5          7.55         17.65        12.36 o                         
  -4  23   5         49.70        102.40        26.48 o                         
  -3  23   5        116.04         88.64        16.09 o                         
  -2  23   5        383.69        415.13        28.26 o                         
  -1  23   5         34.22         22.07         9.71 o                         
   0  23   5         51.29         61.31        26.48 o                         
   1  23   5          8.04         -4.07         8.04 o                         
   2  23   5        869.97        845.18        38.90 o                         
   3  23   5          1.13         -0.95        10.59 o                         
   4  23   5        282.62        251.72        36.21 o                         
 -22   0   6          8.19         -6.13        15.89 o                         
 -20   0   6        247.37        210.66        18.45 o                         
 -18   0   6        157.91        166.72        21.49 o                         
 -16   0   6       2524.52       2465.49        67.67 o                         
 -14   0   6        121.49         58.26        35.31 o                         
 -12   0   6       1705.56       1595.59        48.28 o                         
  -2   0   6      18184.67      18418.21       426.53 o                         
   0   0   6         40.58         51.77        11.48 o                         
   2   0   6        445.31        500.78        25.89 o                         
   4   0   6       9417.78       7498.12       287.48 o                         
   6   0   6      32696.72      32466.26      2315.41 o                         
   8   0   6        161.78        211.89        61.80 o                         
  10   0   6      10323.34       9526.31       236.05 o                         
  12   0   6         45.37         34.76        12.59 o                         
  14   0   6       4150.65       4012.32        81.09 o                         
  16   0   6          7.30         16.66        14.86 o                         
  18   0   6         73.74         50.46        13.48 o                         
  20   0   6        189.68        183.80        21.36 o                         
 -22   1   6          5.39          8.48         7.63 o                         
 -21   1   6         48.68         38.89        11.13 o                         
 -20   1   6        262.49        245.51        14.38 o                         
 -19   1   6         13.98         11.82         7.86 o                         
 -18   1   6       1559.65       1595.23        35.21 o                         
 -17   1   6         57.43         48.49        11.57 o                         
 -16   1   6        517.83        562.66        23.19 o                         
 -15   1   6        187.34        155.44        20.00 o                         
 -14   1   6         70.57         25.97        12.37 o                         
 -13   1   6        140.69        145.52        14.31 o                         
 -12   1   6       2400.24       2339.06        48.12 o                         
 -11   1   6        537.56        448.88        23.28 o                         
  -9   1   6          0.15          9.71        12.48 o                         
  -8   1   6       2932.82       2790.64       108.21 o                         
  -7   1   6       2217.71       2349.62        85.08 o                         
  -6   1   6       2801.05       2618.10        65.89 o                         
  -5   1   6       1411.22       1405.86        37.56 o                         
  -4   1   6        213.95        296.72        17.66 o                         
  -3   1   6       2669.99       2572.31        64.12 o                         
  -2   1   6      14601.63      14458.39       237.74 o                         
  -1   1   6        269.12        263.06         9.47 o                         
   0   1   6       2032.41       1717.82        34.41 o                         
   1   1   6       7817.92       7142.46       123.44 o                         
   2   1   6      20057.59      19359.84       323.02 o                         
   3   1   6      47142.16      47780.98       785.00 o                         
   4   1   6      12405.38      12108.94       224.82 o                         
   5   1   6        330.79        339.15        20.98 o                         
   6   1   6       7690.67       7030.90       136.76 o                         
   7   1   6       1899.21       2031.52        54.32 o                         
   8   1   6       3136.83       3001.81       144.57 o                         
   9   1   6        404.57        490.35        57.45 o                         
  10   1   6      10584.34      10256.99       160.31 o                         
  11   1   6       1293.21       1386.39        27.66 o                         
  12   1   6         48.48         27.55         8.68 o                         
  13   1   6        890.41        980.40        35.92 o                         
  14   1   6         32.35         69.33        11.34 o                         
  15   1   6          7.07         11.55         9.09 o                         
  16   1   6       1887.62       2136.80        38.90 o                         
  17   1   6        307.12        247.86        18.73 o                         
  18   1   6       1254.77       1272.47        29.40 o                         
  19   1   6         99.43        118.46        15.25 o                         
  20   1   6         82.88         51.81        12.15 o                         
  21   1   6          8.91         -0.63         8.99 o                         
 -22   2   6         77.07         47.06        16.09 o                         
 -21   2   6        574.26        571.78        19.39 o                         
 -20   2   6         73.84         40.28         8.73 o                         
 -19   2   6          4.83         -4.27         7.86 o                         
 -18   2   6         63.00         32.65         9.93 o                         
 -17   2   6         23.65         32.35         9.51 o                         
 -16   2   6       1229.15       1236.16        31.51 o                         
 -15   2   6         38.54         46.05         9.95 o                         
 -14   2   6        427.90        487.52        21.87 o                         
 -13   2   6         30.02         63.34        11.16 o                         
 -12   2   6         18.52         18.01        10.61 o                         
 -11   2   6        223.78        243.61        21.62 o                         
  -9   2   6       3579.33       3484.13       163.30 o                         
  -8   2   6      24602.93      26029.87       607.55 o                         
  -7   2   6       4616.92       5128.25       151.29 o                         
  -6   2   6      14884.76      15246.97       358.32 o                         
  -5   2   6        657.83        659.62        23.75 o                         
  -4   2   6       8761.14       8266.96       279.26 o                         
  -3   2   6      18416.38      17816.25       436.89 o                         
  -2   2   6       2352.42       2501.53        44.80 o                         
  -1   2   6      10242.29       9516.41       159.88 o                         
   0   2   6       7368.83       7919.88       135.42 o                         
   1   2   6       7885.24       7777.55       154.81 o                         
   2   2   6        116.72        156.05        12.92 o                         
   3   2   6        446.67        493.51        18.66 o                         
   4   2   6        725.36        835.37        26.02 o                         
   5   2   6        434.54        486.71        23.10 o                         
   6   2   6      11092.09       9889.76       178.45 o                         
   7   2   6        914.60        858.48        37.53 o                         
   8   2   6       2914.56       2744.34        97.17 o                         
   9   2   6       8329.54       8048.93       224.21 o                         
  10   2   6        839.97        762.37        24.25 o                         
  11   2   6        200.51        143.86        14.26 o                         
  12   2   6        218.09        187.07        15.66 o                         
  13   2   6        175.57        154.31        18.55 o                         
  14   2   6        460.50        476.68        20.29 o                         
  15   2   6         30.87         23.42         9.41 o                         
  16   2   6        217.84        242.49        16.24 o                         
  17   2   6         41.44         51.85        10.66 o                         
  18   2   6        716.41        763.11        23.32 o                         
  19   2   6        103.11         70.11         9.31 o                         
  20   2   6         35.17         34.79         8.76 o                         
  21   2   6        261.10        245.82        13.43 o                         
 -22   3   6        467.59        530.57        24.34 o                         
 -21   3   6          0.47          0.61         7.13 o                         
 -20   3   6        421.92        469.88        19.56 o                         
 -19   3   6        444.79        442.15        19.64 o                         
 -18   3   6        600.32        612.12        22.90 o                         
 -17   3   6        921.97       1098.84        27.39 o                         
 -16   3   6        528.14        602.55        22.33 o                         
 -15   3   6        586.77        607.83        22.01 o                         
 -14   3   6       2818.83       2762.08        47.44 o                         
 -13   3   6        399.72        404.34        23.58 o                         
 -12   3   6        477.81        560.63        22.45 o                         
 -11   3   6       4260.95       4144.01        67.97 o                         
  -9   3   6       5939.96       6696.56       173.80 o                         
  -8   3   6       3835.39       3738.58       143.87 o                         
  -7   3   6        151.36        147.99        27.37 o                         
  -6   3   6        227.82        266.63        21.12 o                         
  -5   3   6          7.45          1.36         8.04 o                         
  -4   3   6       2613.26       2503.45        95.88 o                         
  -3   3   6        216.25        286.33         9.35 o                         
  -2   3   6       4470.50       4370.78        89.28 o                         
  -1   3   6        189.43        212.37        10.30 o                         
   0   3   6       1222.86       1245.49        27.88 o                         
   1   3   6      14140.45      13187.21       223.30 o                         
   2   3   6      19091.81      18618.22       312.79 o                         
   3   3   6       1720.54       1763.48        46.30 o                         
   4   3   6       3193.40       3213.83        65.73 o                         
   5   3   6        182.45        159.27        21.24 o                         
   6   3   6       5588.77       5181.73       102.90 o                         
   7   3   6        118.72        354.96        53.85 o                         
   8   3   6       7329.15       7026.53       220.42 o                         
   9   3   6       1708.49       1676.40       111.48 o                         
  10   3   6         12.70         29.93        10.50 o                         
  11   3   6       8029.67       7876.64       117.19 o                         
  12   3   6       4093.00       4190.97        67.58 o                         
  13   3   6       2982.70       3189.84        52.25 o                         
  14   3   6       9606.36       9507.87       129.61 o                         
  15   3   6         88.29         72.52        10.75 o                         
  16   3   6        266.08        242.57        18.16 o                         
  17   3   6        167.90        222.58        17.50 o                         
  18   3   6        316.93        307.61        18.82 o                         
  19   3   6          6.40         11.24        17.01 o                         
  20   3   6         19.34         22.22         7.51 o                         
  21   3   6          0.92          6.14         6.84 o                         
 -22   4   6          4.20         13.24         9.75 o                         
 -21   4   6        224.77        197.63        26.83 o                         
 -20   4   6         82.62         41.97         8.57 o                         
 -19   4   6        473.07        475.67        19.95 o                         
 -18   4   6        451.18        489.79        21.95 o                         
 -17   4   6          7.25         -2.70         8.70 o                         
 -16   4   6       2770.40       2954.48        47.09 o                         
 -15   4   6        327.64        357.36        18.83 o                         
 -14   4   6        136.12        227.09        21.77 o                         
 -13   4   6        104.78         90.06        10.80 o                         
 -12   4   6         81.37         84.56        10.79 o                         
 -11   4   6       3476.19       3723.47        62.56 o                         
 -10   4   6       3781.60       3444.65       123.25 o                         
  -9   4   6       5191.16       5196.56       188.55 o                         
  -8   4   6       1250.15       1036.91        49.30 o                         
  -7   4   6       1443.40       1626.88        56.92 o                         
  -6   4   6       1945.14       2039.71        63.25 o                         
  -5   4   6       9278.84      10179.15       348.63 o                         
  -4   4   6        313.23        305.58        16.23 o                         
  -3   4   6        342.58        370.37        13.03 o                         
  -2   4   6      23430.62      22901.41       378.29 o                         
  -1   4   6       7420.30       6651.08       140.30 o                         
   0   4   6       4524.65       3818.94        71.36 o                         
   1   4   6          3.06         19.82         6.37 o                         
   2   4   6      11668.89      10481.70       185.84 o                         
   3   4   6         83.61        178.91        16.15 o                         
   4   4   6       1668.15       1493.85        38.89 o                         
   5   4   6      23531.46      22974.18       492.99 o                         
   6   4   6       1057.49        984.81        49.75 o                         
   7   4   6       1795.41       1730.24        72.47 o                         
   8   4   6       1012.14        901.57        64.30 o                         
   9   4   6       6683.51       6645.05       203.90 o                         
  10   4   6        428.06        344.60        21.71 o                         
  11   4   6        681.89        730.92        23.92 o                         
  12   4   6         76.32        129.19        12.73 o                         
  13   4   6        567.55        590.17        22.22 o                         
  14   4   6       2200.98       2392.32        44.84 o                         
  15   4   6        616.45        574.04        22.03 o                         
  16   4   6         55.77         73.73        16.58 o                         
  17   4   6        808.38        895.52        25.50 o                         
  18   4   6        455.26        459.03        18.22 o                         
  19   4   6        166.23        163.93        15.91 o                         
  20   4   6        329.15        293.57        15.16 o                         
  21   4   6         62.67         46.57         8.52 o                         
 -22   5   6        213.27        234.26        20.31 o                         
 -21   5   6        314.94        315.87        17.42 o                         
 -20   5   6          4.18         -3.68         8.85 o                         
 -19   5   6          2.21         -2.04         8.83 o                         
 -18   5   6         62.57         64.23        18.60 o                         
 -17   5   6        531.21        512.68        21.08 o                         
 -16   5   6         28.61         37.71         9.80 o                         
 -15   5   6       1440.08       1532.47        30.97 o                         
 -14   5   6        637.38        602.33        22.39 o                         
 -13   5   6       2961.16       2958.34        47.23 o                         
 -12   5   6         37.21         28.70        10.42 o                         
 -11   5   6       9287.86       8986.76       113.83 o                         
 -10   5   6        762.76        580.22        37.16 o                         
  -9   5   6        859.48        846.03       136.89 o                         
  -8   5   6        792.66        887.13        35.15 o                         
  -7   5   6        884.89        861.56        33.37 o                         
  -6   5   6        338.54        318.29        20.40 o                         
  -5   5   6       1535.84       1598.30        33.82 o                         
  -4   5   6        490.20        529.76        19.14 o                         
  -3   5   6          1.94         14.78        10.66 o                         
  -2   5   6      13641.38      14491.64       244.03 o                         
  -1   5   6        728.13        771.95        26.11 o                         
   0   5   6       3576.36       3043.23        82.94 o                         
   1   5   6       2188.64       1878.39        76.59 o                         
   2   5   6        695.76        690.89        24.25 o                         
   3   5   6       6600.46       5996.49       112.19 o                         
   4   5   6        592.37        498.24        25.70 o                         
   5   5   6       5284.25       5544.88       109.08 o                         
   6   5   6        262.50        101.33        28.05 o                         
   7   5   6       1256.33       1657.57        75.59 o                         
   8   5   6       2906.26       3085.13       187.90 o                         
   9   5   6          4.54          5.10        11.84 o                         
  10   5   6        100.92         88.92        13.35 o                         
  11   5   6       3226.54       3073.26        57.78 o                         
  12   5   6        671.14        723.82        24.76 o                         
  13   5   6         15.94         32.98         9.91 o                         
  14   5   6       4812.89       5130.23        81.12 o                         
  15   5   6       1432.99       1431.67        34.05 o                         
  16   5   6        695.84        788.51        22.05 o                         
  17   5   6        791.26        856.51        33.12 o                         
  18   5   6        513.87        573.12        18.99 o                         
  19   5   6         42.74         28.54         7.85 o                         
  20   5   6        461.91        405.78        17.01 o                         
  21   5   6        649.22        717.76        23.02 o                         
 -22   6   6         60.42        134.18        21.19 o                         
 -21   6   6        132.13        136.99        16.51 o                         
 -20   6   6         86.59        106.43        16.42 o                         
 -19   6   6       2183.72       2204.30        45.59 o                         
 -18   6   6         17.11         28.26        10.17 o                         
 -17   6   6         91.17         46.99        10.19 o                         
 -16   6   6        578.70        621.67        23.24 o                         
 -15   6   6        217.81        239.59        20.43 o                         
 -14   6   6        426.57        351.75        27.18 o                         
 -13   6   6         37.81         23.86        10.34 o                         
 -12   6   6          8.90         10.66        10.04 o                         
 -11   6   6       2234.86       2139.57        45.17 o                         
 -10   6   6         49.87        121.47        19.81 o                         
  -9   6   6       1282.41       1198.97        57.47 o                         
  -8   6   6       4275.77       4257.17        93.30 o                         
  -7   6   6         18.91         70.45        24.72 o                         
  -6   6   6      17226.36      18180.37       249.42 o                         
  -5   6   6       5053.25       5233.11        80.29 o                         
  -4   6   6         21.61         84.62         9.71 o                         
  -3   6   6        388.70        398.37        15.61 o                         
  -2   6   6        243.50        184.84        12.35 o                         
  -1   6   6       1790.37       1534.93        36.17 o                         
   0   6   6      17434.70      17720.68       299.15 o                         
   1   6   6       3139.02       2850.35        69.37 o                         
   2   6   6       3077.95       3021.77        74.13 o                         
   3   6   6        976.00       1147.14        41.05 o                         
   4   6   6          2.84         22.32        13.16 o                         
   5   6   6       1277.97       1249.35        51.18 o                         
   6   6   6       8810.78       8420.83       225.81 o                         
   7   6   6       6177.77       6432.28       186.96 o                         
   8   6   6        209.83        280.38        32.62 o                         
   9   6   6       2282.85       2168.92        49.42 o                         
  10   6   6         41.38        108.74        16.07 o                         
  11   6   6       2799.65       2715.68        53.41 o                         
  12   6   6        480.58        493.65        22.04 o                         
  13   6   6        740.20        715.01        24.29 o                         
  14   6   6        659.44        692.93        23.94 o                         
  15   6   6          6.80          5.42         9.06 o                         
  16   6   6         62.33         64.94        11.32 o                         
  17   6   6        826.88        830.84        24.41 o                         
  18   6   6          2.29          2.43         7.13 o                         
  19   6   6         42.28         36.51        13.83 o                         
  20   6   6          9.87          9.38         7.85 o                         
  21   6   6        166.22        134.92        17.35 o                         
 -21   7   6        156.25        158.02        12.81 o                         
 -20   7   6        490.89        433.84        21.90 o                         
 -19   7   6         84.75         97.11        16.99 o                         
 -18   7   6        426.81        508.17        21.14 o                         
 -17   7   6        601.04        697.35        26.81 o                         
 -16   7   6         29.98         18.48        10.77 o                         
 -15   7   6         36.47         21.93        10.83 o                         
 -14   7   6          6.64         28.95        11.12 o
[truncated: 993,871 more chars]
